# Supplementary material for: A novel platelet risk score for stratifing the tumor immunophenotypes, treatment responses and prognosis in bladder carcinoma: results from real-world cohorts
Source: Front Pharmacol. 2023 May 4;14:1187700. doi: 10.3389/fphar.2023.1187700 (PMC10192868; doi:10.3389/fphar.2023.1187700)
Supplement: Supplementary file 1 [file Table2.XLSX]

## Sheet: deg
Differentially expressed genes between platelet cluster1 and cluster2
Gene	logFC	AveExpr	t	P.Value	adj.P.Val	B
ACTB	1.13019	12.4696	21.0034	1.12e-66	2.21e-62	141.164
PPP1R18	1.35941	6.18329	17.0766	1.42e-49	1.4e-45	102.013
PDCD1LG2	2.80071	0.586135	16.7755	2.82e-48	1.85e-44	98.3757
SPHK1	2.34383	4.15659	16.1785	1.03e-45	5.05e-42	93.1906
EMP3	1.9803	4.13958	15.9707	7.91e-45	3.12e-41	91.1668
TNC	2.82516	5.7455	15.906	1.49e-44	4.9e-41	90.5316
AAED1	1.29771	3.04942	15.7774	5.26e-44	1.48e-40	89.2176
PTRF	1.90633	7.26095	15.7194	9.28e-44	2.29e-40	88.6975
ACOT9	1.14086	4.75608	15.3884	2.34e-42	5.13e-39	85.5211
FCGR2A	2.15729	4.0814	15.1232	3.08e-41	6.07e-38	82.9719
ARSI	3.00763	1.43675	15.105	3.67e-41	6.58e-38	82.5475
AXL	1.90257	4.74706	14.8925	2.86e-40	4.7e-37	80.7546
FLNA	1.78525	9.38359	14.7534	1.09e-39	1.66e-36	79.3798
GPX8	1.58054	4.05994	14.7305	1.36e-39	1.92e-36	79.2163
LGALS1	1.79192	7.54663	14.6753	2.32e-39	3.04e-36	78.6333
GLIPR2	1.68368	3.73458	14.6574	2.75e-39	3.39e-36	78.5181
CHST11	1.9641	4.45828	14.6061	4.5e-39	5.22e-36	78.028
THEMIS2	1.65776	3.836	14.5054	1.18e-38	1.23e-35	77.0758
TNFAIP6	2.50929	1.16625	14.523	9.98e-39	1.09e-35	76.9768
PLAUR	1.63175	5.1825	14.4163	2.77e-38	2.73e-35	76.2044
BIN1	1.74887	4.17767	14.359	4.79e-38	4.49e-35	75.6881
CORO1C	1.03501	6.62387	14.3042	8.07e-38	6.91e-35	75.1106
CD109	2.38321	4.15554	14.2879	9.42e-38	7.74e-35	75.0179
MT2A	2.44278	6.46361	14.2378	1.52e-37	1.2e-34	74.4884
GLIPR1	1.53008	3.66932	14.2144	1.9e-37	1.44e-34	74.3259
FAP	2.52356	2.71461	14.155	3.34e-37	2.44e-34	73.7286
CD14	2.06345	5.03747	14.1364	3.98e-37	2.8e-34	73.5655
STX2	1.38931	2.63009	14.0206	1.19e-36	7.66e-34	72.4556
ICAM1	2.00801	5.01315	13.9924	1.56e-36	9.6e-34	72.2114
NNMT	2.50791	5.20725	13.9879	1.63e-36	9.71e-34	72.1668
FPR1	2.41421	1.43716	13.9766	1.81e-36	1.05e-33	71.917
HTRA3	2.43631	4.75731	13.9303	2.8e-36	1.58e-33	71.6409
RAB31	1.56366	6.0429	13.9269	2.89e-36	1.58e-33	71.5646
CD163	2.61196	3.92537	13.8779	4.6e-36	2.32e-33	71.1696
ACTN1	1.29421	7.83086	13.8827	4.39e-36	2.28e-33	71.1325
DEGS1	1.32071	5.35471	13.8596	5.47e-36	2.69e-33	70.951
ADAM19	2.07819	4.28539	13.8515	5.9e-36	2.84e-33	70.9149
NCF2	1.89705	2.98907	13.835	6.9e-36	3.24e-33	70.7537
CTHRC1	2.31713	4.62413	13.8247	7.59e-36	3.48e-33	70.656
FCGR3A	2.45797	4.34148	13.7207	2.02e-35	9.06e-33	69.6949
CAV1	2.01398	6.30929	13.641	4.27e-35	1.83e-32	68.8884
NLRP3	1.83254	0.538312	13.6577	3.65e-35	1.6e-32	68.8002
PRKCDBP	1.56193	3.77905	13.6052	5.97e-35	2.51e-32	68.6317
OSCAR	1.78401	1.31286	13.5959	6.52e-35	2.68e-32	68.36
VSIG4	2.49195	2.58102	13.5324	1.18e-34	4.75e-32	67.9294
CLMP	2.17226	3.39366	13.5201	1.32e-34	5.22e-32	67.8443
C3AR1	2.11259	2.13677	13.4889	1.77e-34	6.85e-32	67.4914
SIRPA	1.66415	4.76032	13.4754	2.01e-34	7.63e-32	67.3976
PDLIM7	1.29568	5.95783	13.4643	2.23e-34	8.3e-32	67.251
FCER1G	1.9424	3.84745	13.4451	2.67e-34	9.57e-32	67.1488
FN1	2.6866	9.61849	13.4543	2.45e-34	8.94e-32	67.1428
CSF1R	1.99998	4.32654	13.4352	2.93e-34	1.03e-31	67.0436
ALOX5AP	2.02676	2.66298	13.4143	3.56e-34	1.23e-31	66.8445
C5AR1	1.71039	2.98213	13.3814	4.83e-34	1.6e-31	66.556
FAM20A	2.09075	2.47483	13.3803	4.88e-34	1.6e-31	66.5211
LRFN2	-3.49786	-1.48684	-13.397	4.18e-34	1.42e-31	66.313
LILRB2	2.1208	1.82901	13.3554	6.16e-34	1.99e-31	66.2348
GNB4	1.51855	3.88711	13.3455	6.75e-34	2.11e-31	66.2287
IFITM3	1.72635	7.97898	13.3496	6.5e-34	2.07e-31	66.1702
PRRX1	2.37357	3.60034	13.3353	7.43e-34	2.25e-31	66.1396
FAM20C	1.92023	4.21381	13.3359	7.38e-34	2.25e-31	66.1315
FPR3	2.19115	2.75284	13.3019	1.01e-33	2.98e-31	65.8179
CCDC71L	1.33352	4.54515	13.2944	1.09e-33	3.15e-31	65.734
EFEMP1	2.89193	4.04198	13.2757	1.29e-33	3.69e-31	65.5866
APCDD1L	3.23418	-0.545341	13.3025	1.01e-33	2.98e-31	65.4884
ANXA6	1.66768	5.77025	13.2179	2.21e-33	6.1e-31	64.9827
ANXA5	1.26301	7.31142	13.2169	2.23e-33	6.1e-31	64.9478
C1QC	2.2027	5.63428	13.2034	2.53e-33	6.82e-31	64.8571
HAPLN3	1.75474	3.78044	13.1888	2.89e-33	7.5e-31	64.7912
TRAK1	-1.3302	7.10057	-13.1964	2.7e-33	7.18e-31	64.7661
KATNAL1	1.49083	2.54661	13.1846	3.01e-33	7.7e-31	64.7293
KIAA0226L	1.93855	0.461094	13.1926	2.79e-33	7.34e-31	64.556
TSPAN4	1.28253	4.36232	13.1431	4.42e-33	1.12e-30	64.3514
HAVCR2	1.84758	2.67376	13.0884	7.32e-33	1.78e-30	63.8618
LILRA6	2.01729	-0.382639	13.127	5.12e-33	1.28e-30	63.8427
TRIM47	1.4061	4.89488	13.0667	8.94e-33	2.15e-30	63.6279
SLAMF8	1.96256	2.78985	13.053	1.02e-32	2.41e-30	63.5445
TGFBI	2.21789	6.95439	13.0262	1.3e-32	3.05e-30	63.2029
COPZ2	1.6209	3.04556	13.0107	1.5e-32	3.41e-30	63.1662
HK3	2.10948	1.39857	13.0208	1.37e-32	3.17e-30	63.1395
LRRC25	1.81688	1.39432	13.0102	1.51e-32	3.41e-30	63.0356
C1QA	2.23518	5.78253	13.001	1.64e-32	3.67e-30	62.997
JAZF1	1.13738	2.90042	12.9527	2.56e-32	5.66e-30	62.6342
GALNT10	1.08054	5.09862	12.9401	2.87e-32	6.29e-30	62.4609
TYROBP	1.81915	4.32268	12.9317	3.1e-32	6.57e-30	62.4235
GFPT2	2.73945	2.20756	12.932	3.09e-32	6.57e-30	62.4212
C1R	1.78477	7.39359	12.9331	3.06e-32	6.57e-30	62.3475
SPI1	1.78164	3.46787	12.9014	4.1e-32	8.41e-30	62.1749
FCGR1A	2.013	0.756188	12.903	4.04e-32	8.38e-30	61.99
TEAD4	1.47473	3.56952	12.8783	5.06e-32	1.02e-29	61.9637
ITGB2	1.99553	4.89626	12.8833	4.84e-32	9.83e-30	61.9574
IL7R	2.22721	3.14279	12.8474	6.73e-32	1.31e-29	61.6855
TIMP2	1.84985	7.02322	12.8549	6.28e-32	1.24e-29	61.6373
HEG1	1.36306	5.24019	12.8429	7.01e-32	1.35e-29	61.57
LAT2	1.33808	2.5889	12.8266	8.14e-32	1.54e-29	61.4798
CD300C	2.0224	-0.639544	12.8591	6.04e-32	1.2e-29	61.4112
AIF1	1.82475	3.31749	12.8069	9.74e-32	1.83e-29	61.3196
SULF2	2.18175	5.61412	12.7956	1.08e-31	1.99e-29	61.1317
HCK	1.84552	2.9743	12.7776	1.27e-31	2.32e-29	61.053
IL32	1.93563	4.93798	12.7656	1.42e-31	2.55e-29	60.886
DSE	1.51611	4.50697	12.7629	1.46e-31	2.59e-29	60.8808
GOLGA6L9	-1.48048	1.58129	-12.771	1.35e-31	2.45e-29	60.8131
ITGA5	1.59559	6.51668	12.728	2.01e-31	3.5e-29	60.4902
COL6A2	2.05676	8.31073	12.7283	2e-31	3.5e-29	60.4832
C1QB	2.25101	5.80051	12.7079	2.41e-31	4.16e-29	60.3303
SELPLG	1.7274	3.27372	12.6929	2.76e-31	4.73e-29	60.2902
CYTH4	1.77232	2.79261	12.6612	3.69e-31	6.21e-29	60.0004
CSF1	1.4996	4.79967	12.6528	3.98e-31	6.65e-29	59.8699
SIGLEC7	1.95939	-0.854413	12.683	3.02e-31	5.14e-29	59.8195
CD300A	1.51124	2.3171	12.6099	5.88e-31	9.66e-29	59.518
IL2RA	2.116	1.39182	12.6159	5.57e-31	9.22e-29	59.5014
IL15RA	1.61511	3.62804	12.598	6.55e-31	1.05e-28	59.43
LOX	1.76739	3.90099	12.5977	6.57e-31	1.05e-28	59.4177
CCDC80	2.23582	4.99645	12.6032	6.25e-31	1.02e-28	59.4177
LILRB4	2.25831	2.4022	12.5945	6.77e-31	1.08e-28	59.3894
SIGLEC1	2.03361	2.71381	12.5375	1.14e-30	1.75e-28	58.8891
TTC6	-2.81734	0.388234	-12.564	8.93e-31	1.4e-28	58.8016
CAMK2A	2.38725	-2.20413	12.5692	8.52e-31	1.34e-28	58.7942
XIRP1	2.8087	-1.5611	12.5522	9.94e-31	1.54e-28	58.6868
PPFIBP2	-1.92328	5.58897	-12.5176	1.36e-30	2.06e-28	58.6541
LILRA5	2.13288	-0.0126975	12.5344	1.17e-30	1.78e-28	58.6067
TMEM173	1.14834	5.20441	12.4973	1.63e-30	2.46e-28	58.4474
SRGN	1.7805	5.36068	12.4952	1.67e-30	2.48e-28	58.4245
MNDA	1.96434	1.42502	12.4947	1.67e-30	2.48e-28	58.4212
SPON2	1.67344	5.01793	12.4768	1.97e-30	2.87e-28	58.275
FKBP5	1.61814	5.05556	12.4748	2e-30	2.9e-28	58.255
LAIR1	1.75179	3.26855	12.4639	2.21e-30	3.18e-28	58.2346
SIGLEC9	1.76846	0.0933801	12.486	1.81e-30	2.66e-28	58.177
WISP1	2.17337	1.98542	12.4567	2.36e-30	3.35e-28	58.1356
ITGAM	1.78975	2.43155	12.4507	2.49e-30	3.51e-28	58.1036
OSMR	1.8401	5.05209	12.4572	2.35e-30	3.35e-28	58.0989
COL16A1	1.8782	5.48414	12.4492	2.53e-30	3.53e-28	58.0073
SLA	1.77381	2.98807	12.4368	2.83e-30	3.93e-28	57.993
FAS	1.43421	3.33563	12.4128	3.51e-30	4.81e-28	57.7778
MS4A4A	1.96057	2.25714	12.402	3.87e-30	5.19e-28	57.6626
EVA1A	2.29164	0.976286	12.4063	3.72e-30	5.06e-28	57.5979
SYNC	1.81336	-0.038351	12.4174	3.37e-30	4.64e-28	57.5567
LILRB3	1.42704	0.296292	12.4056	3.75e-30	5.06e-28	57.4811
NRP2	1.6834	4.63369	12.3783	4.79e-30	6.34e-28	57.413
CYBB	2.01523	3.85152	12.373	5.03e-30	6.57e-28	57.4066
CLIC4	1.38499	6.54629	12.3842	4.55e-30	6.06e-28	57.3919
ADAMTS12	2.06825	2.92128	12.3691	5.21e-30	6.75e-28	57.39
CD209	2.22966	1.57375	12.3739	4.99e-30	6.56e-28	57.3689
MS4A6A	1.80151	3.82236	12.3635	5.48e-30	7.06e-28	57.3229
SLC7A7	1.58208	2.95534	12.3542	5.96e-30	7.6e-28	57.2573
CHST15	1.78074	3.73197	12.354	5.97e-30	7.6e-28	57.2412
MMD	1.25415	3.9387	12.3432	6.58e-30	8.32e-28	57.1358
RNASE6	1.73279	2.23078	12.3398	6.79e-30	8.52e-28	57.1072
KIAA1755	2.33857	0.731562	12.3316	7.3e-30	9.11e-28	56.9118
TBC1D30	-1.57409	3.33574	-12.3136	8.59e-30	1.06e-27	56.891
RRAS	1.20822	5.14798	12.3153	8.46e-30	1.05e-27	56.8201
C1orf162	1.42183	2.62307	12.3031	9.44e-30	1.16e-27	56.7966
PIK3AP1	1.74775	2.59235	12.2696	1.28e-29	1.53e-27	56.5002
GPR176	1.57072	2.83112	12.2656	1.32e-29	1.58e-27	56.4689
KLHL5	1.12208	4.13614	12.2639	1.34e-29	1.6e-27	56.4194
MRC2	1.52913	6.12725	12.261	1.38e-29	1.62e-27	56.3005
ACSM6	-3.85159	-1.63386	-12.2703	1.27e-29	1.53e-27	56.2813
ADAMTS2	1.99499	4.40854	12.2485	1.54e-29	1.8e-27	56.27
CD86	1.63273	2.5699	12.2313	1.8e-29	2.09e-27	56.16
RASGRP4	1.3768	-0.323148	12.2608	1.38e-29	1.62e-27	56.1318
SLC43A3	1.32008	3.59341	12.2092	2.19e-29	2.53e-27	55.9594
PAPSS2	1.28859	3.46809	12.2042	2.3e-29	2.62e-27	55.9189
RAMP1	2.282	2.4619	12.1803	2.84e-29	3.2e-27	55.7089
CFL2	1.10462	3.8366	12.176	2.96e-29	3.31e-27	55.6553
TM7SF2	-1.77173	4.89286	-12.1626	3.33e-29	3.69e-27	55.5199
CCIN	2.12226	-3.53657	12.1851	2.73e-29	3.09e-27	55.4818
F3	2.23146	4.76673	12.1603	3.4e-29	3.75e-27	55.4692
SAMHD1	1.21329	6.12697	12.1658	3.24e-29	3.61e-27	55.4518
P4HA3	1.69147	1.54487	12.1505	3.71e-29	4.04e-27	55.3869
TGM2	2.12211	7.13886	12.1577	3.48e-29	3.81e-27	55.3668
PILRA	1.53404	1.54124	12.1304	4.45e-29	4.79e-27	55.2064
MPP1	1.42767	3.2184	12.1195	4.9e-29	5.24e-27	55.1758
SLC15A3	1.51681	4.39854	12.1191	4.92e-29	5.24e-27	55.1196
NEK6	1.32313	4.1767	12.103	5.68e-29	6.02e-27	54.9895
DNAJB5	1.32374	3.01304	12.0948	6.11e-29	6.44e-27	54.9601
COL6A1	1.85735	8.01088	12.0863	6.59e-29	6.91e-27	54.7285
CCDC109B	1.20846	3.96905	12.0578	8.51e-29	8.73e-27	54.6022
CYB5A	-1.55483	6.05454	-12.0579	8.5e-29	8.73e-27	54.5222
PIK3CD	1.36796	3.56315	12.0457	9.47e-29	9.63e-27	54.5149
ZNF469	1.7923	2.6021	12.0366	1.03e-28	1.03e-26	54.4455
MFGE8	1.27232	6.07573	12.0449	9.54e-29	9.64e-27	54.3827
TYMP	1.83124	6.4324	12.0406	9.91e-29	9.97e-27	54.3385
TGFB3	1.55648	3.77029	12.0228	1.16e-28	1.13e-26	54.3042
EHD2	1.37306	6.4544	12.0321	1.07e-28	1.06e-26	54.2608
PMEPA1	1.82145	5.86052	12.0276	1.11e-28	1.1e-26	54.2387
ST3GAL6	1.30694	1.1631	12.0233	1.16e-28	1.13e-26	54.229
TGFB1I1	1.28073	4.58508	12.0176	1.22e-28	1.18e-26	54.2105
C20orf141	2.29841	-5.04584	12.0098	1.3e-28	1.25e-26	54.0953
NADSYN1	-1.08641	6.81301	-12.0064	1.34e-28	1.29e-26	54.0354
FPR2	2.4381	-1.48644	12.023	1.16e-28	1.13e-26	54.0333
DOK2	1.80649	2.0576	11.9834	1.65e-28	1.56e-26	53.96
PHLPP1	-1.01736	4.66355	-11.9829	1.66e-28	1.56e-26	53.9276
COL5A3	1.61296	4.31178	11.9524	2.17e-28	2.04e-26	53.6542
SLCO2B1	1.81481	3.95163	11.927	2.72e-28	2.53e-26	53.4524
GAREM	-1.51008	4.89844	-11.9288	2.68e-28	2.5e-26	53.4497
SMIM3	1.16255	3.90964	11.9202	2.89e-28	2.68e-26	53.3951
PHF19	1.07875	4.7703	11.9169	2.98e-28	2.74e-26	53.312
BCL2A1	2.06666	0.866252	11.9048	3.31e-28	3.01e-26	53.1863
TNFRSF9	1.87834	0.449932	11.9097	3.17e-28	2.91e-26	53.1803
SAMSN1	1.73578	1.9602	11.8947	3.63e-28	3.25e-26	53.1794
WIPF1	1.3034	4.77235	11.898	3.52e-28	3.17e-26	53.1464
TUBB6	1.79024	5.61693	11.9001	3.46e-28	3.13e-26	53.124
NFAM1	1.6314	1.92356	11.8672	4.62e-28	4.13e-26	52.9373
IFFO1	1.17318	2.49983	11.8605	4.91e-28	4.36e-26	52.8998
NT5E	2.0912	3.81413	11.8597	4.94e-28	4.36e-26	52.8709
HTRA1	1.4673	6.22512	11.8594	4.96e-28	4.36e-26	52.7448
CD53	1.78947	3.79062	11.8336	6.23e-28	5.41e-26	52.6429
KRTAP5-10	-2.85208	-1.9596	-11.8384	5.97e-28	5.21e-26	52.4825
BMP1	1.1386	5.46985	11.8202	7.01e-28	6.06e-26	52.4263
LTBP2	1.47217	5.91029	11.813	7.47e-28	6.43e-26	52.3473
FBN1	1.80411	5.15157	11.7976	8.56e-28	7.31e-26	52.247
IGF2BP2	2.64569	3.17869	11.7838	9.67e-28	8.18e-26	52.2319
ITGAX	1.52561	3.2788	11.7766	1.03e-27	8.68e-26	52.1672
ZBED2	2.8553	0.349025	11.7851	9.56e-28	8.12e-26	52.1211
MRC1	2.03666	2.9434	11.7663	1.13e-27	9.47e-26	52.0833
PLEKHH1	-1.78887	3.90205	-11.7644	1.15e-27	9.58e-26	52.0652
NEXN	1.5413	2.85743	11.7485	1.32e-27	1.09e-25	51.9298
GAS1	2.50554	2.13046	11.738	1.45e-27	1.19e-25	51.8308
KSR2	-2.98946	0.486767	-11.7588	1.21e-27	1e-25	51.7943
ENGASE	-1.19273	5.62891	-11.736	1.47e-27	1.21e-25	51.707
ALDH1L2	1.85429	1.85865	11.7157	1.76e-27	1.43e-25	51.6215
CD80	1.99633	-1.17622	11.741	1.41e-27	1.16e-25	51.59
MSR1	1.73594	3.14276	11.7081	1.88e-27	1.52e-25	51.5751
CFAP44	-1.3813	3.44635	-11.7062	1.92e-27	1.54e-25	51.5627
BNC2	1.9753	1.5635	11.6987	2.05e-27	1.63e-25	51.4585
LCP2	1.43862	3.46405	11.6877	2.25e-27	1.79e-25	51.3873
CCL7	2.64913	-3.13444	11.7047	1.94e-27	1.56e-25	51.297
OVGP1	-1.97692	1.56431	-11.6861	2.29e-27	1.81e-25	51.2784
NCKAP1L	1.78704	3.39287	11.6724	2.58e-27	2.02e-25	51.2569
MAMLD1	1.29124	0.939923	11.679	2.43e-27	1.91e-25	51.2253
POF1B	-3.17808	3.9868	-11.6672	2.7e-27	2.08e-25	51.2248
GLT8D2	1.53183	2.49756	11.665	2.75e-27	2.11e-25	51.2039
CD300E	2.25992	0.0622137	11.6818	2.37e-27	1.87e-25	51.1899
TNFAIP8L3	1.74184	0.9402	11.6648	2.76e-27	2.11e-25	51.113
FOXA1	-3.13492	5.19453	-11.6545	3.02e-27	2.29e-25	51.083
VIM	1.48896	8.12688	11.6687	2.66e-27	2.06e-25	51.0594
TLR8	2.29912	-0.651205	11.6705	2.62e-27	2.03e-25	51.0311
CMKLR1	1.83879	2.23591	11.6446	3.29e-27	2.49e-25	51.0229
CALD1	1.51798	7.05599	11.655	3.01e-27	2.29e-25	50.9445
TRPV2	1.36501	3.18901	11.6323	3.67e-27	2.75e-25	50.9166
FMNL1	1.13723	4.44314	11.6396	3.44e-27	2.59e-25	50.9109
TNFSF4	1.60107	1.0018	11.6187	4.13e-27	3.06e-25	50.7201
FMO1	1.93758	-0.0581471	11.6198	4.09e-27	3.04e-25	50.6371
PLA2G6	-1.244	3.74871	-11.5857	5.51e-27	4.06e-25	50.514
DOCK2	1.71731	2.76934	11.5629	6.73e-27	4.88e-25	50.3246
BTK	1.56832	1.35745	11.5686	6.41e-27	4.69e-25	50.319
TLR6	1.60577	0.758986	11.568	6.44e-27	4.7e-25	50.2639
MYO1G	1.62041	2.5178	11.5554	7.19e-27	5.19e-25	50.259
GPR68	1.71489	2.99983	11.5528	7.35e-27	5.27e-25	50.2341
MSN	1.50774	7.41941	11.5661	6.54e-27	4.76e-25	50.1701
EVI2A	1.59097	1.45463	11.5493	7.58e-27	5.38e-25	50.1611
TLR1	1.58732	1.10012	11.5519	7.41e-27	5.29e-25	50.1554
CCR1	1.60704	2.23878	11.5384	8.34e-27	5.87e-25	50.1071
MICAL2	1.15605	5.67869	11.5517	7.43e-27	5.29e-25	50.0778
TSGA10	-1.04566	1.97232	-11.5377	8.39e-27	5.89e-25	50.0581
HYPK	-1.01532	1.11675	-11.5421	8.07e-27	5.7e-25	50.0214
RNASE2	2.03844	-1.56087	11.5535	7.31e-27	5.26e-25	49.9822
CACNA1D	-3.21518	1.21806	-11.5303	8.95e-27	6.26e-25	49.8968
CLEC5A	1.86135	0.595576	11.5103	1.07e-26	7.42e-25	49.7623
LILRB5	1.86074	0.874673	11.4991	1.18e-26	8.16e-25	49.6911
FAM26E	1.35696	1.72985	11.4858	1.32e-26	9.06e-25	49.6322
TEN1-CDK3	-1.19304	0.935138	-11.4923	1.25e-26	8.6e-25	49.5756
MYADM	1.55224	5.71114	11.4726	1.48e-26	1.01e-24	49.395
GREM1	3.20913	3.86262	11.4571	1.69e-26	1.16e-24	49.3829
RAB3IL1	1.37466	2.54298	11.4529	1.76e-26	1.19e-24	49.3786
ZBTB7C	-2.54286	4.47552	-11.4528	1.76e-26	1.19e-24	49.3631
SLC22A5	-1.02182	4.0204	-11.4383	1.99e-26	1.34e-24	49.2296
RFTN1	1.08925	4.56658	11.4456	1.87e-26	1.26e-24	49.224
VMO1	1.57126	0.722755	11.4239	2.26e-26	1.51e-24	49.0319
INHBA	2.11723	4.12471	11.417	2.4e-26	1.6e-24	49.0132
C3orf80	1.53249	0.221436	11.424	2.26e-26	1.51e-24	48.9854
MYCL	-2.19018	6.01434	-11.4134	2.48e-26	1.64e-24	48.9177
ROR2	2.19201	2.45635	11.3911	3.01e-26	1.95e-24	48.8497
CERKL	1.21861	1.83789	11.3911	3.01e-26	1.95e-24	48.8285
GPX2	-4.03117	5.94687	-11.3862	3.14e-26	2.02e-24	48.7565
TEKT5	-2.54732	-0.993363	-11.4041	2.69e-26	1.77e-24	48.7401
RASA3	1.27912	3.70917	11.3769	3.4e-26	2.17e-24	48.6934
WARS	1.53264	7.26009	11.3941	2.93e-26	1.92e-24	48.685
PSMB9	1.7503	5.19084	11.3871	3.11e-26	2.01e-24	48.6844
PHGR1	-3.70602	-2.90185	-11.3819	3.26e-26	2.08e-24	48.6459
LAPTM5	1.59978	6.50039	11.3834	3.22e-26	2.07e-24	48.6025
LY96	1.47337	1.32139	11.3632	3.83e-26	2.4e-24	48.563
CLEC4E	2.11461	-0.622021	11.3766	3.41e-26	2.17e-24	48.5293
CAV2	1.38866	5.56199	11.3676	3.69e-26	2.33e-24	48.4961
AHNAK2	2.68551	4.20675	11.3559	4.08e-26	2.54e-24	48.4903
PIK3C2B	-1.22406	5.85771	-11.362	3.87e-26	2.42e-24	48.4577
COL5A2	1.76787	6.80154	11.3669	3.71e-26	2.34e-24	48.4566
UGT2B28	-2.8784	-3.45303	-11.3575	4.02e-26	2.51e-24	48.4544
SLC16A1	2.08502	4.59576	11.3535	4.17e-26	2.57e-24	48.4373
CLEC4A	1.34554	0.482863	11.3538	4.16e-26	2.57e-24	48.4105
LNX1	-1.29154	3.41154	-11.3203	5.55e-26	3.33e-24	48.2442
LILRA2	1.53637	-0.959111	11.3471	4.41e-26	2.71e-24	48.2363
SLC4A9	-1.80843	-2.52513	-11.3399	4.69e-26	2.86e-24	48.2206
MMP14	1.00823	8.82627	11.3403	4.67e-26	2.86e-24	48.2192
KRTAP5-8	-2.57741	-2.80317	-11.3322	5.01e-26	3.03e-24	48.1919
ADH6	-2.46777	-0.319486	-11.3377	4.78e-26	2.91e-24	48.1695
CEACAM4	2.11596	-2.09161	11.3359	4.85e-26	2.94e-24	48.1424
CYBRD1	1.47857	5.01382	11.3221	5.47e-26	3.29e-24	48.1344
JMJD7-PLA2G4B	-1.50458	2.33	-11.2941	6.97e-26	4.15e-24	47.9981
TNFAIP8L2	1.4735	0.95295	11.2983	6.72e-26	4.01e-24	47.9846
C1QTNF1	1.61191	4.24964	11.2924	7.07e-26	4.2e-24	47.9335
TNFRSF12A	1.31917	5.88736	11.2909	7.16e-26	4.24e-24	47.8249
SLC16A2	1.34884	2.64983	11.2667	8.83e-26	5.18e-24	47.7898
SIGLEC10	1.78043	1.72552	11.267	8.8e-26	5.18e-24	47.7737
MPEG1	1.64507	3.3897	11.2559	9.69e-26	5.65e-24	47.6765
SECTM1	1.95727	3.80986	11.256	9.69e-26	5.65e-24	47.6533
IGSF21	1.88605	-0.436415	11.2685	8.69e-26	5.13e-24	47.6259
GPR34	1.54918	0.705336	11.2522	1e-25	5.82e-24	47.5771
ACP6	-1.28171	4.96905	-11.2517	1e-25	5.82e-24	47.5723
PTGS1	2.09695	3.74749	11.2202	1.32e-25	7.58e-24	47.3533
2023-09-06	1.00557	4.53774	11.2233	1.28e-25	7.39e-24	47.3218
LILRB1	1.63411	1.44971	11.2135	1.4e-25	7.98e-24	47.3051
OLFML3	1.76184	3.67323	11.2094	1.45e-25	8.2e-24	47.2644
EPSTI1	1.66618	4.39994	11.2126	1.41e-25	8.02e-24	47.2416
TBX3	-2.34223	6.37895	-11.2147	1.38e-25	7.92e-24	47.2
FYB	2.02252	3.29987	11.19	1.71e-25	9.58e-24	47.1194
PALLD	1.36311	6.57938	11.2099	1.44e-25	8.18e-24	47.1142
ISLR	2.34315	4.72649	11.1982	1.59e-25	8.95e-24	47.1035
SLC11A1	1.3754	2.94624	11.1858	1.77e-25	9.9e-24	47.0983
ATP10A	1.41905	1.87466	11.1834	1.81e-25	1.01e-23	47.0696
ERBB3	-1.69275	7.17535	-11.2043	1.51e-25	8.54e-24	47.0692
NBPF11	-1.12591	2.68351	-11.1808	1.85e-25	1.03e-23	47.0566
STK32B	1.36704	-0.427343	11.2004	1.56e-25	8.8e-24	47.0396
KRTAP5-7	-2.2772	-3.70396	-11.1695	2.04e-25	1.12e-23	46.8793
CTSB	1.05654	9.74614	11.1753	1.94e-25	1.07e-23	46.8108
KIRREL	1.32718	4.38936	11.1588	2.24e-25	1.22e-23	46.7834
CTB-50L17.14	-2.45928	-2.15043	-11.1655	2.11e-25	1.16e-23	46.7602
ZNF440	-1.31359	4.8943	-11.1513	2.38e-25	1.3e-23	46.7243
FERMT3	1.38243	3.79426	11.1319	2.82e-25	1.53e-23	46.599
TMEM97	-1.81939	6.36286	-11.1446	2.52e-25	1.37e-23	46.5894
ECM1	1.4392	4.60142	11.1204	3.11e-25	1.68e-23	46.4421
PDE4B	1.44404	2.55115	11.0929	3.94e-25	2.11e-23	46.3183
LST1	1.4767	2.15567	11.0853	4.2e-25	2.23e-23	46.2522
FZD3	-1.20474	3.64074	-11.0836	4.26e-25	2.26e-23	46.2285
SCN1B	1.32831	1.3974	11.0828	4.29e-25	2.26e-23	46.1986
ADAM12	1.78594	4.00423	11.0828	4.29e-25	2.26e-23	46.1689
PLEK	1.78683	2.89942	11.0758	4.55e-25	2.39e-23	46.1681
SERPING1	1.67945	7.06144	11.0852	4.2e-25	2.23e-23	46.0475
RALGAPA2	-1.36948	5.95561	-11.0747	4.6e-25	2.41e-23	46.0045
PIK3R6	1.16886	0.214075	11.0682	4.86e-25	2.52e-23	45.9843
IFITM1	1.71514	5.75891	11.0701	4.78e-25	2.5e-23	45.9511
RALGPS1	-1.31825	3.42251	-11.0493	5.71e-25	2.92e-23	45.9478
MT-ND5	-1.24534	10.8339	-11.0689	4.83e-25	2.51e-23	45.9096
PODNL1	1.62901	2.21643	11.044	5.98e-25	3.04e-23	45.9062
COL8A2	1.6506	3.34817	11.0423	6.07e-25	3.08e-23	45.8678
LAMA4	1.22183	5.53772	11.0588	5.27e-25	2.72e-23	45.8614
PRR16	1.4398	0.610219	11.0466	5.85e-25	2.99e-23	45.8421
RRAD	2.35917	2.37996	11.0327	6.58e-25	3.32e-23	45.8124
SYDE1	1.02861	3.76714	11.0359	6.4e-25	3.25e-23	45.7901
S100A10	1.56359	7.79229	11.05	5.68e-25	2.91e-23	45.7443
C1S	1.92161	7.09901	11.0335	6.54e-25	3.31e-23	45.6096
GXYLT2	2.04734	0.941508	10.997	8.93e-25	4.47e-23	45.463
ZNF443	-1.13168	2.10859	-10.981	1.02e-24	5.08e-23	45.3561
C5AR2	1.66472	-0.0909222	10.9929	9.25e-25	4.61e-23	45.3444
DNAJA4	-1.09939	6.06812	-10.9882	9.63e-25	4.79e-23	45.2614
GNGT2	1.27201	-0.235441	10.9751	1.08e-24	5.3e-23	45.1761
TMEM150B	2.00564	-0.920591	10.9618	1.21e-24	5.93e-23	45.0405
TNFSF13B	1.61751	1.90203	10.9411	1.44e-24	6.99e-23	45.0375
DPP4	2.08766	1.57965	10.9409	1.44e-24	6.99e-23	45.0289
FMOD	1.59638	4.40886	10.9452	1.39e-24	6.77e-23	44.9769
GNG2	1.1981	2.65181	10.9124	1.83e-24	8.82e-23	44.8029
IL10	1.75825	-1.17592	10.8961	2.11e-24	1.01e-22	44.4785
ZNF124	-1.06269	2.17012	-10.875	2.52e-24	1.19e-22	44.4765
AEBP1	2.08409	6.99268	10.8974	2.08e-24	9.99e-23	44.4636
STX16-NPEPL1	-1.48365	0.0279945	-10.8875	2.26e-24	1.08e-22	44.4284
SULF1	2.15327	5.37494	10.8822	2.37e-24	1.13e-22	44.3886
BATF3	1.26821	0.309127	10.87	2.63e-24	1.24e-22	44.3496
C19orf45	-2.55567	-0.197402	-10.873	2.56e-24	1.21e-22	44.3051
ATP8B1	-1.32874	6.40146	-10.8748	2.52e-24	1.19e-22	44.2978
ZEB2	1.20982	3.84331	10.8559	2.96e-24	1.39e-22	44.271
PLXNC1	1.15151	3.26713	10.8507	3.1e-24	1.44e-22	44.266
CST7	1.6383	1.55675	10.8466	3.2e-24	1.49e-22	44.24
GPR1	2.35087	-1.05346	10.8622	2.81e-24	1.32e-22	44.2258
OR13A1	-2.46559	-0.641823	-10.8549	2.99e-24	1.39e-22	44.152
HIVEP3	1.16001	3.04604	10.8293	3.71e-24	1.71e-22	44.098
SGMS2	1.19567	3.83887	10.8332	3.59e-24	1.66e-22	44.0815
SASH3	1.66097	2.61937	10.8255	3.83e-24	1.75e-22	44.0779
HS3ST3A1	2.73906	-1.66524	10.8438	3.28e-24	1.52e-22	44.0773
POSTN	2.65977	6.03521	10.8431	3.3e-24	1.53e-22	44.0364
WNT8B	-2.24664	-2.89656	-10.8287	3.73e-24	1.71e-22	43.9925
EVI2B	1.59591	2.06786	10.8068	4.48e-24	2.04e-22	43.9236
CPXM1	1.9399	3.62818	10.8075	4.46e-24	2.03e-22	43.8819
THBS1	1.53703	7.56613	10.8264	3.8e-24	1.74e-22	43.8613
SLC5A7	-3.35484	-1.84809	-10.8058	4.52e-24	2.05e-22	43.8015
IL12RB1	1.77685	1.09718	10.7955	4.93e-24	2.23e-22	43.7964
ANGPTL2	1.43001	4.91605	10.8076	4.45e-24	2.03e-22	43.7849
DHRS2	-4.05303	7.09344	-10.8021	4.67e-24	2.11e-22	43.7334
CHI3L1	2.75191	3.99946	10.7894	5.19e-24	2.33e-22	43.7134
CHSY3	1.38225	0.742617	10.7872	5.29e-24	2.36e-22	43.6999
GPC6	2.07828	2.1543	10.7752	5.86e-24	2.61e-22	43.6627
PIK3R5	1.33255	1.85264	10.7699	6.13e-24	2.7e-22	43.6121
PDLIM3	1.95314	4.01712	10.7734	5.95e-24	2.63e-22	43.5704
AOAH	1.82235	1.31153	10.7632	6.48e-24	2.84e-22	43.5405
IDH1	-1.26934	7.77637	-10.7878	5.27e-24	2.36e-22	43.54
HLA-DMB	1.57231	4.15873	10.7705	6.1e-24	2.69e-22	43.533
ITPRIP	1.00099	5.1814	10.7765	5.79e-24	2.58e-22	43.5066
MARVELD1	1.15696	5.51196	10.774	5.91e-24	2.63e-22	43.468
RSPO3	2.59442	-0.626507	10.7664	6.31e-24	2.77e-22	43.4662
MYO1F	1.22519	3.55342	10.7551	6.94e-24	3.03e-22	43.4511
GRHL3	-2.89347	5.36821	-10.7409	7.82e-24	3.4e-22	43.2979
LYN	1.07442	5.24375	10.7443	7.6e-24	3.31e-22	43.234
LY86	1.52706	1.04164	10.7213	9.22e-24	3.99e-22	43.1779
CCSER1	-2.4431	1.77744	-10.7216	9.2e-24	3.98e-22	43.1731
DPYD	1.74614	3.56383	10.7194	9.37e-24	4.04e-22	43.153
ZNF711	-1.69622	2.57347	-10.7112	1e-23	4.3e-22	43.129
HIC1	1.11303	2.76315	10.71	1.01e-23	4.34e-22	43.1169
FGL2	1.65731	3.29697	10.7003	1.1e-23	4.69e-22	43.011
IL10RA	1.48897	3.24621	10.693	1.17e-23	4.95e-22	42.9541
RFX8	1.69787	-1.71512	10.7085	1.03e-23	4.38e-22	42.9285
CD84	1.73463	1.88182	10.6786	1.32e-23	5.53e-22	42.8607
IFITM2	1.26278	5.41603	10.6975	1.13e-23	4.78e-22	42.8357
COLEC12	2.0178	2.35569	10.6738	1.37e-23	5.73e-22	42.8232
ALDH5A1	-1.31372	5.20306	-10.6858	1.24e-23	5.25e-22	42.7889
FNDC1	2.73783	2.09867	10.6586	1.56e-23	6.38e-22	42.6992
CD300LF	1.59221	0.283496	10.6672	1.45e-23	6.02e-22	42.6866
ARHGAP9	1.52613	2.42439	10.6572	1.58e-23	6.45e-22	42.6865
BACH2	1.76881	0.196037	10.6671	1.45e-23	6.02e-22	42.6839
HCST	1.50471	1.06918	10.6594	1.55e-23	6.36e-22	42.671
BIN2	1.42613	1.85898	10.6549	1.61e-23	6.56e-22	42.6639
COL5A1	1.87765	7.27359	10.6807	1.3e-23	5.47e-22	42.6482
CAPN2	1.00837	7.33674	10.6802	1.3e-23	5.47e-22	42.6419
SSH3	-1.24652	7.06659	-10.6786	1.32e-23	5.53e-22	42.639
FILIP1L	1.36008	4.4867	10.6653	1.48e-23	6.1e-22	42.6315
CDC25B	1.12958	6.08146	10.6762	1.35e-23	5.63e-22	42.6299
OLFML2B	1.54083	4.20619	10.6615	1.52e-23	6.27e-22	42.6234
C10orf67	2.3989	-2.58167	10.6686	1.44e-23	5.97e-22	42.623
CD33	1.45635	0.106101	10.6595	1.55e-23	6.36e-22	42.6091
IL21R	1.91617	0.563078	10.6547	1.61e-23	6.56e-22	42.6089
CCR5	1.75299	1.4329	10.6454	1.74e-23	7.06e-22	42.5757
CD274	1.94323	2.22545	10.6408	1.81e-23	7.31e-22	42.5523
SAMD12	-1.8172	3.54382	-10.6349	1.9e-23	7.6e-22	42.4952
GBP1	1.55758	5.79016	10.6506	1.67e-23	6.77e-22	42.4302
ANKDD1B	-1.55072	-0.614283	-10.6438	1.77e-23	7.14e-22	42.3988
CCL18	2.78746	2.36071	10.6201	2.16e-23	8.53e-22	42.3793
HID1	-2.04867	5.63986	-10.6344	1.91e-23	7.62e-22	42.3559
WAS	1.31608	2.68936	10.6166	2.22e-23	8.76e-22	42.3477
TPM1	1.18818	7.10977	10.6355	1.89e-23	7.58e-22	42.2729
FOXH1	-2.09935	-1.15516	-10.6258	2.06e-23	8.15e-22	42.2696
FIBIN	2.20567	1.15009	10.6027	2.49e-23	9.73e-22	42.2179
CLEC4G	2.45309	-2.24804	10.6158	2.23e-23	8.81e-22	42.1963
CCL4	1.93998	1.67801	10.595	2.66e-23	1.03e-21	42.1703
FCGR1B	1.9219	-1.95855	10.6127	2.29e-23	9e-22	42.1557
SRCIN1	-2.2145	3.41235	-10.591	2.75e-23	1.06e-21	42.1407
TAP2	1.07328	5.50951	10.6131	2.29e-23	8.99e-22	42.1298
SLC39A14	1.04153	4.97805	10.6083	2.38e-23	9.3e-22	42.1219
KIAA1244	-1.82887	4.57813	-10.5893	2.79e-23	1.08e-21	42.061
ACTBL2	2.46992	-4.0615	10.586	2.87e-23	1.1e-21	42.0127
PARVG	1.41933	2.6016	10.5729	3.2e-23	1.23e-21	41.9896
CDK14	1.36881	3.53251	10.5732	3.19e-23	1.23e-21	41.9468
RASSF4	1.22558	4.1655	10.572	3.22e-23	1.23e-21	41.8866
SEMA6A	-2.23032	4.42144	-10.5563	3.67e-23	1.39e-21	41.8134
PTGIR	1.08291	0.606494	10.5547	3.72e-23	1.41e-21	41.7819
TWIST2	2.04303	-0.141629	10.5496	3.88e-23	1.46e-21	41.7094
HLA-DQB1	1.82907	5.73348	10.5622	3.5e-23	1.34e-21	41.7028
NXN	1.44035	5.28833	10.5537	3.75e-23	1.42e-21	41.652
RGS4	1.87538	1.20388	10.5325	4.48e-23	1.68e-21	41.6432
GRID2IP	-1.4619	0.105066	-10.5443	4.06e-23	1.53e-21	41.6283
KIAA0922	1.0756	3.35226	10.5327	4.47e-23	1.68e-21	41.6271
ZCCHC5	1.59726	-4.9213	10.5308	4.54e-23	1.69e-21	41.6167
ARHGAP22	1.31459	1.75725	10.5265	4.71e-23	1.75e-21	41.6091
CAPN5	-1.847	5.41977	-10.538	4.28e-23	1.61e-21	41.5695
RAP1GAP	-2.01468	4.13589	-10.5197	4.98e-23	1.85e-21	41.5234
CERCAM	1.28314	6.04456	10.5322	4.49e-23	1.68e-21	41.4398
IFIT2	1.56919	3.38236	10.5061	5.58e-23	2.05e-21	41.4045
GLIS2	1.21761	3.96577	10.5076	5.51e-23	2.03e-21	41.3732
RAB15	-1.52676	5.83323	-10.5175	5.08e-23	1.88e-21	41.3592
AOC2	-1.76002	1.18532	-10.5017	5.79e-23	2.12e-21	41.3496
FGF5	2.59444	-3.42179	10.5061	5.58e-23	2.05e-21	41.3264
ADAMTS14	1.43967	2.32592	10.4892	6.42e-23	2.34e-21	41.3085
SIRPB2	1.50198	0.677564	10.4874	6.52e-23	2.37e-21	41.2454
FMN1	1.61535	1.62064	10.4811	6.87e-23	2.49e-21	41.2371
ANKRD29	1.96488	0.02874	10.4842	6.7e-23	2.43e-21	41.188
GAS6	1.4904	5.83658	10.4918	6.28e-23	2.3e-21	41.1154
CDK3	-1.15956	-0.172571	-10.4746	7.25e-23	2.62e-21	41.0496
LILRA1	1.61545	-1.81226	10.4678	7.67e-23	2.77e-21	40.9731
MEDAG	1.71079	1.72386	10.4463	9.17e-23	3.29e-21	40.9566
TMEM158	1.486	2.93272	10.4429	9.43e-23	3.36e-21	40.9131
GCNT1	1.73515	2.21819	10.4384	9.79e-23	3.48e-21	40.8949
RASSF8	1.1324	3.46424	10.4438	9.36e-23	3.35e-21	40.8908
NCF1	1.70408	0.211476	10.4466	9.14e-23	3.28e-21	40.8906
SPECC1	1.27996	4.33511	10.4435	9.38e-23	3.35e-21	40.8156
L1CAM	2.94372	0.940713	10.424	1.1e-22	3.88e-21	40.7609
P2RX7	1.32821	0.884532	10.4181	1.16e-22	4.05e-21	40.6931
MAML3	-1.07103	3.86459	-10.4181	1.16e-22	4.05e-21	40.686
FERMT2	1.22752	4.41684	10.4233	1.11e-22	3.9e-21	40.6425
PDGFRB	1.37072	5.8616	10.4276	1.07e-22	3.78e-21	40.5863
TREM2	1.54786	2.22579	10.3987	1.36e-22	4.73e-21	40.5721
RAPGEFL1	-1.75537	6.31131	-10.424	1.1e-22	3.88e-21	40.5717
ATP8B4	1.12877	0.866903	10.395	1.4e-22	4.86e-21	40.5035
SELM	1.38043	4.99819	10.4102	1.24e-22	4.31e-21	40.4907
GYPC	1.38152	2.97599	10.3895	1.47e-22	5.07e-21	40.4765
C1QTNF2	1.1572	-0.19445	10.3865	1.5e-22	5.2e-21	40.3698
STAB1	1.27155	5.41947	10.3959	1.39e-22	4.83e-21	40.3465
SLC16A8	-1.50358	-0.282422	-10.3837	1.54e-22	5.31e-21	40.3109
G0S2	1.87003	3.01718	10.3606	1.86e-22	6.35e-21	40.237
DPT	2.99925	0.60912	10.3593	1.88e-22	6.41e-21	40.226
MMP11	2.14852	5.74971	10.3793	1.6e-22	5.49e-21	40.2018
HLA-DPA1	1.7947	6.48225	10.3757	1.64e-22	5.65e-21	40.1449
RHOH	1.6698	1.08235	10.3409	2.19e-22	7.41e-21	40.0826
GPR84	1.53756	-0.169465	10.3454	2.11e-22	7.16e-21	40.0486
PLAU	1.59049	6.87453	10.3648	1.8e-22	6.16e-21	40.0473
SRPX	1.78527	2.6739	10.3345	2.31e-22	7.75e-21	40.04
SERPINA1	2.19481	4.41883	10.3485	2.06e-22	6.99e-21	40.0383
COL1A2	1.90034	9.94877	10.3619	1.84e-22	6.3e-21	40.0214
GZMB	2.29076	1.69564	10.3291	2.42e-22	8.06e-21	40.0074
SFRP2	3.6458	3.96769	10.3366	2.27e-22	7.64e-21	39.9973
FAM78A	1.16266	2.16832	10.3246	2.51e-22	8.32e-21	39.9722
MOB3B	1.35583	3.31946	10.3216	2.57e-22	8.49e-21	39.9035
GLT1D1	1.7444	-2.19326	10.3325	2.35e-22	7.86e-21	39.8918
PLEKHA4	1.20553	4.05546	10.3247	2.51e-22	8.32e-21	39.8693
KRTAP5-9	-2.66682	-0.889999	-10.3212	2.58e-22	8.5e-21	39.8298
PRF1	1.87978	2.19056	10.3028	3e-22	9.81e-21	39.795
FAM126A	1.19452	3.87557	10.3118	2.79e-22	9.15e-21	39.7809
LOXL2	1.20748	5.10622	10.3242	2.52e-22	8.33e-21	39.7802
CD82	1.36633	6.10195	10.3291	2.42e-22	8.06e-21	39.7721
SNX20	1.60545	1.45156	10.3006	3.06e-22	9.94e-21	39.7699
CD180	1.58105	0.77143	10.3024	3.01e-22	9.83e-21	39.7576
SULT2A1	-3.98796	-1.67223	-10.2965	3.16e-22	1.03e-20	39.6809
HS3ST3B1	1.60066	0.716277	10.2906	3.32e-22	1.07e-20	39.6606
HLA-DQA1	1.90742	5.27532	10.3099	2.83e-22	9.27e-21	39.6582
DACH2	-2.85265	-2.19813	-10.2964	3.16e-22	1.03e-20	39.6571
RARRES3	1.91943	4.60924	10.3005	3.06e-22	9.94e-21	39.6296
SGK494	-1.16836	1.73817	-10.2816	3.57e-22	1.15e-20	39.6068
LMCD1	1.29478	4.50629	10.2918	3.28e-22	1.06e-20	39.5629
GPR183	1.53593	2.29956	10.2701	3.93e-22	1.25e-20	39.5299
CTSK	1.61136	5.45921	10.2938	3.23e-22	1.05e-20	39.5136
BAG2	1.17714	3.3531	10.2728	3.84e-22	1.23e-20	39.506
MT1M	2.13558	-0.485465	10.2728	3.84e-22	1.23e-20	39.4624
SLC30A4	1.08208	2.21121	10.2484	4.69e-22	1.49e-20	39.3571
LRRC15	2.96323	1.50803	10.2484	4.69e-22	1.49e-20	39.3558
MN1	1.65953	1.44336	10.2468	4.75e-22	1.5e-20	39.3372
PPAPDC1A	2.59555	0.0475622	10.2453	4.81e-22	1.52e-20	39.2784
HLA-DRB1	1.78755	7.46165	10.2693	3.95e-22	1.26e-20	39.2638
PDGFC	1.30835	3.2723	10.2264	5.62e-22	1.77e-20	39.136
HLA-DPB1	1.64327	6.53366	10.2517	4.57e-22	1.45e-20	39.1321
TMEM200A	1.42824	1.55697	10.2163	6.1e-22	1.91e-20	39.0941
GPR97	1.67276	-0.668349	10.2255	5.66e-22	1.78e-20	39.0645
CCL13	2.18843	0.488489	10.2125	6.29e-22	1.97e-20	39.032
MILR1	1.46372	1.00536	10.2085	6.51e-22	2.02e-20	39.014
CORO1A	1.23231	5.09545	10.2285	5.52e-22	1.74e-20	39.0031
PGAP1	-1.05559	4.17589	-10.2083	6.52e-22	2.02e-20	38.9565
GAB3	1.08214	0.909092	10.2015	6.89e-22	2.13e-20	38.9504
SEMA4G	-1.48174	2.15336	-10.1893	7.61e-22	2.33e-20	38.8771
TENM3	2.54622	0.786245	10.1906	7.53e-22	2.31e-20	38.8729
COL1A1	1.96888	10.6977	10.2189	5.97e-22	1.87e-20	38.8628
PTPN7	1.56091	2.2063	10.1866	7.78e-22	2.38e-20	38.8586
GGT5	1.28588	4.26248	10.1916	7.47e-22	2.3e-20	38.7717
HERC5	1.44113	2.98712	10.1779	8.36e-22	2.54e-20	38.7621
EDNRA	1.23309	2.92397	10.176	8.48e-22	2.57e-20	38.7522
C4B	1.94097	1.18696	10.1693	8.97e-22	2.71e-20	38.7114
RGS18	1.44132	-0.788411	10.1776	8.38e-22	2.54e-20	38.6729
BCAT2	-1.22744	6.62209	-10.1939	7.33e-22	2.26e-20	38.6729
PLK2	1.18427	5.47159	10.1776	8.38e-22	2.54e-20	38.5683
PDPN	1.6842	4.47085	10.1618	9.53e-22	2.88e-20	38.5147
SRRM5	-1.07506	0.343035	-10.1489	1.06e-21	3.18e-20	38.4747
VEGFC	1.33893	3.32288	10.1429	1.11e-21	3.34e-20	38.4597
SRMS	-2.10412	1.26483	-10.1405	1.13e-21	3.39e-20	38.4489
ADORA3	1.29629	1.42437	10.1321	1.21e-21	3.62e-20	38.4165
IL2RG	1.69329	3.76738	10.1413	1.13e-21	3.37e-20	38.4106
FAM3D	-3.56714	1.12375	-10.1362	1.17e-21	3.51e-20	38.4002
TNFRSF1B	1.11051	5.08347	10.1534	1.02e-21	3.07e-20	38.3963
FSIP2	-2.28471	0.835574	-10.123	1.31e-21	3.88e-20	38.2868
TMEM45A	2.05096	4.3752	10.1304	1.23e-21	3.67e-20	38.274
HMGA2	3.49442	0.05904	10.1149	1.4e-21	4.13e-20	38.2536
CCL3	1.80926	1.17206	10.1039	1.53e-21	4.5e-20	38.1882
CLEC7A	1.56845	2.61574	10.1034	1.53e-21	4.51e-20	38.1814
SH3YL1	-1.03769	5.93187	-10.129	1.25e-21	3.7e-20	38.1746
LEAP2	-1.86746	0.559136	-10.1044	1.52e-21	4.48e-20	38.1279
RP11-192H23.4	-1.12488	1.14385	-10.0994	1.58e-21	4.64e-20	38.1256
CXorf21	1.55951	-0.767957	10.101	1.56e-21	4.59e-20	38.0701
SCARF2	1.29775	2.93476	10.0893	1.72e-21	5.02e-20	38.0553
LAG3	1.80478	1.87024	10.0825	1.82e-21	5.27e-20	38.0279
TBXAS1	1.32849	2.581	10.0814	1.83e-21	5.3e-20	38.0077
TNFRSF8	1.52485	-0.503579	10.0905	1.7e-21	4.97e-20	37.9997
RECK	1.02605	2.16556	10.0697	2.02e-21	5.81e-20	37.9254
PDLIM4	1.64411	3.47378	10.0665	2.07e-21	5.96e-20	37.8338
CYP4F2	-2.63547	-2.68088	-10.0636	2.12e-21	6.08e-20	37.8129
TSPAN6	-1.05579	6.63602	-10.086	1.77e-21	5.13e-20	37.7997
BHMT	-4.90181	1.06564	-10.0493	2.38e-21	6.78e-20	37.7199
CLEC4D	1.92582	-3.59046	10.0483	2.4e-21	6.83e-20	37.6834
HPSE	1.49467	1.96097	10.0388	2.59e-21	7.33e-20	37.6798
SYTL5	-2.97461	1.5924	-10.0353	2.67e-21	7.51e-20	37.6224
NELL1	-2.41387	-3.53771	-10.0357	2.66e-21	7.5e-20	37.6218
COL6A3	1.75617	8.02823	10.0653	2.09e-21	6.01e-20	37.6128
GPR65	1.39806	0.407178	10.0318	2.74e-21	7.71e-20	37.5818
RGS20	2.05467	0.323703	10.0301	2.78e-21	7.81e-20	37.5725
PLA2G4C	1.22574	1.54255	10.0243	2.92e-21	8.14e-20	37.5615
SCIMP	1.53014	0.251221	10.0257	2.88e-21	8.07e-20	37.527
SAMD4A	1.103	3.34546	10.0255	2.89e-21	8.07e-20	37.519
CRISPLD2	1.34725	5.23469	10.0424	2.52e-21	7.13e-20	37.4942
MFAP5	2.99394	1.0426	10.0114	3.24e-21	8.96e-20	37.4575
SUSD3	1.45074	1.02007	10.0122	3.22e-21	8.91e-20	37.4536
CCDC64B	-2.16494	5.13743	-10.0262	2.87e-21	8.05e-20	37.4511
HLA-DRA	1.78552	7.97747	10.0448	2.47e-21	7e-20	37.4486
CES4A	-1.33347	1.8782	-10.0081	3.33e-21	9.18e-20	37.4282
PTGDR	1.76264	-2.61302	10.0187	3.05e-21	8.48e-20	37.4102
FAM221A	-1.29644	2.81855	-10.0046	3.42e-21	9.41e-20	37.4056
CCL8	2.02348	0.056685	10.0079	3.33e-21	9.18e-20	37.3849
FLI1	1.00339	3.13096	10.0045	3.42e-21	9.41e-20	37.3676
GPD1L	-1.30765	5.52625	-10.0242	2.92e-21	8.14e-20	37.3664
COL10A1	3.0539	2.05582	9.99937	3.57e-21	9.79e-20	37.3628
ZNF823	-1.16243	3.21404	-9.9967	3.65e-21	9.98e-20	37.329
CDA	1.90272	1.71376	9.99231	3.78e-21	1.03e-19	37.3112
SNTG1	-3.0689	-2.0268	-9.99307	3.75e-21	1.02e-19	37.252
MT-ND4L	-1.2881	8.95573	-10.0148	3.15e-21	8.74e-20	37.2067
VENTX	1.5747	-1.24828	9.99156	3.8e-21	1.03e-19	37.1926
SLC44A3	-1.38674	4.94378	-9.99423	3.72e-21	1.02e-19	37.1794
MST1	-1.27738	2.82848	-9.97428	4.37e-21	1.18e-19	37.1645
CCL5	1.93135	4.3676	9.99065	3.83e-21	1.04e-19	37.1524
MSRB3	1.49497	3.71704	9.98323	4.06e-21	1.1e-19	37.1488
IFIT3	1.59226	4.77824	9.98608	3.97e-21	1.08e-19	37.0782
GBP5	2.40188	3.04955	9.96804	4.6e-21	1.23e-19	37.0773
GDF7	-2.35492	1.7088	-9.96339	4.77e-21	1.27e-19	37.063
SLC9A2	-2.98796	2.31179	-9.95703	5.02e-21	1.34e-19	37.0257
PTPRC	1.70753	3.61454	9.96126	4.85e-21	1.29e-19	36.9826
MSC	1.71441	2.59306	9.95255	5.21e-21	1.38e-19	36.9795
IYD	-2.74754	-1.36061	-9.95873	4.95e-21	1.32e-19	36.9655
KIFC2	-1.25674	5.20089	-9.96725	4.62e-21	1.24e-19	36.9348
EMILIN1	1.64799	5.45036	9.97201	4.45e-21	1.2e-19	36.9204
ACOX1	-1.06991	7.09949	-9.97633	4.3e-21	1.16e-19	36.9101
TMC4	-1.57291	6.19988	-9.96492	4.71e-21	1.26e-19	36.8575
TCF7L1	1.26571	3.40929	9.93898	5.81e-21	1.53e-19	36.8237
DLEC1	-1.39244	-0.0340211	-9.93745	5.88e-21	1.55e-19	36.7865
DOCK10	1.28902	2.39709	9.92471	6.52e-21	1.7e-19	36.7685
PLEKHO1	1.06105	5.46133	9.9509	5.28e-21	1.4e-19	36.7482
SLFN11	1.36588	3.6898	9.9324	6.13e-21	1.61e-19	36.7468
SAMD10	-1.13865	3.87439	-9.92742	6.38e-21	1.67e-19	36.7358
ELF3	-1.99695	8.18761	-9.94572	5.5e-21	1.45e-19	36.6587
ADAMTS19	-2.44881	-2.67465	-9.91718	6.92e-21	1.81e-19	36.6575
STAT4	1.25485	0.969433	9.90879	7.41e-21	1.92e-19	36.6346
IL6	2.49681	1.00233	9.90381	7.71e-21	1.99e-19	36.6048
PXDN	1.38125	5.49611	9.92796	6.35e-21	1.66e-19	36.5648
OLFML2A	1.16924	4.86974	9.91033	7.32e-21	1.9e-19	36.465
PTPN22	1.53201	0.739662	9.88754	8.79e-21	2.25e-19	36.4619
ADCY7	1.46214	2.25768	9.88316	9.1e-21	2.32e-19	36.4436
CASKIN1	-2.04149	-1.22221	-9.89481	8.29e-21	2.14e-19	36.4432
CXCL10	2.55456	3.59663	9.89255	8.44e-21	2.16e-19	36.4425
PARVB	1.201	3.97188	9.89698	8.15e-21	2.1e-19	36.4401
ADH1A	-1.91249	-3.81745	-9.87782	9.5e-21	2.42e-19	36.3854
CSF2RA	1.50506	2.02938	9.87503	9.72e-21	2.47e-19	36.3834
MFI2	1.769	3.76716	9.88103	9.26e-21	2.36e-19	36.3326
MAMDC2	1.84807	0.671745	9.87088	1e-20	2.55e-19	36.3314
FSTL3	1.50687	4.73952	9.88295	9.12e-21	2.33e-19	36.2596
GFOD1	1.12155	3.59722	9.85746	1.12e-20	2.82e-19	36.1623
GRAMD1C	-1.34159	2.97404	-9.84425	1.24e-20	3.12e-19	36.1339
OXGR1	-2.41131	-0.64738	-9.8532	1.16e-20	2.91e-19	36.1241
ZNF253	-1.06411	2.90383	-9.84028	1.28e-20	3.21e-19	36.1025
THEM6	-1.20263	6.202	-9.86586	1.05e-20	2.64e-19	36.06
OXCT1	1.52095	3.8897	9.84007	1.29e-20	3.21e-19	35.9968
IFIH1	1.18254	4.30009	9.84154	1.27e-20	3.18e-19	35.9695
KANK4	2.79832	-1.40005	9.81707	1.55e-20	3.84e-19	35.8613
LCP1	1.46255	6.50917	9.8395	1.29e-20	3.22e-19	35.8249
OR5M11	-1.86217	-4.50007	-9.80092	1.76e-20	4.34e-19	35.7982
MYLIP	-1.0985	5.05635	-9.80615	1.69e-20	4.17e-19	35.6629
DIRC1	1.83571	-4.48085	9.78454	2.01e-20	4.92e-19	35.6524
CYTIP	1.42583	2.17759	9.7765	2.14e-20	5.22e-19	35.6071
MEFV	1.67796	-1.01173	9.78045	2.07e-20	5.07e-19	35.5551
ABI3	1.03213	2.79845	9.76988	2.25e-20	5.47e-19	35.5333
PACRG	-2.39996	-1.24361	-9.77071	2.24e-20	5.44e-19	35.4894
FAM129A	1.32468	4.91318	9.784	2.01e-20	4.94e-19	35.4617
P2RY6	1.65397	2.39866	9.75772	2.48e-20	6e-19	35.452
MARCO	2.55713	0.244819	9.75761	2.49e-20	6e-19	35.4399
HAS1	2.33757	-1.59822	9.76306	2.38e-20	5.77e-19	35.4277
FOLR2	1.62605	2.42305	9.75021	2.64e-20	6.32e-19	35.3924
HS3ST6	-3.35997	-0.405083	-9.75104	2.62e-20	6.29e-19	35.3561
FGF1	1.35102	0.295807	9.74808	2.68e-20	6.42e-19	35.3542
MT1X	1.62167	4.5807	9.76659	2.31e-20	5.61e-19	35.3541
MMP9	2.21982	3.8054	9.75281	2.58e-20	6.23e-19	35.3198
IRF8	1.63191	2.28349	9.73018	3.09e-20	7.31e-19	35.2408
TUBB2A	1.25105	3.83988	9.73843	2.9e-20	6.89e-19	35.2008
MRAS	1.01383	3.80978	9.73691	2.93e-20	6.96e-19	35.1929
NEIL1	-1.19335	3.84843	-9.73085	3.08e-20	7.29e-19	35.1883
PCP2	-1.70602	-0.394484	-9.7305	3.09e-20	7.3e-19	35.1635
HRH2	1.66511	-1.51179	9.71993	3.36e-20	7.9e-19	35.0774
SORL1	-1.72508	6.23516	-9.7283	3.14e-20	7.41e-19	34.985
SSC5D	1.63343	2.72104	9.69895	3.97e-20	9.27e-19	34.9779
TWIST1	1.72207	1.85096	9.69153	4.21e-20	9.79e-19	34.9483
IL4I1	1.55506	2.36064	9.69065	4.24e-20	9.85e-19	34.9299
ANTXR1	1.15178	6.40387	9.72578	3.2e-20	7.55e-19	34.9285
SNAI1	1.18585	1.62267	9.68219	4.53e-20	1.05e-18	34.877
AQP9	1.87824	0.792341	9.68013	4.6e-20	1.06e-18	34.8497
SYNDIG1	2.26284	-0.486424	9.68359	4.48e-20	1.04e-18	34.836
TREM1	2.02774	1.0772	9.66762	5.08e-20	1.17e-18	34.76
GRM3	-2.08418	-2.78675	-9.65914	5.44e-20	1.24e-18	34.6521
PPAPDC3	1.42032	-0.142856	9.65793	5.49e-20	1.25e-18	34.6392
DIRAS2	-2.86067	-2.16716	-9.65761	5.51e-20	1.25e-18	34.6367
SERPINB9	1.31498	3.99112	9.66792	5.07e-20	1.17e-18	34.6335
GPR132	1.33578	1.76766	9.64389	6.14e-20	1.39e-18	34.5797
SUGCT	1.57915	0.844296	9.63988	6.33e-20	1.43e-18	34.538
ABCC5	-1.09258	6.30769	-9.66765	5.08e-20	1.17e-18	34.4901
SCNN1G	-3.75774	3.26847	-9.62166	7.32e-20	1.63e-18	34.4061
HS3ST5	-2.79683	-1.94951	-9.62746	6.99e-20	1.57e-18	34.4019
GAS7	1.44109	3.35577	9.62853	6.93e-20	1.56e-18	34.3848
CXCL11	2.67913	1.69558	9.61555	7.68e-20	1.71e-18	34.3583
ANXA3	1.86135	3.77827	9.62371	7.2e-20	1.61e-18	34.3095
CD300LB	1.44451	-1.50916	9.61942	7.45e-20	1.66e-18	34.3001
ISG20	1.22708	3.61277	9.62027	7.4e-20	1.65e-18	34.2985
GZMA	2.04643	1.34127	9.60637	8.26e-20	1.82e-18	34.2892
NR3C1	1.11431	4.5827	9.63108	6.79e-20	1.53e-18	34.2886
CTSL	1.09868	6.72373	9.63779	6.44e-20	1.45e-18	34.2315
RNF128	-2.46437	5.24059	-9.6114	7.93e-20	1.76e-18	34.1808
FCGR2B	1.4588	1.57963	9.5898	9.41e-20	2.07e-18	34.1615
CHRDL2	2.84387	0.931069	9.58727	9.6e-20	2.11e-18	34.1397
TIMP1	1.19404	8.0874	9.6271	7.01e-20	1.57e-18	34.1377
CD248	1.27912	4.70671	9.60734	8.19e-20	1.81e-18	34.0925
TOX3	-4.96042	1.11138	-9.57539	1.05e-19	2.3e-18	34.0277
HS6ST3	-3.55072	-0.590003	-9.57623	1.05e-19	2.28e-18	34.0134
VSTM1	1.72072	-4.48501	9.56582	1.14e-19	2.47e-18	33.9614
COL3A1	1.85872	9.84584	9.59932	8.73e-20	1.92e-18	33.9267
HLA-DRB5	1.73751	5.56176	9.58434	9.82e-20	2.15e-18	33.8566
TPM2	1.45005	6.95887	9.58652	9.66e-20	2.12e-18	33.8283
RCN3	1.3743	4.76124	9.5708	1.09e-19	2.37e-18	33.8036
IDS	-1.40024	-0.365385	-9.54824	1.31e-19	2.81e-18	33.7647
PLIN5	-2.4522	2.04004	-9.53858	1.41e-19	3.02e-18	33.764
IL15	1.15093	1.70579	9.53784	1.42e-19	3.03e-18	33.7608
PRR36	-2.50194	2.33281	-9.5369	1.43e-19	3.05e-18	33.7536
ANKH	1.09084	5.06116	9.56393	1.15e-19	2.5e-18	33.7253
CRTAM	1.6711	-1.24074	9.54018	1.39e-19	2.98e-18	33.7029
TMEM176B	1.40083	4.93969	9.55589	1.23e-19	2.65e-18	33.6732
NKG7	1.78415	1.79949	9.52639	1.55e-19	3.29e-18	33.6705
PRSS23	1.06663	6.36908	9.56171	1.17e-19	2.54e-18	33.6452
CD7	1.61818	2.29342	9.52197	1.61e-19	3.4e-18	33.6244
CD44	1.4777	7.88239	9.55847	1.2e-19	2.6e-18	33.6032
KCNMB1	1.56848	1.91641	9.51386	1.71e-19	3.6e-18	33.5729
IL27RA	1.14812	3.34164	9.5202	1.63e-19	3.44e-18	33.5471
SPARC	1.24475	9.50617	9.54973	1.29e-19	2.78e-18	33.5375
CDC42EP1	1.05778	5.93314	9.54575	1.33e-19	2.86e-18	33.535
CD37	1.41436	3.09288	9.51573	1.69e-19	3.55e-18	33.5312
CD4	1.21323	4.63594	9.52834	1.53e-19	3.25e-18	33.4841
ALPK2	1.99014	0.244235	9.50298	1.86e-19	3.9e-18	33.4713
EPS8L3	-3.27162	-0.508326	-9.5059	1.82e-19	3.82e-18	33.4692
SH3RF3	1.03149	2.39346	9.5015	1.88e-19	3.94e-18	33.4669
MCF2L	-1.43696	4.61829	-9.51515	1.69e-19	3.57e-18	33.4425
CXADR	-1.46509	6.38675	-9.52852	1.52e-19	3.25e-18	33.4095
TTC23L	-1.57298	-0.515214	-9.50193	1.88e-19	3.93e-18	33.408
WFDC13	-2.22106	-3.05379	-9.4942	2e-19	4.15e-18	33.3964
CYR61	1.40654	6.54115	9.52811	1.53e-19	3.25e-18	33.3808
TAP1	1.29241	7.01191	9.52132	1.61e-19	3.42e-18	33.3199
KLRD1	1.6272	0.461274	9.48141	2.21e-19	4.57e-18	33.3102
FBXO32	1.12074	5.45892	9.51116	1.75e-19	3.67e-18	33.2893
CATSPER2	-1.05968	1.96245	-9.47598	2.3e-19	4.75e-18	33.2858
LRRC69	-1.20554	0.148285	-9.4776	2.27e-19	4.7e-18	33.2462
FAM84A	-2.05541	5.78481	-9.49461	1.99e-19	4.14e-18	33.2052
FCAR	1.6918	-3.21637	9.47074	2.4e-19	4.93e-18	33.1938
CFAP53	-1.17452	0.586016	-9.46475	2.51e-19	5.16e-18	33.1659
DPYSL2	1.01701	5.05296	9.48947	2.07e-19	4.3e-18	33.1479
VASN	1.13121	4.05794	9.47702	2.28e-19	4.71e-18	33.1432
CLVS1	-1.48235	-1.80868	-9.46602	2.49e-19	5.11e-18	33.1395
S100B	1.66395	0.792427	9.4536	2.74e-19	5.6e-18	33.1071
BATF2	1.70067	2.36047	9.44957	2.83e-19	5.77e-18	33.0643
MIPOL1	-1.04102	2.83069	-9.44358	2.97e-19	6.04e-18	33.0222
MAFB	1.24945	4.65038	9.45911	2.63e-19	5.37e-18	32.9469
FADS6	-2.85392	-1.63936	-9.42209	3.51e-19	7.08e-18	32.8312
PDZD3	-2.54546	-1.77322	-9.42245	3.5e-19	7.07e-18	32.8298
CYP2D6	-1.1979	-0.346576	-9.42267	3.49e-19	7.06e-18	32.8112
ICA1	-1.35272	4.91682	-9.43521	3.17e-19	6.43e-18	32.7924
MAOA	-1.92763	6.33733	-9.44579	2.92e-19	5.94e-18	32.7827
RBBP8NL	-2.49034	2.9995	-9.40246	4.09e-19	8.19e-18	32.7163
ARL4C	1.08202	5.47395	9.43484	3.18e-19	6.44e-18	32.6979
CCDC88A	1.0278	4.21245	9.41352	3.75e-19	7.55e-18	32.6382
THRB	-1.50033	4.41538	-9.40708	3.94e-19	7.92e-18	32.6327
KRT81	2.71738	-0.303335	9.39105	4.47e-19	8.92e-18	32.6107
ZFHX2	-1.28664	1.42544	-9.3749	5.07e-19	1.01e-17	32.5077
TTLL3	-1.14062	4.19844	-9.38509	4.68e-19	9.33e-18	32.4713
CHST3	1.14265	3.83072	9.38372	4.73e-19	9.4e-18	32.4481
IL2RB	1.42755	2.93095	9.37183	5.19e-19	1.03e-17	32.4373
REEP6	-1.92823	4.63165	-9.37147	5.21e-19	1.03e-17	32.3568
IL16	1.18713	2.59362	9.35575	5.88e-19	1.16e-17	32.3386
GDF9	-1.09521	-0.8656	-9.35968	5.71e-19	1.13e-17	32.3215
FSTL1	1.07934	7.52509	9.38478	4.69e-19	9.35e-18	32.2596
DDR2	1.33174	3.60018	9.35307	6.01e-19	1.18e-17	32.2359
CPVL	1.44396	3.2714	9.34868	6.21e-19	1.22e-17	32.2322
RCSD1	1.1893	2.69621	9.34156	6.57e-19	1.29e-17	32.2243
RHBG	-3.0465	1.4839	-9.3209	7.71e-19	1.49e-17	32.0929
PRR5L	1.22494	2.53549	9.32074	7.72e-19	1.49e-17	32.0746
CXCL9	2.57258	3.51699	9.32949	7.21e-19	1.4e-17	32.0663
MRO	1.6894	-1.9411	9.32311	7.58e-19	1.47e-17	32.0549
KLF9	1.06662	4.28772	9.32294	7.59e-19	1.47e-17	31.9355
NRP1	1.03499	5.49006	9.32876	7.25e-19	1.41e-17	31.8813
JPH2	1.74383	2.19226	9.2865	1.01e-18	1.92e-17	31.8267
PPM1L	-1.15789	4.09042	-9.29727	9.26e-19	1.78e-17	31.813
CCL23	1.87513	-2.69675	9.28953	9.83e-19	1.88e-17	31.8101
CEBPA	-1.53431	4.84498	-9.30195	8.93e-19	1.72e-17	31.7846
CXCL12	1.66842	3.72285	9.29507	9.42e-19	1.81e-17	31.7803
SLC6A9	1.02706	3.67322	9.29394	9.5e-19	1.82e-17	31.7786
KLHL31	-1.30733	0.451421	-9.27928	1.06e-18	2.03e-17	31.7574
CEBPE	1.56402	-4.0297	9.26957	1.15e-18	2.18e-17	31.6995
CASP5	1.9401	-3.06899	9.27016	1.14e-18	2.17e-17	31.6731
THY1	1.2692	6.13041	9.30191	8.93e-19	1.72e-17	31.6478
TMPRSS2	-3.54892	4.54953	-9.26225	1.21e-18	2.3e-17	31.6
ZBP1	1.8317	0.617326	9.24438	1.39e-18	2.62e-17	31.5194
ILDR1	-1.36265	3.00975	-9.23782	1.47e-18	2.75e-17	31.4508
MAP7D3	1.0575	2.94996	9.23286	1.52e-18	2.85e-17	31.3811
MYLK	1.45795	5.63431	9.2627	1.21e-18	2.3e-17	31.3704
HLA-B	1.28755	10.5145	9.25703	1.26e-18	2.39e-17	31.2885
SERPINB7	3.09403	-1.58352	9.20892	1.83e-18	3.39e-17	31.2269
WDFY4	1.47497	1.65006	9.20314	1.91e-18	3.53e-17	31.213
RGS1	1.57768	4.68736	9.23235	1.53e-18	2.86e-17	31.2075
NLRC5	1.1196	4.95288	9.23036	1.55e-18	2.9e-17	31.1675
YJEFN3	-1.31419	1.98842	-9.19362	2.06e-18	3.78e-17	31.1438
ZNF552	-1.12767	3.79004	-9.20099	1.95e-18	3.59e-17	31.1096
CLCF1	1.21965	2.9006	9.19667	2.01e-18	3.7e-17	31.1096
ATP10B	-2.74223	1.58818	-9.18827	2.15e-18	3.92e-17	31.0983
LLGL2	-1.05713	6.6512	-9.22922	1.57e-18	2.92e-17	31.0905
ID1	-1.5323	7.32	-9.22042	1.68e-18	3.11e-17	31.013
ITGA11	1.59838	3.75325	9.19218	2.08e-18	3.81e-17	30.9954
SLAMF6	1.69368	0.33453	9.17131	2.44e-18	4.43e-17	30.965
TRIM22	1.27991	5.0473	9.19995	1.96e-18	3.61e-17	30.9296
MYBPC1	-3.41603	-1.1282	-9.16754	2.52e-18	4.55e-17	30.9232
MFAP3L	-1.83752	3.73062	-9.17116	2.45e-18	4.43e-17	30.9128
ZNF44	-1.10103	3.87323	-9.17498	2.38e-18	4.31e-17	30.9041
ESRP2	-1.34224	6.2444	-9.19843	1.98e-18	3.65e-17	30.8787
LAYN	1.02015	2.27178	9.1574	2.72e-18	4.87e-17	30.8537
TAS2R4	-1.29103	-1.84758	-9.16006	2.66e-18	4.79e-17	30.8386
DEPDC7	1.62709	0.806306	9.15138	2.85e-18	5.09e-17	30.8246
MMEL1	-1.94803	0.7306	-9.1533	2.81e-18	5.02e-17	30.8206
BCAT1	1.69718	4.21606	9.17524	2.37e-18	4.3e-17	30.8205
DDX58	1.04136	4.38249	9.17608	2.36e-18	4.29e-17	30.8085
ITGB3	1.42461	-0.0887538	9.15197	2.84e-18	5.07e-17	30.8071
CCL2	1.44128	3.58554	9.16181	2.63e-18	4.74e-17	30.7829
PLXNA4	1.77584	-0.576622	9.13916	3.13e-18	5.54e-17	30.7011
GUCA1A	2.18104	-3.30196	9.13803	3.15e-18	5.58e-17	30.6922
ADAMTS4	1.33564	4.1506	9.15748	2.72e-18	4.87e-17	30.6916
ACSBG1	-2.13912	-0.161993	-9.13912	3.13e-18	5.54e-17	30.6915
ADAMTS16	2.02817	0.0321503	9.1332	3.27e-18	5.78e-17	30.6758
MCEMP1	1.66299	-1.78409	9.13843	3.14e-18	5.56e-17	30.6754
STX1B	1.39593	-1.20134	9.13748	3.17e-18	5.6e-17	30.6687
RAB11FIP4	-1.11926	5.51941	-9.16335	2.6e-18	4.69e-17	30.6522
SOCS1	1.14676	2.13341	9.12965	3.36e-18	5.93e-17	30.6502
CREB5	1.28862	1.0188	9.12631	3.45e-18	6.06e-17	30.6387
FREM2	-3.78869	0.195376	-9.12901	3.38e-18	5.95e-17	30.6371
CACNA1I	-2.46331	-0.368569	-9.12168	3.57e-18	6.26e-17	30.5628
BEND6	1.22077	1.19752	9.11577	3.74e-18	6.53e-17	30.561
NTN1	1.68141	1.84498	9.11537	3.75e-18	6.54e-17	30.5493
CAPN9	-2.59159	-0.788464	-9.11787	3.68e-18	6.43e-17	30.5382
BGN	1.41912	7.84899	9.15003	2.88e-18	5.13e-17	30.4674
ADAMTS6	1.11693	0.625315	9.09542	4.37e-18	7.56e-17	30.4023
GPLD1	-1.55709	0.47817	-9.09693	4.32e-18	7.49e-17	30.396
POU5F1B	-1.32163	-0.798653	-9.09914	4.25e-18	7.38e-17	30.3798
CILP	2.47958	1.24889	9.08993	4.56e-18	7.87e-17	30.3671
EFCAB13	-1.00271	1.14674	-9.08838	4.61e-18	7.96e-17	30.3512
HPGD	-3.00803	5.81565	-9.1069	4e-18	6.98e-17	30.285
FMO5	-1.27645	1.94552	-9.07813	4.99e-18	8.57e-17	30.2801
SAMD3	1.39263	-1.62369	9.08533	4.72e-18	8.14e-17	30.2784
GNLY	1.95272	1.80993	9.07909	4.95e-18	8.51e-17	30.2776
RHPN1	-1.4924	4.70988	-9.09744	4.3e-18	7.47e-17	30.2449
AC008074.1	-1.0734	-2.89661	-9.07451	5.13e-18	8.79e-17	30.2298
DOCK11	1.07074	2.85919	9.07425	5.14e-18	8.8e-17	30.1938
GATA6	1.35904	1.73353	9.06548	5.49e-18	9.37e-17	30.181
TAGLN	1.66579	7.20774	9.09967	4.23e-18	7.35e-17	30.0916
DQX1	-1.88124	2.0032	-9.04674	6.33e-18	1.07e-16	30.047
PDCD1	1.8131	-0.12159	9.04593	6.37e-18	1.08e-16	30.0227
TMEM106A	1.10693	1.42914	9.03933	6.7e-18	1.13e-16	29.9915
KIAA1644	1.69795	0.239158	9.03917	6.71e-18	1.13e-16	29.9803
PLS1	-1.31501	4.46816	-9.05683	5.86e-18	9.97e-17	29.9612
RP11-35N6.1	-2.57344	-2.88125	-9.03464	6.94e-18	1.17e-16	29.9423
MECOM	-1.41446	5.78317	-9.06788	5.39e-18	9.22e-17	29.9221
CDH11	1.47419	4.44078	9.05451	5.97e-18	1.01e-16	29.8866
ANPEP	1.61271	3.44721	9.03919	6.71e-18	1.13e-16	29.8745
MYO1B	1.06021	5.94536	9.06421	5.54e-18	9.45e-17	29.8512
NME9	-1.09501	-1.70552	-9.02171	7.66e-18	1.28e-16	29.8098
FKBP10	1.402	6.12125	9.05582	5.91e-18	1e-16	29.7827
LAMA3	2.2084	4.83529	9.04036	6.65e-18	1.12e-16	29.7541
SNX31	-4.70563	3.14857	-9.00568	8.65e-18	1.44e-16	29.7404
CD38	1.73308	1.41059	9.00487	8.7e-18	1.45e-16	29.7347
COL18A1	1.02574	6.69291	9.05125	6.12e-18	1.04e-16	29.7325
SEC14L2	1.09024	3.53971	9.01932	7.8e-18	1.31e-16	29.7193
CTGF	1.5327	6.17713	9.04632	6.35e-18	1.07e-16	29.7101
GLIS1	1.53104	-0.90775	9.00657	8.59e-18	1.43e-16	29.7095
FGF7	2.1749	1.52139	8.99776	9.19e-18	1.53e-16	29.6786
CCL21	3.0606	0.752822	8.99623	9.29e-18	1.54e-16	29.6727
ERICH5	-2.40974	1.5623	-8.99583	9.32e-18	1.55e-16	29.6674
MT1E	1.78219	3.4453	9.00929	8.42e-18	1.41e-16	29.651
LGALS12	1.9288	-3.40127	8.99396	9.45e-18	1.56e-16	29.6309
CATSPERB	-1.53769	0.518841	-8.99126	9.65e-18	1.6e-16	29.6163
FAM101A	2.15935	-0.356932	8.98209	1.03e-17	1.7e-16	29.5495
KLF17	1.86871	-4.21182	8.97092	1.13e-17	1.84e-16	29.4788
PAEP	2.45412	-3.69786	8.9714	1.12e-17	1.84e-16	29.4691
STEAP1B	2.03777	-1.70696	8.96899	1.14e-17	1.87e-16	29.4318
VCAN	1.63563	6.08352	9.00829	8.48e-18	1.42e-16	29.4288
FUT7	1.59373	-1.82033	8.96391	1.19e-17	1.93e-16	29.388
IL18RAP	1.35397	-0.886803	8.95727	1.25e-17	2.03e-16	29.346
NID1	1.03092	5.93666	8.99607	9.3e-18	1.54e-16	29.3404
TMEM184A	-1.67022	5.53661	-8.98402	1.02e-17	1.68e-16	29.3254
SLA2	1.42243	0.370517	8.94915	1.33e-17	2.15e-16	29.3177
ARSJ	1.5526	1.02177	8.94573	1.36e-17	2.2e-16	29.2998
PTAFR	1.15136	3.81374	8.96546	1.17e-17	1.91e-16	29.2876
BOC	1.41971	2.27898	8.94741	1.34e-17	2.18e-16	29.2834
ARNTL2	1.09385	5.04676	8.98007	1.05e-17	1.73e-16	29.2733
CD74	1.50732	9.87124	8.9902	9.73e-18	1.61e-16	29.2694
PABPC3	-1.14505	-0.224345	-8.94576	1.36e-17	2.2e-16	29.2637
EVPL	-1.50368	7.668	-8.98447	1.02e-17	1.68e-16	29.2278
CELF2	1.21978	2.93785	8.9452	1.37e-17	2.21e-16	29.2242
BICC1	1.6304	2.26879	8.93735	1.45e-17	2.34e-16	29.2078
WFIKKN1	-1.58627	-0.678883	-8.93874	1.44e-17	2.32e-16	29.2036
FAM174B	-1.73762	5.45566	-8.96463	1.18e-17	1.92e-16	29.1887
CCL26	1.78415	-2.81216	8.93384	1.49e-17	2.4e-16	29.1764
MXRA8	1.33206	5.39067	8.96931	1.14e-17	1.86e-16	29.1696
FOXD1	2.51601	-0.4002	8.92694	1.57e-17	2.53e-16	29.1466
BTG2	-1.21205	7.52767	-8.95667	1.25e-17	2.04e-16	29.0197
NIPAL1	-1.5115	4.30702	-8.92592	1.58e-17	2.54e-16	29.01
DEGS2	-2.41893	2.99632	-8.90329	1.88e-17	2.98e-16	28.9674
SPTBN5	-1.33206	2.82457	-8.90409	1.86e-17	2.97e-16	28.966
SLC23A3	-1.23506	0.59835	-8.89814	1.95e-17	3.09e-16	28.9361
STAT1	1.09646	7.72332	8.94574	1.36e-17	2.2e-16	28.9324
ROR1	1.40998	0.356302	8.89642	1.97e-17	3.12e-16	28.9305
IFI30	1.03981	-0.148787	8.88346	2.18e-17	3.43e-16	28.8225
AC114494.1	-1.57478	-0.119566	-8.8831	2.18e-17	3.44e-16	28.8079
SGCD	1.88297	0.935175	8.87699	2.29e-17	3.58e-16	28.7947
ACOXL	-2.67571	1.58209	-8.87701	2.29e-17	3.58e-16	28.7932
2023-12-01	1.92718	-3.90183	8.87756	2.28e-17	3.57e-16	28.7886
SLAMF1	1.56007	-0.0164628	8.87746	2.28e-17	3.57e-16	28.7854
WNT5B	1.66017	2.672	8.87583	2.31e-17	3.61e-16	28.7273
VCAM1	1.39464	3.7318	8.88548	2.14e-17	3.38e-16	28.7017
CREB3L1	1.40366	4.14554	8.88962	2.08e-17	3.28e-16	28.6874
EMP1	1.15334	6.51037	8.90745	1.82e-17	2.9e-16	28.6617
SERPINE1	1.55018	7.03905	8.9079	1.81e-17	2.89e-16	28.657
LIPE	-1.22809	3.38541	-8.86458	2.51e-17	3.92e-16	28.6349
CTLA4	1.61025	0.48789	8.85273	2.74e-17	4.26e-16	28.6138
RUNX3	1.42356	2.62771	8.85404	2.72e-17	4.23e-16	28.5725
COL23A1	1.20161	-0.115444	8.84872	2.83e-17	4.39e-16	28.571
ADORA1	1.19738	0.350655	8.84395	2.93e-17	4.54e-16	28.5462
DACT1	1.33869	2.29238	8.84672	2.87e-17	4.45e-16	28.541
SOD2	1.01353	7.8287	8.89133	2.05e-17	3.24e-16	28.527
EMR1	1.83488	-0.803212	8.82612	3.35e-17	5.14e-16	28.3967
C4A	1.62161	1.08916	8.82102	3.48e-17	5.33e-16	28.3849
SCNN1B	-3.05517	4.54614	-8.83407	3.15e-17	4.86e-16	28.3774
PPM1H	-1.60256	3.78738	-8.83261	3.19e-17	4.91e-16	28.3765
GCOM1	-1.7573	-0.658522	-8.82086	3.48e-17	5.33e-16	28.3472
BNC1	3.55733	-1.59151	8.79736	4.15e-17	6.33e-16	28.2014
HRH3	-2.24651	-3.58969	-8.7889	4.42e-17	6.72e-16	28.1497
FAM180A	1.8813	-1.99771	8.79128	4.34e-17	6.61e-16	28.1352
ATF7IP2	-1.3531	3.90204	-8.79575	4.2e-17	6.41e-16	28.0851
CECR2	-2.69285	0.912265	-8.77898	4.76e-17	7.2e-16	28.0706
FAM26F	1.50259	2.00506	8.77864	4.77e-17	7.22e-16	28.0547
KCNE4	1.31	1.79059	8.77658	4.85e-17	7.32e-16	28.0493
TUBA1A	1.20663	6.3445	8.80947	3.79e-17	5.79e-16	27.9404
IKZF1	1.34257	2.27165	8.7621	5.4e-17	8.1e-16	27.9222
VIPR1	-1.97137	3.61242	-8.76617	5.24e-17	7.88e-16	27.915
P2RY13	1.48355	-0.178322	8.75594	5.65e-17	8.44e-16	27.8983
KIAA1462	1.05512	4.38354	8.78616	4.51e-17	6.85e-16	27.8981
CCL4L1	1.78421	0.448969	8.75072	5.88e-17	8.75e-16	27.8719
CCDC183	-1.20587	0.183532	-8.75093	5.87e-17	8.74e-16	27.8567
AOX1	1.84245	-0.132228	8.74685	6.05e-17	8.99e-16	27.8357
DKK3	1.04084	5.06992	8.78342	4.61e-17	6.99e-16	27.8133
SCD5	1.32836	3.12917	8.75421	5.73e-17	8.55e-16	27.7982
SACS	1.1786	3.22564	8.75393	5.74e-17	8.56e-16	27.7882
PLCE1	-1.27496	4.29208	-8.75718	5.6e-17	8.38e-16	27.7576
TSPAN12	-1.58876	3.65946	-8.74514	6.13e-17	9.09e-16	27.7472
RGS2	1.2407	4.68008	8.76964	5.11e-17	7.69e-16	27.7466
IGSF6	1.08627	2.27737	8.73203	6.76e-17	9.95e-16	27.7054
IL31RA	2.10779	-3.12068	8.73033	6.84e-17	1.01e-15	27.704
CFB	1.46548	2.71331	8.73629	6.54e-17	9.66e-16	27.7024
GZMH	1.84128	0.0888817	8.72707	7.01e-17	1.03e-15	27.6963
IL12RB2	1.77943	-0.526608	8.72645	7.04e-17	1.03e-15	27.6805
F13A1	1.6362	3.35896	8.73848	6.44e-17	9.54e-16	27.6586
CD48	1.47935	2.05837	8.72433	7.15e-17	1.05e-15	27.6566
CNGA1	-2.20145	2.55537	-8.71812	7.49e-17	1.09e-15	27.6249
LHX4	-1.17999	0.235898	-8.71696	7.56e-17	1.1e-15	27.613
ZC3H12D	1.15907	0.00419065	8.71225	7.82e-17	1.14e-15	27.5847
ICOS	1.66428	-0.412206	8.70923	8e-17	1.16e-15	27.5578
RGS9	1.16259	-0.57303	8.70738	8.11e-17	1.18e-15	27.5374
ITK	1.53658	0.672077	8.70385	8.33e-17	1.21e-15	27.5338
IFIT1	1.60638	3.8344	8.72679	7.02e-17	1.03e-15	27.5229
SLC2A3	1.25421	4.69786	8.7369	6.52e-17	9.63e-16	27.5046
FXYD5	1.10419	6.85215	8.73759	6.48e-17	9.59e-16	27.4003
FGFR3	-2.32969	6.46489	-8.72592	7.07e-17	1.04e-15	27.3694
PTX3	1.9678	0.0307729	8.68137	9.84e-17	1.4e-15	27.3667
C2	1.33782	4.21445	8.71045	7.93e-17	1.15e-15	27.361
PLA2G5	1.60425	-0.554813	8.67785	1.01e-16	1.44e-15	27.329
TMEM176A	1.26808	4.15159	8.70235	8.42e-17	1.22e-15	27.3088
DCBLD2	1.25551	5.00354	8.71281	7.79e-17	1.13e-15	27.3011
NOD2	1.37417	1.50432	8.67165	1.06e-16	1.5e-15	27.2949
CAMSAP3	-1.23077	5.04318	-8.70306	8.38e-17	1.21e-15	27.2752
CAB39L	-1.51312	4.97138	-8.69828	8.68e-17	1.25e-15	27.2606
CD70	1.85644	-1.19301	8.66862	1.08e-16	1.54e-15	27.2549
MT-ATP8	-1.10665	8.67467	-8.71575	7.62e-17	1.11e-15	27.2314
KLHL4	1.84211	-2.11616	8.66209	1.13e-16	1.61e-15	27.2047
SLC6A4	-1.73334	-1.03415	-8.66166	1.14e-16	1.61e-15	27.1998
NUAK2	1.17389	2.75934	8.66222	1.13e-16	1.61e-15	27.1631
TAS2R5	-1.40857	-1.89381	-8.64561	1.28e-16	1.81e-15	27.0884
RP11-766F14.2	1.99599	-3.85802	8.64272	1.31e-16	1.84e-15	27.0874
SPINK14	-1.08649	-5.65116	-8.63953	1.34e-16	1.88e-15	27.0488
RHOD	1.22733	4.66823	8.66641	1.1e-16	1.56e-15	26.9922
CD2	1.5301	2.2535	8.63032	1.43e-16	2.01e-15	26.9643
EPHB2	1.20097	4.69589	8.66103	1.14e-16	1.62e-15	26.9503
UNC5A	1.65616	-2.47828	8.62474	1.5e-16	2.09e-15	26.9376
SAMD9L	1.30787	4.14245	8.64964	1.24e-16	1.76e-15	26.9256
FLNC	2.00735	3.72767	8.63723	1.36e-16	1.91e-15	26.8835
LAMA1	1.92313	1.00994	8.60857	1.68e-16	2.33e-15	26.8464
CCR2	1.57467	-0.452054	8.60834	1.69e-16	2.33e-15	26.8327
OLFML1	1.02404	1.65858	8.60557	1.72e-16	2.37e-15	26.8164
SGIP1	1.06565	0.861329	8.60036	1.79e-16	2.46e-15	26.7893
C19orf35	1.1418	-1.87596	8.60494	1.73e-16	2.38e-15	26.7892
CASP16	-1.2167	-2.66137	-8.60198	1.77e-16	2.43e-15	26.7879
HEPH	1.28216	2.98726	8.60674	1.71e-16	2.36e-15	26.7399
ADA	1.10119	3.58362	8.6081	1.69e-16	2.34e-15	26.6886
OGFRL1	1.08775	3.74567	8.6093	1.68e-16	2.32e-15	26.6788
CD3E	1.45276	2.69591	8.59286	1.89e-16	2.59e-15	26.6636
COL12A1	1.3932	6.93802	8.63312	1.41e-16	1.97e-15	26.6362
TNFSF8	1.4042	-0.852259	8.57834	2.1e-16	2.86e-15	26.6104
GPRC5C	-1.67795	5.64881	-8.61683	1.59e-16	2.21e-15	26.6081
MT-ND6	-1.14539	9.38472	-8.62834	1.46e-16	2.04e-15	26.5942
HLA-F	1.28656	5.85037	8.62241	1.52e-16	2.12e-15	26.5883
FAM167A	1.2624	-0.444799	8.57341	2.18e-16	2.96e-15	26.5818
GOLGA8A	-1.28603	4.89345	-8.59973	1.8e-16	2.47e-15	26.5408
NTNG2	1.04283	0.20852	8.55774	2.45e-16	3.3e-15	26.48
KLK5	3.58038	-2.82697	8.55758	2.45e-16	3.3e-15	26.4732
CLDN14	1.40971	-1.75455	8.55359	2.52e-16	3.39e-15	26.4267
SYT11	1.00731	3.12131	8.56378	2.34e-16	3.16e-15	26.42
TFEC	1.44951	0.742599	8.54782	2.63e-16	3.53e-15	26.4135
NID2	1.21497	3.03428	8.55918	2.42e-16	3.27e-15	26.3933
IDO1	2.4203	2.64063	8.55567	2.49e-16	3.34e-15	26.3925
OSM	1.43979	0.867672	8.53809	2.83e-16	3.78e-15	26.3438
SH3BGRL2	-1.12622	4.64334	-8.56898	2.25e-16	3.06e-15	26.3381
MYL9	1.4349	7.15406	8.59034	1.93e-16	2.63e-15	26.3228
ASPN	1.66702	2.83026	8.54712	2.65e-16	3.54e-15	26.3208
CSMD2	1.05533	0.224909	8.53316	2.93e-16	3.91e-15	26.3052
MMP3	2.38713	1.35511	8.53311	2.93e-16	3.91e-15	26.2969
COL15A1	1.19519	5.54712	8.5792	2.09e-16	2.85e-15	26.2898
PPARG	-1.8892	6.05295	-8.56688	2.29e-16	3.1e-15	26.2221
ANTXR2	1.00245	5.01812	8.56408	2.34e-16	3.16e-15	26.2172
ANXA1	1.42554	7.80399	8.57449	2.16e-16	2.94e-15	26.2035
CPA4	2.47084	0.650821	8.51575	3.33e-16	4.41e-15	26.1843
ADAMTS15	1.69114	1.40493	8.50507	3.6e-16	4.74e-15	26.0996
CEACAM21	1.21206	-0.858956	8.49869	3.77e-16	4.95e-15	26.0438
S100A5	-1.73916	-0.23305	-8.49415	3.9e-16	5.1e-15	26.0132
RSAD2	1.48026	3.60783	8.51493	3.35e-16	4.43e-15	26.0117
TAGAP	1.23864	1.41645	8.48457	4.18e-16	5.44e-15	25.9557
TSPAN2	1.32742	2.50261	8.48962	4.03e-16	5.25e-15	25.9385
BIRC3	1.38	4.21228	8.50559	3.59e-16	4.73e-15	25.876
ACER2	-2.26583	3.48103	-8.48089	4.29e-16	5.57e-15	25.8712
TMCC3	1.07023	3.34464	8.48739	4.1e-16	5.34e-15	25.846
MAP1LC3C	1.57141	-4.1509	8.46702	4.75e-16	6.15e-15	25.8384
ZNF91	-1.05858	4.18677	-8.49007	4.02e-16	5.24e-15	25.8241
CSF2RB	1.28324	2.90345	8.47146	4.6e-16	5.96e-15	25.7754
PLEKHA6	-1.27414	5.39273	-8.4945	3.89e-16	5.09e-15	25.7306
BPI	1.49826	-3.87361	8.44593	5.54e-16	7.11e-15	25.6878
RASAL3	1.06829	2.6165	8.45464	5.2e-16	6.69e-15	25.683
FSTL4	-2.51343	2.18189	-8.44548	5.56e-16	7.13e-15	25.6793
VSIG2	-3.03665	5.03526	-8.4615	4.95e-16	6.38e-15	25.6231
MFSD6L	-2.1808	-0.516493	-8.43841	5.85e-16	7.49e-15	25.6194
CRH	-3.94596	-1.23381	-8.42828	6.3e-16	8.03e-15	25.5631
IGFBP6	1.53004	3.89243	8.45338	5.25e-16	6.75e-15	25.538
AC093323.1	-1.20621	-5.1731	-8.41786	6.79e-16	8.62e-15	25.4744
PTPLA	1.38251	1.17067	8.41517	6.93e-16	8.79e-15	25.4675
GZMK	1.92157	-0.581343	8.4142	6.97e-16	8.83e-15	25.457
MXRA5	1.44484	5.83213	8.46434	4.84e-16	6.26e-15	25.448
MEGF11	-1.06342	-2.06064	-8.41403	6.98e-16	8.84e-15	25.4462
C5orf46	2.26342	-1.62949	8.41312	7.03e-16	8.88e-15	25.444
MMP2	1.40621	7.82295	8.46495	4.82e-16	6.24e-15	25.4132
SPAG17	-1.98389	1.45201	-8.40223	7.61e-16	9.58e-15	25.3806
CCL24	2.00743	-2.46868	8.40338	7.54e-16	9.5e-15	25.3727
SYT17	-1.26768	3.55194	-8.41493	6.94e-16	8.79e-15	25.3636
SMIM22	-2.09281	4.69039	-8.4251	6.44e-16	8.21e-15	25.3505
WBSCR17	1.83352	-0.454171	8.39674	7.92e-16	9.95e-15	25.3353
RNF207	-1.0143	4.12206	-8.42058	6.66e-16	8.46e-15	25.3306
ZNF493	-1.03301	2.7518	-8.39897	7.79e-16	9.79e-15	25.3116
SULT1A1	-1.34404	3.3424	-8.40367	7.53e-16	9.49e-15	25.3048
TNFAIP3	1.09959	5.33546	8.43741	5.89e-16	7.54e-15	25.2817
CXCL13	2.34272	1.99092	8.39144	8.23e-16	1.03e-14	25.2624
PTTG2	-1.37689	-3.80238	-8.38383	8.69e-16	1.09e-14	25.2512
MAGIX	-1.36889	2.88293	-8.39065	8.27e-16	1.04e-14	25.2489
CXCR3	1.53485	-0.0164464	8.38347	8.71e-16	1.09e-14	25.2461
KCNJ12	1.77445	-1.53106	8.37536	9.24e-16	1.15e-14	25.1748
CXXC4	-1.61258	0.148116	-8.36903	9.67e-16	1.2e-14	25.1385
PCDH7	1.73684	3.54667	8.38874	8.39e-16	1.05e-14	25.1158
TMEM178A	-1.60433	0.0956162	-8.36502	9.96e-16	1.23e-14	25.1097
SLC22A3	1.99599	0.332695	8.36125	1.02e-15	1.27e-14	25.0927
TSHZ3	1.15667	2.58454	8.36343	1.01e-15	1.25e-14	25.037
CD72	1.05687	1.50611	8.3509	1.1e-15	1.36e-14	25.0079
TMEM178B	-2.04485	1.77868	-8.34708	1.13e-15	1.4e-14	24.9898
CCDC8	1.57903	1.76778	8.34757	1.13e-15	1.39e-14	24.9706
SERPINE2	1.59815	3.75129	8.37087	9.55e-16	1.19e-14	24.9658
HLA-DOB	1.32574	0.721104	8.34125	1.18e-15	1.45e-14	24.9519
SPN	1.24757	1.82183	8.34151	1.18e-15	1.45e-14	24.9289
EVPLL	-2.12183	-1.98342	-8.33875	1.2e-15	1.48e-14	24.9263
CRACR2B	-1.66695	4.32695	-8.3591	1.04e-15	1.29e-14	24.8975
CAPN14	-1.81858	-0.12828	-8.33239	1.26e-15	1.54e-14	24.8786
COL9A1	-2.21996	-1.99334	-8.32353	1.34e-15	1.64e-14	24.8207
CSDC2	1.80794	0.32722	8.31962	1.38e-15	1.69e-14	24.8009
RAC2	1.1244	5.10119	8.3663	9.87e-16	1.22e-14	24.7915
SMAD6	-1.33928	3.15646	-8.32302	1.35e-15	1.65e-14	24.751
S100P	-2.32605	7.98968	-8.35709	1.05e-15	1.3e-14	24.651
MPPED2	-2.05245	1.06567	-8.29246	1.68e-15	2.03e-14	24.611
DPYSL3	1.41614	5.97087	8.34794	1.13e-15	1.39e-14	24.6102
ASTL	-1.63296	-2.50654	-8.29032	1.71e-15	2.06e-14	24.5902
SH2D5	1.83362	-1.03293	8.28901	1.72e-15	2.07e-14	24.5761
CIITA	1.25565	3.84481	8.31025	1.48e-15	1.8e-14	24.5258
STX11	1.09982	1.27797	8.27566	1.89e-15	2.27e-14	24.4859
CD52	1.30564	2.9113	8.28692	1.75e-15	2.1e-14	24.465
GDF5	1.64086	-3.90293	8.26994	1.97e-15	2.36e-14	24.4536
SLC41A2	1.21703	2.39936	8.27362	1.92e-15	2.3e-14	24.4176
SPIRE2	-1.4994	4.28168	-8.29092	1.7e-15	2.05e-14	24.4127
PTPLAD2	1.00399	3.00249	8.27984	1.84e-15	2.21e-14	24.4103
SLC2A5	1.26242	1.84482	8.26555	2.04e-15	2.43e-14	24.3941
RARRES2	1.3958	4.90883	8.30706	1.51e-15	1.84e-14	24.3883
BCAS1	-3.11495	4.34921	-8.27287	1.93e-15	2.31e-14	24.357
CGN	-1.63633	5.73509	-8.30294	1.56e-15	1.89e-14	24.3496
GEM	1.32011	3.05212	8.27146	1.95e-15	2.34e-14	24.3418
CPEB1	1.39062	-1.48632	8.25594	2.18e-15	2.6e-14	24.3404
KLF5	-1.16235	7.9022	-8.31008	1.48e-15	1.8e-14	24.3099
SLC22A16	1.43376	-4.10907	8.24706	2.33e-15	2.76e-14	24.2948
PLA2G7	1.13186	2.3267	8.251	2.26e-15	2.69e-14	24.2652
SP140	1.39617	1.07034	8.23995	2.45e-15	2.9e-14	24.2396
SERPINB1	1.07009	6.2535	8.29457	1.65e-15	2e-14	24.22
NPHS2	-1.91084	-4.71083	-8.23723	2.5e-15	2.95e-14	24.2123
ABHD14A-ACY1	-1.00943	-1.88213	-8.2301	2.63e-15	3.09e-14	24.1626
TMEM45B	-1.8977	4.3501	-8.24668	2.33e-15	2.76e-14	24.114
EPYC	2.54287	-2.96823	8.21817	2.86e-15	3.35e-14	24.087
SPERT	-1.69256	-0.147319	-8.20681	3.1e-15	3.62e-14	24.0068
KLHL38	1.56758	-3.3162	8.20456	3.15e-15	3.68e-14	23.9963
NOX4	1.01759	1.12828	8.1998	3.26e-15	3.79e-14	23.961
CLEC2B	1.33212	3.5623	8.22258	2.77e-15	3.25e-14	23.9414
ZPLD1	1.84688	-3.5498	8.19635	3.34e-15	3.88e-14	23.941
APOL3	1.04347	4.54234	8.23655	2.51e-15	2.96e-14	23.9259
KCNJ8	1.05408	1.94637	8.19415	3.39e-15	3.93e-14	23.893
MCHR1	1.59531	-2.43777	8.18698	3.57e-15	4.13e-14	23.8666
UGT2B15	-2.54976	-2.38235	-8.18297	3.67e-15	4.24e-14	23.8485
TMEM74B	-1.38952	1.95119	-8.1802	3.75e-15	4.32e-14	23.8174
MAGI1	-1.04108	4.20809	-8.20635	3.11e-15	3.63e-14	23.8065
AGR2	-2.54079	5.82521	-8.22087	2.8e-15	3.29e-14	23.8045
PTGFR	1.75868	-0.530529	8.17415	3.91e-15	4.49e-14	23.7857
TLR2	1.11159	3.50971	8.19434	3.39e-15	3.93e-14	23.7516
MAF	1.08266	4.69708	8.21302	2.97e-15	3.47e-14	23.7444
CD8A	1.5017	2.10416	8.17361	3.93e-15	4.5e-14	23.7356
FA2H	-1.85972	2.92276	-8.1669	4.12e-15	4.71e-14	23.6853
ITGAL	1.27825	2.87346	8.17438	3.91e-15	4.48e-14	23.681
SORCS2	1.82159	1.05837	8.15817	4.38e-15	4.99e-14	23.6701
P2RX1	1.72803	0.41777	8.14763	4.72e-15	5.34e-14	23.6062
GPT	-1.19543	0.680074	-8.14237	4.9e-15	5.53e-14	23.5702
PCOLCE	1.13775	5.33621	8.18736	3.56e-15	4.12e-14	23.51
RUNX2	1.03117	3.72981	8.16239	4.25e-15	4.85e-14	23.5022
SIGLEC12	1.84095	-1.32353	8.12792	5.43e-15	6.09e-14	23.4626
LYPD6B	-1.54221	4.59054	-8.15799	4.39e-15	4.99e-14	23.4468
ADAMDEC1	1.89096	0.700569	8.12268	5.64e-15	6.3e-14	23.4313
ZBTB8B	-2.07426	0.0603907	-8.12031	5.73e-15	6.4e-14	23.4139
SV2C	-1.76029	-1.43915	-8.12038	5.73e-15	6.4e-14	23.4104
GLS2	-1.22051	-1.13848	-8.11464	5.97e-15	6.65e-14	23.3661
FAM227A	-1.08391	1.28905	-8.10781	6.26e-15	6.96e-14	23.3299
CFAP70	-1.05849	0.294122	-8.10693	6.3e-15	6.99e-14	23.3249
PLA2G4B	-1.28591	-0.65239	-8.10792	6.26e-15	6.96e-14	23.3223
TRPM5	-1.94431	-2.3373	-8.10459	6.41e-15	7.1e-14	23.3078
LARGE	-1.09089	4.10868	-8.13099	5.32e-15	5.97e-14	23.2951
GPR114	1.51515	-0.0565395	8.09763	6.73e-15	7.44e-14	23.2626
SOX9	1.61281	4.26715	8.13482	5.17e-15	5.81e-14	23.2458
IL1RAP	1.1598	3.94252	8.12912	5.39e-15	6.04e-14	23.2434
NFE2	1.6285	-1.3052	8.09372	6.92e-15	7.63e-14	23.2273
CDK6	1.28695	4.24676	8.12587	5.51e-15	6.17e-14	23.1841
CRB3	-1.37677	3.92409	-8.1072	6.29e-15	6.99e-14	23.1655
SERPINF1	1.32531	5.71358	8.13876	5.03e-15	5.66e-14	23.1479
GPR160	-1.50005	4.17973	-8.10678	6.31e-15	7e-14	23.1375
CD28	1.19524	0.209111	8.07665	7.8e-15	8.59e-14	23.1193
MYO5B	-1.11633	5.40483	-8.12655	5.48e-15	6.14e-14	23.1176
SLFN12L	1.38541	-1.23983	8.07692	7.79e-15	8.58e-14	23.1115
SPTSSB	-2.70059	4.41453	-8.0941	6.9e-15	7.62e-14	23.082
DCN	1.58696	6.82481	8.13059	5.33e-15	5.98e-14	23.0556
ADAM11	-1.2683	0.377381	-8.06161	8.68e-15	9.47e-14	23.0153
SPEG	1.49581	2.69221	8.07568	7.86e-15	8.64e-14	23.0105
UGT1A1	-2.53332	-1.36518	-8.0576	8.93e-15	9.72e-14	22.9859
CHI3L2	1.6723	1.24368	8.05884	8.85e-15	9.65e-14	22.9816
IL27	1.38842	-3.05887	8.05089	9.36e-15	1.02e-13	22.9399
SIT1	1.49207	-0.164547	8.04835	9.53e-15	1.03e-13	22.9253
NTM	1.24167	2.51967	8.05822	8.89e-15	9.68e-14	22.9096
ODF4	-1.78091	-4.09425	-8.04239	9.93e-15	1.08e-13	22.8779
GCLC	-1.01744	6.08772	-8.09879	6.68e-15	7.38e-14	22.8714
SFRP4	2.94142	2.82024	8.05184	9.3e-15	1.01e-13	22.8274
CYS1	1.41677	0.138369	8.03032	1.08e-14	1.17e-13	22.8029
STAC	1.58393	-0.618147	8.02403	1.13e-14	1.21e-13	22.7571
B4GALNT1	1.54549	1.06614	8.00957	1.25e-14	1.34e-13	22.6502
CR1	1.65696	-0.737677	8.00832	1.26e-14	1.35e-13	22.6498
HLA-A	1.05243	9.93128	8.07125	8.11e-15	8.9e-14	22.6371
TSPAN8	-2.66234	-0.247545	-7.9998	1.34e-14	1.42e-13	22.5921
TGFB2	1.30654	1.2867	7.99843	1.35e-14	1.43e-13	22.5695
ECM2	1.02357	1.62013	7.99632	1.37e-14	1.45e-13	22.5451
SCN5A	-1.94297	0.73821	-7.99202	1.41e-14	1.49e-13	22.5424
PCSK1	1.45821	-0.954295	7.99094	1.43e-14	1.5e-13	22.5297
CXCL5	2.55509	-0.147792	7.98507	1.49e-14	1.56e-13	22.495
NCR1	1.45311	-3.13914	7.97976	1.54e-14	1.62e-13	22.4573
LAMC2	1.72814	6.60985	8.04304	9.89e-15	1.07e-13	22.4521
KLF15	-1.5915	1.1663	-7.97698	1.57e-14	1.65e-13	22.4382
KRT12	-1.98606	-2.36155	-7.9756	1.59e-14	1.66e-13	22.4297
SGK2	-2.3475	1.15647	-7.96804	1.67e-14	1.75e-13	22.3787
RNF186	-2.35106	-2.96025	-7.96646	1.69e-14	1.76e-13	22.369
GGT2	-2.06525	-3.28012	-7.96634	1.69e-14	1.76e-13	22.3674
CXorf57	-1.81245	3.33195	-7.9779	1.56e-14	1.64e-13	22.3505
CCL15	-2.54118	-1.97526	-7.96243	1.74e-14	1.81e-13	22.341
FAM3B	-3.27007	3.63295	-7.96908	1.66e-14	1.73e-13	22.3102
NAV3	1.47168	-0.298224	7.95698	1.81e-14	1.88e-13	22.3042
MAPK10	-1.40812	3.76835	-7.97499	1.59e-14	1.67e-13	22.2712
TENM2	2.73798	-0.789632	7.94766	1.93e-14	2e-13	22.2416
NPAS2	-1.05924	5.43565	-7.99986	1.34e-14	1.42e-13	22.2357
TDO2	1.25032	1.67987	7.95109	1.88e-14	1.95e-13	22.2316
PLN	2.07841	0.742926	7.9367	2.08e-14	2.15e-13	22.1592
UNC5CL	-1.12578	0.605874	-7.93525	2.1e-14	2.17e-13	22.1579
SOCS3	1.06094	6.45206	7.99561	1.38e-14	1.46e-13	22.1256
TBX21	1.34282	-1.09159	7.93069	2.17e-14	2.24e-13	22.1215
KIAA1731NL	1.31322	-4.46802	7.93	2.18e-14	2.25e-13	22.1169
TXNDC2	1.24538	-4.13467	7.92932	2.19e-14	2.25e-13	22.1156
FLRT1	-1.1071	-0.74915	-7.92582	2.25e-14	2.31e-13	22.0868
KLHDC7A	-3.54521	2.76305	-7.92055	2.33e-14	2.39e-13	22.029
MSMB	-2.65705	-1.15366	-7.91488	2.42e-14	2.48e-13	22.0192
EGR3	1.27089	2.12777	7.92138	2.32e-14	2.37e-13	22.0024
AKR1C2	-2.51738	5.62221	-7.95702	1.81e-14	1.88e-13	21.9898
LYZ	1.62092	5.02575	7.96191	1.75e-14	1.82e-13	21.9729
CD163L1	1.13159	1.54861	7.91097	2.49e-14	2.54e-13	21.9665
SLC13A4	-1.07178	0.814873	-7.90506	2.6e-14	2.64e-13	21.9535
CPLX2	-1.95682	-3.64453	-7.90373	2.62e-14	2.66e-13	21.941
KLHDC7B	2.23356	4.44066	7.94421	1.98e-14	2.04e-13	21.9168
PPEF1	1.28857	-1.57444	7.9004	2.68e-14	2.72e-13	21.9159
LTA	1.30675	-1.6348	7.89804	2.72e-14	2.76e-13	21.9001
CASP1	1.18624	3.99874	7.93415	2.12e-14	2.19e-13	21.8907
GDPD2	-2.41259	0.690632	-7.89317	2.82e-14	2.85e-13	21.8744
CD226	1.11848	-0.0301705	7.89176	2.85e-14	2.88e-13	21.8648
SLC24A3	1.32475	2.25457	7.90149	2.66e-14	2.7e-13	21.8577
ARHGAP8	-1.16843	0.738653	-7.88998	2.88e-14	2.91e-13	21.8524
MYH13	1.51934	-3.81865	7.88738	2.93e-14	2.96e-13	21.835
PAQR6	-1.06047	2.11015	-7.89192	2.84e-14	2.88e-13	21.8334
OSBPL6	1.53167	-0.116421	7.88037	3.08e-14	3.09e-13	21.7884
MASP2	-1.13028	-1.23887	-7.87907	3.11e-14	3.12e-13	21.7719
MAP1A	1.04686	3.02988	7.89803	2.72e-14	2.76e-13	21.7642
PRTFDC1	1.11353	2.21381	7.88688	2.94e-14	2.97e-13	21.7637
VAV1	1.13579	2.55848	7.89097	2.86e-14	2.89e-13	21.7633
GLI2	1.33293	0.471959	7.8764	3.17e-14	3.17e-13	21.759
AIM2	2.22831	2.38632	7.88586	2.96e-14	2.98e-13	21.7304
STOX2	-1.04846	2.66098	-7.87851	3.12e-14	3.13e-13	21.7092
ENTPD3	-1.89473	3.80095	-7.88822	2.92e-14	2.94e-13	21.6958
FXYD6	1.40425	2.65088	7.88056	3.08e-14	3.09e-13	21.6797
KIAA1875	-1.10131	0.707058	-7.86195	3.5e-14	3.49e-13	21.6641
RHOU	-1.42283	5.4645	-7.91489	2.42e-14	2.48e-13	21.6635
GRAP2	1.15642	0.0561904	7.85755	3.61e-14	3.6e-13	21.6351
KCNIP1	1.40438	-4.39036	7.85026	3.79e-14	3.78e-13	21.5806
SDS	1.15845	2.06247	7.85819	3.59e-14	3.58e-13	21.5805
TM4SF19	1.90524	-1.55338	7.84933	3.82e-14	3.8e-13	21.5768
EBI3	1.24301	0.188347	7.84217	4.01e-14	3.98e-13	21.5315
NINJ2	1.04597	1.10775	7.8431	3.99e-14	3.95e-13	21.5246
FBP1	-1.67541	5.51086	-7.88949	2.89e-14	2.92e-13	21.4961
PRNP	1.10497	6.94949	7.90361	2.62e-14	2.66e-13	21.4842
SOD3	1.34319	4.05388	7.87361	3.23e-14	3.23e-13	21.4705
CYP4F22	-3.15763	2.7045	-7.83224	4.3e-14	4.24e-13	21.4293
BEND5	-1.57978	1.55272	-7.82822	4.42e-14	4.35e-13	21.4278
ST6GALNAC5	1.3009	1.05523	7.82533	4.51e-14	4.43e-13	21.405
CACNG8	1.38991	-2.8386	7.82129	4.63e-14	4.55e-13	21.3908
CCL11	1.89744	1.09187	7.82391	4.55e-14	4.47e-13	21.39
PTHLH	2.13303	2.52984	7.83662	4.17e-14	4.12e-13	21.3856
COL28A1	-1.73456	1.17913	-7.81999	4.68e-14	4.59e-13	21.3799
OMD	2.1842	-2.233	7.81902	4.71e-14	4.61e-13	21.3753
EVA1C	1.14712	2.96102	7.8384	4.12e-14	4.08e-13	21.3656
PLEKHG6	-1.25793	5.016	-7.86459	3.44e-14	3.43e-13	21.359
SSTR3	1.52136	-3.61582	7.81596	4.81e-14	4.7e-13	21.3568
RHOF	1.05514	0.781888	7.81624	4.8e-14	4.69e-13	21.3518
KRTCAP3	-1.52135	4.44538	-7.84683	3.89e-14	3.86e-13	21.323
FLRT2	1.57486	1.65873	7.81626	4.8e-14	4.69e-13	21.3176
RAB7B	1.19612	2.66839	7.81877	4.72e-14	4.62e-13	21.2633
ZFP92	1.22972	-0.980557	7.80217	5.29e-14	5.15e-13	21.2619
PSTPIP1	1.06771	1.88339	7.80287	5.26e-14	5.13e-13	21.2207
RP11-33O4.2	-1.07421	-1.27324	-7.79296	5.63e-14	5.47e-13	21.1977
ITGA4	1.10767	1.83745	7.7964	5.5e-14	5.35e-13	21.1799
FBLN2	1.43269	4.88061	7.84237	4.01e-14	3.97e-13	21.1676
CELA2B	-1.10501	-3.22065	-7.78652	5.89e-14	5.71e-13	21.1597
FBLL1	-1.88522	-1.52806	-7.78544	5.93e-14	5.74e-13	21.1517
TIGIT	1.33079	1.5328	7.78364	6.01e-14	5.8e-13	21.1075
PRKG1	1.04884	1.72365	7.78208	6.07e-14	5.86e-13	21.0906
KIR2DL4	1.88085	-2.2691	7.7699	6.6e-14	6.35e-13	21.0478
CXCL2	1.68208	1.28496	7.77199	6.51e-14	6.26e-13	21.0369
PVRL4	-1.40457	7.17194	-7.82613	4.48e-14	4.41e-13	20.964
FSD1L	1.06388	0.91678	7.75837	7.14e-14	6.82e-13	20.9625
SPATA31E1	-1.27615	-5.34979	-7.76224	6.96e-14	6.66e-13	20.9516
UPK1A	-4.48077	4.01388	-7.76514	6.82e-14	6.55e-13	20.943
ELF5	-2.49342	2.08255	-7.75449	7.34e-14	7e-13	20.925
NTRK1	1.32638	-2.07474	7.74584	7.78e-14	7.41e-13	20.8868
CYP4F3	-2.48403	2.06199	-7.74861	7.64e-14	7.28e-13	20.8863
SPINK1	-4.89883	4.71528	-7.76066	7.03e-14	6.73e-13	20.883
CYP4F8	-4.25386	1.14858	-7.73349	8.47e-14	8.02e-13	20.806
TMC7	-1.37012	3.64689	-7.75419	7.35e-14	7.01e-13	20.7879
RNASE1	1.06699	6.09681	7.79705	5.48e-14	5.33e-13	20.7803
BAMBI	-1.95728	4.65375	-7.76347	6.9e-14	6.61e-13	20.7556
RNF223	-1.88617	2.24893	-7.72958	8.7e-14	8.23e-13	20.7463
CHAD	-1.39375	-0.347207	-7.72237	9.14e-14	8.63e-13	20.7335
NPAP1	-1.96988	-4.09506	-7.72194	9.17e-14	8.65e-13	20.7163
SAMD13	-1.31683	0.991275	-7.71795	9.42e-14	8.87e-13	20.7017
MYH7B	-1.12982	0.82125	-7.71696	9.48e-14	8.93e-13	20.6967
SYTL1	-1.05236	6.41851	-7.7803	6.15e-14	5.93e-13	20.6721
GOLGA6L10	-1.18338	-1.09549	-7.71093	9.88e-14	9.28e-13	20.6554
LCN12	-1.25182	-0.822144	-7.70558	1.03e-13	9.6e-13	20.6208
GGT6	-2.39201	4.79166	-7.74021	8.09e-14	7.69e-13	20.6093
JAKMIP1	1.5271	-1.30523	7.70186	1.05e-13	9.81e-13	20.5976
CLEC11A	1.02584	3.24875	7.72778	8.81e-14	8.32e-13	20.5896
UPK2	-3.57674	5.52439	-7.73559	8.35e-14	7.91e-13	20.5681
NKPD1	-1.359	-0.735533	-7.69215	1.12e-13	1.05e-12	20.5328
PI15	1.57859	0.982293	7.69378	1.11e-13	1.03e-12	20.5283
RASGRF1	1.42411	0.587793	7.68982	1.14e-13	1.06e-12	20.5125
PYHIN1	1.37431	-0.661102	7.68745	1.16e-13	1.08e-12	20.5043
IL11	1.44874	1.27136	7.68764	1.16e-13	1.07e-12	20.4781
CCL15-CCL14	-1.68151	-4.65141	-7.68588	1.17e-13	1.09e-12	20.4641
NEGR1	1.43364	0.994483	7.67923	1.23e-13	1.13e-12	20.4327
FGFR1	1.13813	4.55051	7.7286	8.76e-14	8.28e-13	20.4316
SLC38A5	1.63229	3.42966	7.70805	1.01e-13	9.45e-13	20.43
SCN2B	1.64026	-3.71841	7.66377	1.36e-13	1.26e-12	20.3472
IFI44L	1.53519	4.25757	7.70381	1.04e-13	9.7e-13	20.3002
EPN3	-1.42556	5.67212	-7.71468	9.63e-14	9.06e-13	20.2894
COLEC10	-1.46064	-2.90605	-7.6539	1.46e-13	1.34e-12	20.283
HLA-DOA	1.33085	3.68045	7.68956	1.14e-13	1.06e-12	20.2762
CRHR2	-1.26246	-2.21924	-7.64652	1.53e-13	1.4e-12	20.2351
UGT2B11	-1.55797	-4.81405	-7.64337	1.57e-13	1.43e-12	20.1784
PSCA	-3.07652	7.41199	-7.70602	1.02e-13	9.58e-13	20.177
FBXW12	-1.40906	-2.27543	-7.63537	1.65e-13	1.51e-12	20.1622
FAM47E	-1.11061	-0.0348241	-7.63451	1.66e-13	1.52e-12	20.1566
TOX2	1.09338	1.84231	7.62883	1.73e-13	1.57e-12	20.0639
FHL1	1.46639	3.89463	7.66124	1.39e-13	1.28e-12	20.0599
MUC16	2.80043	0.110457	7.61938	1.84e-13	1.67e-12	20.0497
C2orf66	-1.46885	-2.29265	-7.61662	1.88e-13	1.7e-12	20.0395
GSDMC	1.92864	1.5267	7.62238	1.8e-13	1.64e-12	20.0301
PRRX2	1.13879	1.31026	7.61356	1.92e-13	1.74e-12	19.9901
LRIG1	1.15949	3.56609	7.64211	1.58e-13	1.44e-12	19.9758
DCSTAMP	1.69517	-3.45099	7.60459	2.04e-13	1.84e-12	19.9603
FOXQ1	-2.15547	4.75671	-7.64423	1.56e-13	1.43e-12	19.9601
RETN	1.53404	-3.38161	7.60283	2.06e-13	1.86e-12	19.9488
CYP4F12	-2.89259	3.13122	-7.61299	1.92e-13	1.74e-12	19.9412
BVES	1.29127	1.25811	7.60318	2.06e-13	1.85e-12	19.9227
EVX1	-2.87029	0.344953	-7.59698	2.14e-13	1.93e-12	19.9108
LYPD6	-1.40607	3.26887	-7.60973	1.97e-13	1.78e-12	19.8672
ICAM3	1.21258	-0.51461	7.58887	2.26e-13	2.03e-12	19.8582
CAPN13	-2.63774	1.24109	-7.58967	2.25e-13	2.02e-12	19.8565
MMP8	1.47527	-4.45146	7.58889	2.26e-13	2.03e-12	19.8459
KCNJ5	1.22238	0.631046	7.58731	2.29e-13	2.05e-12	19.8381
TNIP3	1.70233	-1.84399	7.58591	2.31e-13	2.06e-12	19.8379
IFI44	1.25471	4.78403	7.64331	1.57e-13	1.43e-12	19.8367
LPA	-1.94478	-3.05828	-7.58606	2.31e-13	2.06e-12	19.8366
CDX1	1.63706	-2.41233	7.58357	2.35e-13	2.09e-12	19.8229
CT62	1.66201	-3.57356	7.58149	2.38e-13	2.12e-12	19.8086
AADAT	-1.06177	2.8882	-7.59451	2.18e-13	1.96e-12	19.7933
CD3G	1.20289	0.450259	7.57983	2.41e-13	2.14e-12	19.7925
PPP1R9A	-2.08826	2.14466	-7.57826	2.43e-13	2.16e-12	19.7531
TMEM200B	1.14584	1.97336	7.58265	2.36e-13	2.1e-12	19.7502
LAMP5	1.50865	0.0674042	7.57131	2.55e-13	2.26e-12	19.7407
PTPRN	1.69921	-1.22917	7.56825	2.6e-13	2.3e-12	19.7234
KCNJ11	-1.31609	-0.561842	-7.56311	2.69e-13	2.38e-12	19.6895
RIMKLA	-1.58679	0.598305	-7.56236	2.71e-13	2.39e-12	19.6835
CXCR6	1.15164	1.33792	7.56246	2.7e-13	2.39e-12	19.6536
SNAI2	1.23674	4.49313	7.61062	1.95e-13	1.77e-12	19.6502
ALOX15	-1.90143	0.67225	-7.5509	2.92e-13	2.57e-12	19.6086
SYCP3	-1.03933	-2.76659	-7.54999	2.94e-13	2.58e-12	19.6044
CYP3A5	-2.28597	2.84425	-7.55805	2.79e-13	2.46e-12	19.585
LRGUK	-1.11951	-1.05718	-7.54487	3.04e-13	2.66e-12	19.57
SERPINA3	1.38908	-4.85125	7.53994	3.15e-13	2.75e-12	19.5167
PLCL2	1.00393	2.04085	7.54725	3e-13	2.63e-12	19.5147
NAALADL2	-1.38598	2.8802	-7.55038	2.93e-13	2.58e-12	19.5114
GATA3	-1.74946	7.06907	-7.60484	2.03e-13	1.83e-12	19.4852
SAA1	2.49468	1.20273	7.53736	3.2e-13	2.79e-12	19.4812
ADAMTSL4	1.30634	3.91684	7.57394	2.5e-13	2.22e-12	19.4778
MKRN2OS	-1.2634	1.89018	-7.53566	3.24e-13	2.82e-12	19.4773
ANKRD1	1.85212	-2.57266	7.52917	3.38e-13	2.94e-12	19.4698
SIDT1	-1.44923	2.95193	-7.54464	3.05e-13	2.67e-12	19.4693
GPR141	1.40953	-2.69361	7.52687	3.44e-13	2.98e-12	19.4549
NDRG2	-1.18123	6.41237	-7.58906	2.26e-13	2.03e-12	19.3942
SLITRK6	-2.50052	4.37296	-7.54767	2.99e-13	2.62e-12	19.3873
PCSK9	2.03327	0.222802	7.51177	3.8e-13	3.28e-12	19.349
SNTN	-1.28494	-4.91736	-7.51537	3.71e-13	3.2e-12	19.3364
TRIM74	-1.07474	-3.55947	-7.50256	4.04e-13	3.48e-12	19.2886
DTX4	-1.0315	6.19588	-7.5694	2.58e-13	2.29e-12	19.2715
RCVRN	1.13246	-4.50612	7.5005	4.1e-13	3.53e-12	19.2665
CYP2J2	-1.68252	4.00365	-7.52476	3.48e-13	3.02e-12	19.237
SULT1A2	-1.7972	-0.217705	-7.49005	4.4e-13	3.76e-12	19.2168
CADM3	2.01496	-1.60281	7.48673	4.5e-13	3.84e-12	19.1953
AKR1C3	-1.87721	5.70887	-7.54548	3.03e-13	2.66e-12	19.1771
IFNG	1.92789	-2.73123	7.4792	4.73e-13	4.03e-12	19.1468
PITX3	1.16154	-4.7389	7.48215	4.64e-13	3.96e-12	19.142
NMUR2	-1.42285	-4.48245	-7.48047	4.69e-13	4e-12	19.1229
KCNC3	-1.20177	2.47324	-7.47931	4.72e-13	4.02e-12	19.075
ZNF66	-1.55608	0.900554	-7.46817	5.09e-13	4.32e-12	19.0689
ERBB4	-1.98165	-1.86866	-7.46713	5.12e-13	4.34e-12	19.0689
GALNT15	1.27323	0.646007	7.46908	5.06e-13	4.29e-12	19.0677
VSTM2A	-1.5108	-4.68584	-7.47299	4.93e-13	4.19e-12	19.0672
GLOD5	-1.31557	-2.65525	-7.46557	5.18e-13	4.38e-12	19.0579
ESRRG	-1.81702	-0.864272	-7.46194	5.3e-13	4.48e-12	19.0354
SH2D1A	1.4522	-0.465922	7.46077	5.35e-13	4.52e-12	19.0274
CD3D	1.31448	1.58537	7.46662	5.14e-13	4.36e-12	19.0141
EMX2	-2.64167	0.372636	-7.4546	5.57e-13	4.7e-12	18.9871
CSF2	1.81041	-1.90676	7.45378	5.6e-13	4.72e-12	18.9829
KCNIP3	1.07217	0.707991	7.44504	5.94e-13	4.99e-12	18.912
FAM155B	-2.12731	-0.112819	-7.44029	6.13e-13	5.14e-12	18.8962
SLC26A5	-1.36109	-2.54261	-7.43446	6.37e-13	5.34e-12	18.858
CYP4B1	-3.03603	5.1758	-7.47571	4.84e-13	4.12e-12	18.8521
ESRP1	-1.10021	6.93786	-7.50933	3.86e-13	3.33e-12	18.848
PKD1L1	-1.49594	0.632142	-7.43154	6.49e-13	5.44e-12	18.836
TTC34	-1.16579	-1.42834	-7.42875	6.62e-13	5.53e-12	18.8218
TFPI2	1.91996	2.25681	7.44487	5.94e-13	5e-12	18.8158
TJP3	-1.76158	4.04146	-7.46004	5.37e-13	4.53e-12	18.8101
UBASH3A	1.32978	-0.724612	7.42087	6.97e-13	5.82e-12	18.7716
AIFM3	-1.4003	2.4059	-7.42967	6.58e-13	5.5e-12	18.7607
2023-03-04	1.82815	-1.95307	7.41903	7.06e-13	5.88e-12	18.7599
CDX2	-2.5188	-1.71979	-7.41434	7.28e-13	6.06e-12	18.7287
MGC50722	-1.76516	-2.46614	-7.40978	7.5e-13	6.23e-12	18.6993
ADAD2	-1.55912	-0.769021	-7.40711	7.64e-13	6.33e-12	18.6835
EEF1A2	-2.99072	3.13167	-7.41915	7.05e-13	5.88e-12	18.6757
CLEC10A	1.39443	0.519954	7.40291	7.86e-13	6.5e-12	18.6432
CD6	1.14505	2.03054	7.41258	7.37e-13	6.12e-12	18.6364
CDK15	1.03668	-2.2436	7.39825	8.1e-13	6.69e-12	18.6267
CPXM2	1.36894	2.77924	7.42046	6.99e-13	5.83e-12	18.613
MAOB	1.54995	1.6019	7.40422	7.79e-13	6.44e-12	18.6062
MTRNR2L12	-1.15328	-0.0553069	-7.39422	8.32e-13	6.85e-12	18.6007
EGR2	1.12599	2.39668	7.41026	7.48e-13	6.21e-12	18.5901
FAIM2	1.50969	-1.23094	7.39037	8.54e-13	7.01e-12	18.5766
CRLF2	1.20317	-3.65212	7.38931	8.6e-13	7.05e-12	18.5637
ABCD2	1.33	-1.87253	7.38642	8.76e-13	7.18e-12	18.5512
FAM183A	-1.2979	0.890248	-7.38051	9.11e-13	7.45e-12	18.504
TRIML2	2.02902	-4.35426	7.37734	9.3e-13	7.6e-12	18.4793
LAIR2	1.48562	-2.57448	7.37027	9.75e-13	7.93e-12	18.4483
ACTC1	2.79291	0.448838	7.37053	9.73e-13	7.92e-12	18.4271
PTGER3	1.56925	0.217437	7.36629	1e-12	8.12e-12	18.4135
ANXA13	1.60714	-3.83235	7.36551	1.01e-12	8.15e-12	18.4104
FAM71E1	-1.05644	0.961331	-7.3661	1e-12	8.13e-12	18.4094
OCLN	-1.19313	2.92129	-7.37985	9.15e-13	7.48e-12	18.3929
TBX2	-1.64295	5.73394	-7.42715	6.69e-13	5.59e-12	18.3891
MAPK15	-1.35681	2.2193	-7.37019	9.75e-13	7.93e-12	18.3878
MT1A	1.81502	-2.16427	7.35322	1.09e-12	8.79e-12	18.3397
GPR171	1.39254	-0.799285	7.34852	1.13e-12	9.05e-12	18.3095
AMT	-1.02947	3.28584	-7.37342	9.55e-13	7.78e-12	18.3071
CA4	-2.28936	-1.55833	-7.34396	1.16e-12	9.31e-12	18.2798
ANKRD33B	1.2984	0.993055	7.34787	1.13e-12	9.08e-12	18.2768
SLC6A17	1.48496	-2.05576	7.33793	1.21e-12	9.65e-12	18.2425
TPPP2	-1.55935	-3.87039	-7.34108	1.18e-12	9.46e-12	18.2408
LRTM1	-1.6355	-4.73021	-7.3438	1.16e-12	9.32e-12	18.2318
ACTA2	1.28996	7.13367	7.41336	7.33e-13	6.09e-12	18.2076
STAP1	1.31028	-1.85262	7.32558	1.31e-12	1.04e-11	18.1641
GCNT7	-1.04842	-2.72659	-7.31979	1.36e-12	1.08e-11	18.1246
KIF5C	-1.61791	2.60199	-7.32173	1.34e-12	1.07e-11	18.0554
HRASLS5	1.9151	-2.16829	7.30778	1.47e-12	1.17e-11	18.0511
TTR	-2.53675	-2.94345	-7.30372	1.51e-12	1.2e-11	18.0165
SLC3A1	-1.09781	-2.90713	-7.30203	1.53e-12	1.21e-11	18.0101
FUT9	-2.60884	0.568112	-7.30119	1.54e-12	1.22e-11	18.0049
APOE	1.34591	6.50424	7.37949	9.17e-13	7.5e-12	17.9987
CSPG4	1.02435	4.68105	7.35866	1.05e-12	8.51e-12	17.977
FBXO16	-1.05355	0.595688	-7.29523	1.6e-12	1.26e-11	17.9645
ST3GAL5	-1.37355	4.54137	-7.34257	1.17e-12	9.38e-12	17.9612
SIGLEC15	-1.7901	1.5748	-7.29737	1.58e-12	1.25e-11	17.9577
FOXO6	-1.60415	2.20141	-7.2983	1.57e-12	1.24e-11	17.9321
TRHDE	-2.53158	0.16793	-7.28915	1.66e-12	1.31e-11	17.9312
MOXD1	1.37932	2.73626	7.31118	1.44e-12	1.14e-11	17.9128
LUM	1.38843	7.26947	7.36514	1.01e-12	8.17e-12	17.8929
MEOX2	1.72491	-1.67956	7.28199	1.74e-12	1.37e-11	17.8881
TLL1	1.532	-0.27231	7.28058	1.76e-12	1.38e-11	17.8751
P2RY12	1.45861	-3.28274	7.26946	1.89e-12	1.48e-11	17.8056
FOLR3	1.5885	-4.22521	7.27058	1.88e-12	1.47e-11	17.7992
BMP3	-3.2291	2.73899	-7.27816	1.79e-12	1.4e-11	17.7991
SRRM3	-1.29917	3.2527	-7.28673	1.69e-12	1.33e-11	17.7644
GABRR3	-1.59572	-4.3512	-7.26566	1.94e-12	1.51e-11	17.7466
KLHL6	1.03356	1.78797	7.27002	1.89e-12	1.47e-11	17.7413
GAS2	-1.54309	-1.07726	-7.25756	2.05e-12	1.59e-11	17.7342
FBLN7	1.03984	1.43176	7.25479	2.08e-12	1.62e-11	17.6659
SNAP91	-2.1502	-1.35651	-7.24531	2.22e-12	1.71e-11	17.6559
CNN1	1.8674	4.19054	7.29854	1.56e-12	1.24e-11	17.6504
CYP26B1	1.33438	1.24633	7.2494	2.16e-12	1.67e-11	17.6381
MYT1	-2.37071	-1.14984	-7.24122	2.28e-12	1.76e-11	17.6299
IRF4	1.30147	0.604168	7.24399	2.23e-12	1.73e-11	17.6287
LAX1	1.33172	-0.970548	7.23976	2.3e-12	1.77e-11	17.6218
STON1-GTF2A1L	1.27883	-4.26455	7.24091	2.28e-12	1.76e-11	17.609
LGI2	1.18033	0.919223	7.23681	2.34e-12	1.8e-11	17.5739
DDX60	1.02024	4.67856	7.29204	1.63e-12	1.29e-11	17.5474
CYP2C8	-1.56636	-1.66806	-7.22398	2.55e-12	1.95e-11	17.5226
AMICA1	1.03454	2.45533	7.24437	2.23e-12	1.72e-11	17.5215
VEPH1	1.37524	-0.131262	7.22155	2.59e-12	1.98e-11	17.5016
FASLG	1.58009	-1.77051	7.22025	2.61e-12	2e-11	17.4996
CXorf22	-2.07693	-1.14807	-7.21678	2.67e-12	2.04e-11	17.477
CDH26	-1.8954	2.5652	-7.22667	2.5e-12	1.92e-11	17.4585
LRRK2	1.03784	1.19044	7.21952	2.62e-12	2.01e-11	17.455
SLC9A4	-2.55315	0.253964	-7.20213	2.93e-12	2.23e-11	17.3824
PTCRA	1.22325	-3.86964	7.19922	2.99e-12	2.27e-11	17.354
PRICKLE1	1.13338	1.58175	7.20571	2.87e-12	2.18e-11	17.3452
SMCO2	1.11564	-1.13073	7.19305	3.11e-12	2.36e-11	17.3292
CRYAB	1.23967	3.28296	7.22844	2.47e-12	1.9e-11	17.3183
WT1	2.12302	-2.73232	7.19094	3.16e-12	2.39e-11	17.3148
RP11-691N7.6	-1.29191	-3.14268	-7.18922	3.19e-12	2.41e-11	17.2946
FABP6	-2.25694	1.97996	-7.19311	3.11e-12	2.36e-11	17.285
TTC36	-1.03045	-2.75417	-7.18204	3.34e-12	2.52e-11	17.2555
PKDCC	1.50028	1.42195	7.18217	3.34e-12	2.52e-11	17.2013
FGF16	1.15977	-5.3376	7.18166	3.35e-12	2.53e-11	17.2008
STK32A	-2.05297	1.12646	-7.16444	3.75e-12	2.82e-11	17.1328
RPRM	-1.77155	-0.93538	-7.16164	3.82e-12	2.86e-11	17.1328
TREML2	1.40214	-2.71855	7.14766	4.18e-12	3.11e-11	17.0449
HSPB7	1.76613	1.2152	7.1531	4.03e-12	3.01e-11	17.0269
AC024060.1	-1.01699	-4.08889	-7.14852	4.15e-12	3.09e-11	17.0194
TNFAIP2	-1.09467	8.61553	-7.22822	2.48e-12	1.9e-11	17.0063
AZGP1	-2.20336	0.496271	-7.14168	4.34e-12	3.22e-11	17.0019
LRIT3	-1.11053	-2.48076	-7.13671	4.48e-12	3.32e-11	16.9748
KCNH8	-1.80731	-1.51585	-7.12379	4.87e-12	3.59e-11	16.8965
STRC	-1.38265	-2.59603	-7.12402	4.87e-12	3.59e-11	16.8941
MS4A8	-2.04747	-3.89678	-7.12508	4.83e-12	3.57e-11	16.8724
HTR2A	1.5479	-3.21369	7.11709	5.09e-12	3.74e-11	16.8514
SYT12	1.57299	1.43481	7.12457	4.85e-12	3.57e-11	16.8381
PLA2G4F	-1.88446	3.2887	-7.13214	4.62e-12	3.41e-11	16.8004
GPR37	1.69209	-0.453585	7.10412	5.53e-12	4.05e-11	16.77
PRUNE2	1.69681	1.64593	7.11412	5.19e-12	3.81e-11	16.7575
SHROOM1	-1.00112	4.84909	-7.16019	3.85e-12	2.88e-11	16.7357
FAM83F	-1.23059	4.10124	-7.14151	4.35e-12	3.22e-11	16.7303
MFAP2	1.09015	5.0078	7.1646	3.74e-12	2.81e-11	16.7003
GUCA2A	-2.45162	-2.67271	-7.08777	6.14e-12	4.48e-11	16.6641
IFI6	1.34523	7.07635	7.17212	3.57e-12	2.68e-11	16.6555
GPR98	-1.40918	2.9361	-7.10459	5.51e-12	4.04e-11	16.6453
SIGLEC11	1.31096	-2.71359	7.08118	6.41e-12	4.66e-11	16.6322
TBC1D3B	-1.1229	-2.87614	-7.08074	6.43e-12	4.67e-11	16.6225
GFI1	1.08543	0.637596	7.08321	6.33e-12	4.6e-11	16.6215
RNF224	-1.21314	-1.26715	-7.07861	6.52e-12	4.73e-11	16.6182
CD69	1.32273	1.43002	7.08778	6.14e-12	4.48e-11	16.6123
SLC15A5	-1.36924	-4.95611	-7.08812	6.13e-12	4.47e-11	16.608
TBC1D10C	1.03249	2.08285	7.08984	6.06e-12	4.43e-11	16.5814
IFI16	1.11299	6.47657	7.15274	4.04e-12	3.01e-11	16.5433
GBX2	1.39786	-4.13717	7.06606	7.06e-12	5.11e-11	16.5179
SHOX2	1.5183	-0.351431	7.06324	7.19e-12	5.2e-11	16.5162
KRBA2	-1.1001	-1.54903	-7.06009	7.34e-12	5.3e-11	16.5039
TLE2	-1.36766	5.02226	-7.12287	4.9e-12	3.61e-11	16.4963
TNFRSF18	1.16402	1.78265	7.07173	6.81e-12	4.93e-11	16.4902
IMPG1	-1.11485	-2.10697	-7.05774	7.45e-12	5.37e-11	16.4877
GNG4	1.81153	0.823323	7.0598	7.35e-12	5.3e-11	16.4624
IRG1	1.25864	-5.0665	7.06116	7.29e-12	5.26e-11	16.4585
TUBB8	-1.36503	-2.10731	-7.05259	7.7e-12	5.54e-11	16.4552
DGAT2	-1.19375	5.14719	-7.11838	5.05e-12	3.71e-11	16.4449
KLRC2	1.66761	-3.58414	7.04874	7.89e-12	5.68e-11	16.4232
COL11A1	2.08396	2.75069	7.07689	6.59e-12	4.78e-11	16.4182
C17orf50	-1.38346	-3.05842	-7.04525	8.07e-12	5.79e-11	16.3993
MALL	1.44058	1.3887	7.05332	7.66e-12	5.52e-11	16.3987
C3	1.54329	6.94461	7.12758	4.76e-12	3.51e-11	16.3756
USH2A	-1.05164	-2.67481	-7.03331	8.71e-12	6.23e-11	16.3325
RIPPLY2	-1.84554	-2.03969	-7.03144	8.81e-12	6.3e-11	16.3235
ICAM5	1.27133	-0.112557	7.02746	9.04e-12	6.45e-11	16.2932
TAC3	-2.87782	-0.785148	-7.02543	9.16e-12	6.53e-11	16.2844
ENPP1	1.16953	1.07651	7.03014	8.89e-12	6.35e-11	16.2747
SMIM23	-1.03729	-5.26345	-7.03464	8.63e-12	6.18e-11	16.264
KIR2DL1	1.13614	-5.26562	7.02363	9.26e-12	6.6e-11	16.2167
AMPH	1.07563	-0.373975	7.01405	9.85e-12	6.99e-11	16.2151
HTR1D	1.6643	-0.761686	7.01194	9.98e-12	7.07e-11	16.2039
SLC52A1	-1.38753	1.29144	-7.01424	9.83e-12	6.98e-11	16.1904
ASB2	1.15084	1.38018	7.01596	9.73e-12	6.91e-11	16.1709
C19orf67	-1.13702	-3.63727	-7.00852	1.02e-11	7.22e-11	16.1612
SUSD4	-1.69964	2.60593	-7.02058	9.44e-12	6.72e-11	16.1573
LRRC31	-1.54131	-3.3087	-7.00654	1.03e-11	7.31e-11	16.155
ADAM20	-1.0311	-3.65636	-7.00605	1.04e-11	7.33e-11	16.146
IL22RA2	1.68815	-3.09063	6.99488	1.11e-11	7.83e-11	16.0984
MAP1B	1.03938	4.26758	7.05525	7.57e-12	5.45e-11	16.0933
KLK6	2.8869	-1.31663	6.99073	1.14e-11	8.02e-11	16.0697
BTNL9	-1.49287	1.2477	-6.99238	1.13e-11	7.95e-11	16.0577
COLCA2	-1.46376	1.27609	-6.99214	1.13e-11	7.95e-11	16.0549
REEP2	1.04467	1.08131	6.98975	1.15e-11	8.06e-11	16.0262
MYH1	1.21988	-4.90213	6.9861	1.18e-11	8.24e-11	15.9999
SAA2-SAA4	2.12784	-3.40829	6.97826	1.24e-11	8.63e-11	15.9938
DIO2	1.37841	2.55852	6.99894	1.08e-11	7.64e-11	15.9627
LYVE1	1.13108	0.860607	6.97767	1.24e-11	8.65e-11	15.961
ACTG2	1.78367	5.4788	7.05211	7.72e-12	5.56e-11	15.9588
TPSAB1	1.34328	1.82267	6.98575	1.18e-11	8.25e-11	15.9509
XPNPEP2	1.78773	-2.213	6.97013	1.3e-11	9.06e-11	15.9505
SLAMF7	1.15139	2.97039	7.00154	1.07e-11	7.52e-11	15.9338
KRT33A	-1.81394	-2.34669	-6.96663	1.33e-11	9.24e-11	15.9241
THBS2	1.49839	6.28046	7.05296	7.68e-12	5.53e-11	15.9211
ST8SIA1	1.00287	0.725768	6.96956	1.31e-11	9.09e-11	15.9174
FAM46B	1.28396	1.79043	6.96906	1.31e-11	9.12e-11	15.8515
CDH2	1.47274	0.678175	6.95912	1.4e-11	9.65e-11	15.851
MYH8	1.16426	-4.95492	6.9606	1.38e-11	9.57e-11	15.8408
CAPS	-1.36145	6.27403	-7.03351	8.7e-12	6.23e-11	15.8236
KCNMA1	1.13818	2.15822	6.96787	1.32e-11	9.18e-11	15.8156
MCOLN2	1.11118	0.45345	6.94705	1.51e-11	1.04e-10	15.7874
DTX1	1.08612	0.894608	6.94726	1.5e-11	1.04e-10	15.773
PRAP1	-2.24869	-0.487076	-6.94021	1.57e-11	1.08e-10	15.7668
PLAC8	1.41169	1.76713	6.95517	1.43e-11	9.88e-11	15.7655
FMO2	1.52836	-0.811991	6.93656	1.61e-11	1.11e-10	15.7438
CYSLTR2	1.0316	-0.857447	6.93612	1.61e-11	1.11e-10	15.743
OLR1	1.62448	2.71685	6.96474	1.35e-11	9.34e-11	15.7291
IL24	1.25902	0.904141	6.93623	1.61e-11	1.11e-10	15.7034
MSX2	-1.45272	4.16027	-6.96665	1.33e-11	9.24e-11	15.642
AC092881.1	-1.3136	-4.06206	-6.92283	1.76e-11	1.2e-10	15.6222
CD247	1.02774	1.70192	6.9298	1.68e-11	1.15e-10	15.6212
HMGCS2	-4.85251	3.49082	-6.92652	1.72e-11	1.17e-10	15.5977
ZFPM2	1.04732	1.0496	6.91636	1.83e-11	1.25e-10	15.5776
ARHGAP20	1.03547	-0.435282	6.90889	1.92e-11	1.3e-10	15.5735
ZNF737	-1.76657	2.67809	-6.92055	1.78e-11	1.21e-10	15.5381
ZNF536	-1.52371	-3.10669	-6.90299	1.99e-11	1.35e-10	15.526
ATP4A	-1.51462	-4.06217	-6.90611	1.95e-11	1.32e-10	15.5187
FCRL6	1.22874	-1.99289	6.89559	2.08e-11	1.41e-10	15.499
TTYH1	-1.04553	0.657429	-6.89532	2.09e-11	1.41e-10	15.4795
TM4SF1	1.19249	6.55885	6.98068	1.22e-11	8.52e-11	15.4605
IGLL5	2.0569	2.58054	6.91785	1.81e-11	1.23e-10	15.4501
VNN2	1.22837	-0.324372	6.88588	2.22e-11	1.49e-10	15.4317
THEMIS	1.42301	-1.44462	6.88129	2.28e-11	1.53e-10	15.4119
GNAO1	1.16346	0.717696	6.88489	2.23e-11	1.5e-10	15.3988
EIF5A2	1.01059	2.11626	6.89763	2.06e-11	1.39e-10	15.3899
SLMO1	1.0226	0.557061	6.88119	2.28e-11	1.53e-10	15.3833
TMEM163	-1.64672	2.25206	-6.88906	2.17e-11	1.46e-10	15.3752
BTBD16	-3.18808	2.31541	-6.88042	2.29e-11	1.54e-10	15.3431
TMEM52B	1.63299	0.0693392	6.87254	2.41e-11	1.61e-10	15.3405
FBP2	-1.3563	-2.38851	-6.86914	2.46e-11	1.64e-10	15.333
ACMSD	-1.12237	-3.8569	-6.87398	2.39e-11	1.6e-10	15.3322
C10orf55	1.14393	0.142901	6.86112	2.59e-11	1.72e-10	15.273
GPR82	1.13061	-1.79843	6.85101	2.76e-11	1.83e-10	15.2303
BMP5	-2.03909	-1.14587	-6.85001	2.77e-11	1.84e-10	15.2207
ASCL5	-1.17141	-2.53553	-6.84894	2.79e-11	1.85e-10	15.21
PDGFRA	1.00301	3.92023	6.90524	1.96e-11	1.33e-10	15.2091
OVOL2	-1.19434	2.98843	-6.87413	2.39e-11	1.59e-10	15.2089
AGPAT9	1.06388	0.831818	6.85067	2.76e-11	1.83e-10	15.1875
P2RY10	1.35864	-1.45058	6.843	2.9e-11	1.91e-10	15.1812
CD27	1.06736	0.919317	6.84887	2.79e-11	1.85e-10	15.1729
AVPR1B	-1.13438	-5.06479	-6.84942	2.79e-11	1.85e-10	15.1351
SLIT2	1.39382	1.41202	6.84636	2.84e-11	1.88e-10	15.1266
NGFR	1.56118	1.46068	6.84716	2.82e-11	1.87e-10	15.1257
ADH4	-1.56663	-3.14987	-6.83476	3.05e-11	2.01e-10	15.1115
LEFTY2	1.91428	-3.30224	6.83201	3.11e-11	2.04e-10	15.1066
RAB25	-1.28098	6.92444	-6.91656	1.83e-11	1.24e-10	15.0679
SUCNR1	1.38565	-0.665952	6.82283	3.29e-11	2.15e-10	15.055
DNASE1L2	-1.01288	0.130261	-6.82155	3.32e-11	2.17e-10	15.0441
SLC1A3	1.13397	3.76988	6.8732	2.4e-11	1.6e-10	15.0322
VWA5B1	-2.18003	-1.81529	-6.81527	3.45e-11	2.25e-10	15.0081
ADAMTSL1	1.12352	0.755326	6.81923	3.36e-11	2.2e-10	15.0004
PCP4L1	-2.34293	2.40023	-6.82683	3.21e-11	2.1e-10	14.9991
REG4	-1.83232	-1.9842	-6.81351	3.49e-11	2.28e-10	14.9987
TAC4	-1.10816	-2.74758	-6.81221	3.51e-11	2.29e-10	14.9857
MAB21L3	-1.71168	-0.265081	-6.80995	3.56e-11	2.32e-10	14.9797
MAL2	-1.23929	7.47807	-6.90304	1.99e-11	1.35e-10	14.9718
TMEM255A	1.21099	-1.38843	6.80656	3.64e-11	2.37e-10	14.9627
MZB1	1.61942	1.85865	6.82212	3.3e-11	2.16e-10	14.9427
HSD11B1	1.1204	0.461169	6.80775	3.61e-11	2.35e-10	14.942
PDZRN3	1.13204	2.48843	6.82846	3.18e-11	2.09e-10	14.9281
ANKK1	-1.40487	-0.355264	-6.80018	3.79e-11	2.46e-10	14.9219
OASL	1.12067	3.74308	6.84526	2.86e-11	1.89e-10	14.865
CPA3	1.42486	1.54847	6.80115	3.76e-11	2.45e-10	14.8428
METTL7A	-1.19528	6.40986	-6.8766	2.35e-11	1.57e-10	14.8391
KIAA1683	-1.16392	1.16032	-6.7907	4.02e-11	2.61e-10	14.832
SLC14A1	-2.97354	4.02158	-6.8181	3.39e-11	2.21e-10	14.8265
ABCA10	-1.48915	1.26949	-6.78932	4.05e-11	2.63e-10	14.8219
SEMA3A	1.16413	1.84673	6.79946	3.8e-11	2.47e-10	14.8146
PLK5	-1.23366	-3.41301	-6.78492	4.16e-11	2.7e-10	14.8065
KAL1	1.08666	1.39406	6.78888	4.06e-11	2.63e-10	14.7847
SBK1	-1.73334	3.11325	-6.79963	3.8e-11	2.47e-10	14.7569
VSNL1	1.84409	0.715935	6.77786	4.35e-11	2.81e-10	14.745
RAB26	-1.18187	0.390058	-6.77213	4.51e-11	2.91e-10	14.7432
AMZ1	1.26323	-1.21711	6.76928	4.59e-11	2.95e-10	14.7391
WNT2	1.39131	1.66398	6.785	4.16e-11	2.7e-10	14.7378
CRTAC1	-2.85807	0.956784	-6.7725	4.5e-11	2.9e-10	14.7374
ERMN	1.1302	-1.42058	6.76572	4.69e-11	3.02e-10	14.7189
HDAC9	1.11476	1.66502	6.78053	4.28e-11	2.77e-10	14.715
PSD2	-1.4909	-1.88745	-6.7643	4.73e-11	3.04e-10	14.7068
NOG	1.73104	-2.64751	6.76357	4.75e-11	3.05e-10	14.7028
VNN1	1.44611	-0.925939	6.75669	4.96e-11	3.18e-10	14.6614
PIGZ	-1.02517	3.12046	-6.78328	4.21e-11	2.72e-10	14.6349
GRHL1	-1.1299	5.71045	-6.83602	3.03e-11	2e-10	14.6347
SLC26A8	-1.02692	-2.27212	-6.75187	5.11e-11	3.27e-10	14.6317
C10orf99	-3.44081	2.78877	-6.76541	4.7e-11	3.02e-10	14.6252
EMX1	-1.73718	-1.7612	-6.74699	5.27e-11	3.37e-10	14.6028
MRGPRF	1.15635	2.67566	6.77681	4.38e-11	2.83e-10	14.5928
ITGA2	1.00163	5.54202	6.82721	3.2e-11	2.1e-10	14.5564
HAND2	1.4689	-0.107007	6.74076	5.48e-11	3.5e-10	14.5537
ASB5	2.27049	-3.33067	6.7356	5.65e-11	3.6e-10	14.5298
UBD	1.91155	0.692817	6.74128	5.46e-11	3.49e-10	14.5262
NCR3	1.22536	-2.43852	6.73114	5.81e-11	3.7e-10	14.5115
DNAH6	-1.26406	-1.1452	-6.72614	5.99e-11	3.81e-10	14.4836
ASTN2	-1.26018	2.06975	-6.73871	5.55e-11	3.54e-10	14.4715
C14orf105	-2.29548	-3.39161	-6.72915	5.88e-11	3.74e-10	14.4678
GSTM2	-1.9411	3.74317	-6.76181	4.81e-11	3.09e-10	14.4635
C20orf195	-1.24208	0.52378	-6.72445	6.06e-11	3.84e-10	14.456
KIR2DL3	1.15285	-5.0433	6.73205	5.78e-11	3.68e-10	14.4512
DACT3	1.08713	1.73038	6.73169	5.79e-11	3.68e-10	14.4168
IKZF2	-1.0864	4.87411	-6.77977	4.3e-11	2.78e-10	14.3779
ASIC5	-1.50406	-4.60375	-6.72037	6.21e-11	3.93e-10	14.3757
RASSF9	1.47743	-0.52266	6.70821	6.69e-11	4.22e-10	14.3679
LY9	1.22945	-0.425529	6.70803	6.7e-11	4.22e-10	14.3667
OR1Q1	-1.08125	-4.91725	-6.71398	6.46e-11	4.08e-10	14.327
RASL10A	-1.17222	0.152773	-6.69618	7.21e-11	4.52e-10	14.2956
IL1R2	1.23432	1.12902	6.70428	6.86e-11	4.32e-10	14.2912
ITGBL1	1.40357	1.42669	6.70626	6.78e-11	4.27e-10	14.2822
CFI	1.02325	3.37981	6.74015	5.5e-11	3.51e-10	14.2795
DKK4	-2.1107	-1.41889	-6.69083	7.45e-11	4.66e-10	14.2686
ZNF385B	1.73739	-2.50887	6.68388	7.78e-11	4.85e-10	14.2303
OSR2	1.12313	2.55936	6.7127	6.51e-11	4.11e-10	14.2202
CYP4A11	-1.16335	-4.30902	-6.6832	7.81e-11	4.87e-10	14.1696
IFNL1	1.24923	-4.70321	6.67669	8.13e-11	5.06e-10	14.1357
DES	2.70782	4.4037	6.73429	5.7e-11	3.63e-10	14.1223
CYP2C9	-1.88033	-3.07508	-6.66913	8.51e-11	5.28e-10	14.122
CCDC169	-1.34354	0.777967	-6.66915	8.51e-11	5.28e-10	14.1212
BAIAP3	-1.34545	2.99162	-6.68953	7.51e-11	4.69e-10	14.0968
CDH23	-1.52346	3.21006	-6.69188	7.4e-11	4.64e-10	14.0915
DLX6	-1.71614	0.229527	-6.6612	8.94e-11	5.53e-10	14.0884
SCIN	-1.45135	2.92472	-6.68248	7.84e-11	4.89e-10	14.0642
UGT1A3	-1.22731	-4.35072	-6.66492	8.74e-11	5.41e-10	14.0586
DOK5	1.13759	-0.638141	6.65414	9.33e-11	5.75e-10	14.0518
MKX	1.51839	-1.5888	6.65286	9.41e-11	5.79e-10	14.0492
PAPPA	1.16007	0.907425	6.65743	9.15e-11	5.64e-10	14.0258
TPSB2	1.36492	2.03468	6.66586	8.69e-11	5.39e-10	13.9917
AK4	1.30298	3.53259	6.69069	7.46e-11	4.66e-10	13.957
CLECL1	1.13648	-2.32984	6.63705	1.04e-10	6.35e-10	13.9564
SAMD9	1.09238	4.65124	6.71029	6.61e-11	4.17e-10	13.9264
ITIH6	-1.40487	-2.36393	-6.6326	1.06e-10	6.52e-10	13.9227
DAZL	1.29063	-4.49654	6.63511	1.05e-10	6.43e-10	13.8977
DCLK1	1.35556	0.633744	6.63228	1.07e-10	6.53e-10	13.8872
EPHA10	-1.64944	0.140083	-6.62614	1.11e-10	6.75e-10	13.8834
CHKB-CPT1B	-1.01084	0.501226	-6.62543	1.11e-10	6.78e-10	13.8695
KLK7	2.6986	-2.73754	6.61676	1.17e-10	7.12e-10	13.8306
HIC2	-1.09131	3.65635	-6.65574	9.24e-11	5.7e-10	13.8021
CSF3	2.12365	-0.855904	6.61196	1.21e-10	7.32e-10	13.8002
FREM1	-1.52124	0.453621	-6.61305	1.2e-10	7.27e-10	13.7999
LGALS2	1.0261	-0.44433	6.60377	1.27e-10	7.67e-10	13.7534
GJB1	-1.92175	-2.54466	-6.6037	1.27e-10	7.67e-10	13.7475
CXCL3	1.45569	-0.136141	6.59915	1.31e-10	7.86e-10	13.717
UCHL1	1.54015	2.71022	6.6303	1.08e-10	6.6e-10	13.7027
C1orf195	-1.01066	-4.18948	-6.60313	1.27e-10	7.69e-10	13.7018
AREG	1.66463	3.19266	6.63957	1.02e-10	6.26e-10	13.6955
ABCG5	-1.0118	-3.30853	-6.59596	1.33e-10	8e-10	13.689
PLCH1	-1.42398	1.18819	-6.5917	1.37e-10	8.2e-10	13.6504
MDGA1	1.10673	2.06746	6.60478	1.26e-10	7.63e-10	13.6314
CXorf65	1.15474	-2.93979	6.58177	1.45e-10	8.66e-10	13.6253
CD5	1.02176	1.29875	6.58754	1.4e-10	8.4e-10	13.5926
FCRL5	1.75918	-0.533097	6.57462	1.52e-10	9.02e-10	13.5798
KRT6B	3.23539	0.333674	6.58115	1.46e-10	8.69e-10	13.5775
ABCG8	-1.14189	-4.79026	-6.58443	1.43e-10	8.54e-10	13.5643
SPINK7	-1.71119	-3.59952	-6.57062	1.55e-10	9.21e-10	13.5276
ARRDC5	1.07465	-3.15459	6.56085	1.65e-10	9.76e-10	13.4987
SIRPB1	1.24764	-0.489599	6.55685	1.69e-10	9.99e-10	13.4789
LTB	1.06689	2.30892	6.58279	1.44e-10	8.62e-10	13.477
FRY	-1.06154	4.64138	-6.62119	1.14e-10	6.95e-10	13.453
RASEF	-1.45714	3.92303	-6.59995	1.3e-10	7.83e-10	13.4521
TRPS1	1.08929	2.51241	6.58187	1.45e-10	8.66e-10	13.4484
OR10H1	-1.61634	-3.12713	-6.54688	1.79e-10	1.06e-09	13.4039
RBM11	-1.40958	-0.321604	-6.53848	1.89e-10	1.11e-09	13.3777
MEX3A	-1.14856	4.65275	-6.60577	1.25e-10	7.59e-10	13.3629
LRRC9	-1.37339	-3.47993	-6.53731	1.9e-10	1.12e-09	13.3388
PTGDR2	-1.18469	-1.85287	-6.52904	2e-10	1.17e-09	13.3247
PPP1R3C	-1.61609	3.39932	-6.56528	1.6e-10	9.51e-10	13.3223
LY6E	1.07539	7.91712	6.63153	1.07e-10	6.56e-10	13.315
SEMA5A	-1.43462	5.5505	-6.61252	1.2e-10	7.29e-10	13.3113
HSD11B2	-1.04052	2.83702	-6.55372	1.72e-10	1.02e-09	13.2984
MPO	1.1164	-3.08844	6.52508	2.05e-10	1.2e-09	13.2922
METTL11B	1.23042	-4.02571	6.52872	2e-10	1.17e-09	13.2892
AXDND1	-1.57499	-1.6693	-6.5158	2.16e-10	1.26e-09	13.2466
MT1G	1.31078	0.690012	6.52204	2.08e-10	1.22e-09	13.2388
CNGB3	-1.14304	-0.61808	-6.51171	2.22e-10	1.29e-09	13.2256
KCNH4	-1.34101	-0.801825	-6.50778	2.27e-10	1.32e-09	13.2038
TNS1	1.00472	5.86044	6.6052	1.26e-10	7.61e-10	13.1987
SAA2	1.98099	-0.463322	6.50511	2.31e-10	1.34e-09	13.172
C11orf88	1.04842	-4.07186	6.50015	2.38e-10	1.38e-09	13.12
SYNGR1	-1.05547	4.25066	-6.55524	1.7e-10	1.01e-09	13.115
COL8A1	1.13755	4.49941	6.57134	1.55e-10	9.18e-10	13.1143
FAM221B	-1.1075	-3.45004	-6.49562	2.44e-10	1.42e-09	13.0989
GRIP1	-1.00785	2.00413	-6.50488	2.31e-10	1.34e-09	13.0898
LCN15	-1.58502	-4.69445	-6.49733	2.42e-10	1.4e-09	13.0552
LRRIQ4	-1.40615	-1.91892	-6.47873	2.7e-10	1.55e-09	13.0319
SYNM	1.28251	3.76464	6.54047	1.86e-10	1.1e-09	13.0309
FCRL3	1.47016	-1.28932	6.47638	2.74e-10	1.57e-09	13.0208
CASQ1	-2.04021	1.01413	-6.47269	2.8e-10	1.61e-09	12.9683
TBC1D3L	-1.5682	0.108116	-6.4684	2.88e-10	1.64e-09	12.9658
SLC39A5	-1.02048	-2.24574	-6.46661	2.91e-10	1.66e-09	12.9608
MYH4	1.05959	-5.17643	6.47976	2.69e-10	1.55e-09	12.957
NAT8	-1.26968	-3.62687	-6.46955	2.86e-10	1.63e-09	12.9414
FAM196B	1.26856	-4.39662	6.46935	2.86e-10	1.63e-09	12.9322
SLAIN1	-1.22371	0.933878	-6.46484	2.94e-10	1.68e-09	12.9204
WISP2	1.67344	0.632716	6.46601	2.92e-10	1.67e-09	12.912
IGSF5	-1.51237	-2.81132	-6.45981	3.03e-10	1.72e-09	12.908
KLK10	2.43786	-0.307071	6.45356	3.14e-10	1.79e-09	12.8665
SPINK4	-1.99168	-2.43609	-6.45141	3.18e-10	1.81e-09	12.8638
SLC7A9	-1.0321	-1.5427	-6.4454	3.3e-10	1.87e-09	12.8456
ZSCAN5D	-1.14695	-3.76201	-6.4518	3.18e-10	1.8e-09	12.8348
TESC	-1.95899	2.48281	-6.46211	2.99e-10	1.7e-09	12.8223
INA	-2.517	3.02816	-6.46598	2.92e-10	1.67e-09	12.8136
PRR15L	-1.79185	2.40647	-6.45994	3.03e-10	1.72e-09	12.8119
HLA-DQA2	1.59932	2.5933	6.47637	2.74e-10	1.57e-09	12.8107
AKAP2	1.27876	-2.96059	6.43647	3.48e-10	1.97e-09	12.7841
HOXB3	-1.12194	4.22559	-6.49053	2.52e-10	1.46e-09	12.743
PNCK	-2.17679	2.3732	-6.44602	3.29e-10	1.86e-09	12.7414
ALG1L	-1.11303	3.10584	-6.46317	2.97e-10	1.69e-09	12.7387
RP11-231C14.4	-1.05248	-3.00851	-6.42917	3.64e-10	2.05e-09	12.729
RASSF6	-1.41815	3.40142	-6.45822	3.06e-10	1.74e-09	12.6857
IGF2BP3	2.03011	0.296648	6.42294	3.77e-10	2.12e-09	12.6749
MTRNR2L6	-1.02189	-4.23812	-6.42402	3.75e-10	2.11e-09	12.6567
FXYD3	-1.35875	8.59085	-6.5204	2.1e-10	1.23e-09	12.6557
SPOCK1	1.26783	3.85256	6.4776	2.72e-10	1.56e-09	12.6494
BTLA	1.18494	-1.76468	6.40947	4.09e-10	2.29e-09	12.6401
TRAT1	1.41511	-2.08441	6.40854	4.11e-10	2.3e-09	12.6331
ITPRIPL1	1.0043	0.466611	6.41201	4.03e-10	2.26e-09	12.6158
GRHL2	-1.02263	6.08087	-6.50427	2.32e-10	1.35e-09	12.6137
TRABD2A	1.18422	0.421474	6.4066	4.16e-10	2.33e-09	12.5848
HGF	1.22643	0.765236	6.40903	4.1e-10	2.29e-09	12.5831
SFTPA2	-1.92689	-2.59179	-6.39386	4.49e-10	2.5e-09	12.532
B3GALT5	-2.20496	1.1448	-6.3966	4.41e-10	2.46e-09	12.5267
GNAT1	-1.13877	-4.31171	-6.39902	4.35e-10	2.42e-09	12.5088
KHDC1	1.09372	0.024713	6.39054	4.58e-10	2.54e-09	12.5078
HLA-DQB2	1.28015	2.55446	6.42196	3.8e-10	2.13e-09	12.5046
ASGR2	1.0051	-1.67444	6.3842	4.75e-10	2.63e-09	12.497
PTPRR	-2.02164	1.76072	-6.39361	4.49e-10	2.5e-09	12.4784
BFSP2	1.15497	-4.21339	6.38643	4.69e-10	2.6e-09	12.4606
COMP	1.967	3.25027	6.43048	3.61e-10	2.03e-09	12.4569
GNG8	1.15278	-3.85314	6.37589	4.99e-10	2.76e-09	12.4127
PTPRD	1.38635	0.0242679	6.37425	5.04e-10	2.78e-09	12.4124
SCUBE2	-2.06728	4.12801	-6.41713	3.91e-10	2.19e-09	12.3814
PLA2G10	-1.36796	-1.37598	-6.36431	5.35e-10	2.94e-09	12.3814
ANK1	1.14206	0.58476	6.36934	5.19e-10	2.86e-09	12.3651
UGT1A4	-1.06034	-4.96181	-6.37117	5.13e-10	2.83e-09	12.3179
RD3	1.04528	-4.98778	6.36376	5.36e-10	2.95e-09	12.2969
WSCD2	-2.16641	0.780086	-6.34886	5.86e-10	3.2e-09	12.2668
PDE10A	-1.56043	3.0293	-6.37627	4.98e-10	2.75e-09	12.2629
ANXA9	-1.20136	4.04618	-6.39969	4.33e-10	2.42e-09	12.245
EREG	2.17812	0.898115	6.35343	5.7e-10	3.12e-09	12.2446
PACSIN1	-1.30797	0.883195	-6.34272	6.07e-10	3.32e-09	12.223
SLITRK2	1.32585	-4.30824	6.34142	6.12e-10	3.34e-09	12.2018
GJA5	1.01091	2.47183	6.35679	5.59e-10	3.07e-09	12.1456
OBP2A	1.20829	-4.55641	6.33142	6.49e-10	3.53e-09	12.1339
CXCL6	1.78109	0.418372	6.32531	6.73e-10	3.66e-09	12.1147
IGSF11	-1.44889	0.296848	-6.31965	6.96e-10	3.77e-09	12.112
SERPINB2	2.2708	0.383072	6.32412	6.78e-10	3.68e-09	12.1038
MIA	1.50568	-3.05687	6.31573	7.12e-10	3.85e-09	12.0955
HAS2	1.27676	2.55972	6.34858	5.87e-10	3.21e-09	12.0813
HS6ST2	-1.7609	2.77436	-6.33778	6.25e-10	3.41e-09	12.074
DAB1	-2.24129	-0.354893	-6.31074	7.33e-10	3.95e-09	12.0719
KCNE1	1.08242	-2.85732	6.308	7.45e-10	4.01e-09	12.0542
CYP2C18	-1.90428	-1.45934	-6.3064	7.52e-10	4.04e-09	12.0485
CD8B	1.28569	0.215867	6.31096	7.32e-10	3.95e-09	12.047
TNF	1.17578	-0.628667	6.30459	7.6e-10	4.08e-09	12.0354
DUOXA2	-1.96083	0.843653	-6.30829	7.44e-10	4e-09	12.0333
HSD17B2	-2.26876	3.57991	-6.33771	6.25e-10	3.41e-09	12.0075
MSLN	2.03352	0.784386	6.30624	7.53e-10	4.05e-09	11.9848
GPR179	-1.03548	-3.07311	-6.29425	8.08e-10	4.32e-09	11.959
CYP4Z1	-1.53769	-2.2383	-6.28984	8.29e-10	4.43e-09	11.951
MMP1	1.75048	4.37071	6.36708	5.26e-10	2.9e-09	11.9394
ZNF682	-1.10925	2.45493	-6.30934	7.39e-10	3.98e-09	11.9277
ARG1	-1.05093	-2.62126	-6.28466	8.54e-10	4.55e-09	11.9174
MGP	1.25561	6.01926	6.38767	4.65e-10	2.58e-09	11.914
BPIFA2	-1.4224	-4.61733	-6.29702	7.95e-10	4.26e-09	11.9096
PM20D1	-3.39051	1.37272	-6.28523	8.52e-10	4.54e-09	11.8906
POU5F1	-1.37176	2.21035	-6.29679	7.96e-10	4.26e-09	11.8832
CALB2	1.70066	-0.206878	6.26964	9.33e-10	4.94e-09	11.8238
MUC12	1.01437	-0.984129	6.26451	9.61e-10	5.08e-09	11.8168
RSPH1	-1.06059	-0.0227692	-6.26541	9.56e-10	5.05e-09	11.8127
LRRC17	1.0516	0.791999	6.27359	9.12e-10	4.84e-09	11.8127
SAMD5	-1.11693	0.978134	-6.27086	9.26e-10	4.91e-09	11.8108
UNC13C	-1.95715	-3.45791	-6.26955	9.34e-10	4.94e-09	11.8011
GJC3	-1.00819	-2.75854	-6.25339	1.03e-09	5.39e-09	11.7383
KLHDC9	-1.11855	1.76642	-6.26597	9.53e-10	5.04e-09	11.7381
RBP1	1.10894	3.61565	6.31351	7.21e-10	3.9e-09	11.7349
BSPRY	-1.01069	3.2919	-6.29261	8.16e-10	4.36e-09	11.7278
MRAP2	-1.32617	-0.124352	-6.24955	1.05e-09	5.5e-09	11.7264
C1orf210	-1.08181	2.81722	-6.27984	8.79e-10	4.68e-09	11.7197
VSTM2L	1.54394	0.286489	6.25281	1.03e-09	5.41e-09	11.7133
SLC5A12	-1.46726	-0.137517	-6.24442	1.08e-09	5.65e-09	11.6981
CNTNAP3	1.51788	-0.770591	6.24377	1.09e-09	5.67e-09	11.6939
CACNA2D1	1.0569	2.0544	6.26841	9.4e-10	4.97e-09	11.6864
C10orf82	-1.8001	-3.13703	-6.24631	1.07e-09	5.6e-09	11.6825
MMP12	1.75814	2.84205	6.28589	8.48e-10	4.53e-09	11.6795
TBX18	1.63753	0.339156	6.24507	1.08e-09	5.64e-09	11.6675
CXCL1	1.6491	2.96713	6.28475	8.54e-10	4.55e-09	11.658
KRT14	2.75851	4.63312	6.31858	7e-10	3.79e-09	11.6507
FAM19A3	1.15921	-2.85196	6.2353	1.14e-09	5.94e-09	11.6463
SLC30A2	-2.50388	1.223	-6.23961	1.11e-09	5.8e-09	11.6351
BNIPL	-1.49165	2.89504	-6.26394	9.65e-10	5.09e-09	11.6338
GDPD3	-1.42205	3.97071	-6.28889	8.34e-10	4.45e-09	11.6316
MYCN	-1.88623	0.751836	-6.23124	1.17e-09	6.07e-09	11.6025
LIF	1.01333	3.50214	6.28417	8.57e-10	4.56e-09	11.5863
ZNF365	1.27436	1.07423	6.23558	1.14e-09	5.93e-09	11.5794
C8orf88	1.18686	-1.02659	6.21978	1.25e-09	6.47e-09	11.5662
CHST13	1.04067	-2.14294	6.21859	1.26e-09	6.51e-09	11.5632
SPRR1A	-2.2524	2.49019	-6.24053	1.11e-09	5.77e-09	11.5602
NEB	-1.04628	1.86227	-6.23467	1.14e-09	5.96e-09	11.5539
MROH2A	-2.01432	-0.643435	-6.21678	1.27e-09	6.57e-09	11.5475
PNMAL1	1.36191	0.0492124	6.21395	1.29e-09	6.68e-09	11.507
SCARA3	1.07794	4.37661	6.28682	8.44e-10	4.5e-09	11.4743
CIDEC	1.69462	-3.96438	6.20781	1.34e-09	6.9e-09	11.4641
GZMM	1.04149	-0.607162	6.2004	1.4e-09	7.18e-09	11.4523
ATP1A4	-2.48079	0.746189	-6.20316	1.37e-09	7.07e-09	11.4481
FCN1	1.12859	0.395981	6.20415	1.37e-09	7.04e-09	11.4408
LCE1E	-1.43536	-4.46365	-6.21183	1.31e-09	6.75e-09	11.437
SHH	-2.84089	0.636044	-6.19889	1.41e-09	7.23e-09	11.4278
CMYA5	-1.1666	3.76595	-6.24884	1.05e-09	5.52e-09	11.4202
MYH2	1.00981	-5.30617	6.20844	1.33e-09	6.88e-09	11.4007
PPM1N	-1.21907	1.67538	-6.20349	1.37e-09	7.06e-09	11.3951
ABAT	-1.15108	4.05593	-6.24896	1.05e-09	5.52e-09	11.3783
ADRA1D	1.09185	-2.77276	6.18566	1.52e-09	7.77e-09	11.3712
ADH1C	-2.13444	-0.138078	-6.18033	1.57e-09	8e-09	11.3406
TMEM125	-1.17074	2.9181	-6.21336	1.3e-09	6.7e-09	11.3344
OVOL1	-1.40464	4.55278	-6.25053	1.04e-09	5.47e-09	11.3294
FGF12	-1.20457	1.10082	-6.18384	1.54e-09	7.85e-09	11.3183
CCBE1	1.54923	-0.626861	6.17601	1.61e-09	8.19e-09	11.3131
TGFBR3	-1.02093	4.7174	-6.25373	1.02e-09	5.38e-09	11.3
MUC20	-1.60528	4.8163	-6.24528	1.08e-09	5.63e-09	11.2723
PPP1R14D	-1.70932	-0.918356	-6.16616	1.7e-09	8.64e-09	11.2692
FXYD2	1.15428	-2.979	6.16467	1.72e-09	8.71e-09	11.2502
PAH	-1.60904	-3.4571	-6.16954	1.67e-09	8.48e-09	11.2435
PODXL2	-1.16625	4.96693	-6.24336	1.09e-09	5.69e-09	11.2157
ZNF439	-1.00316	2.90548	-6.19044	1.48e-09	7.57e-09	11.203
KRTAP2-3	1.4612	-4.67056	6.16392	1.72e-09	8.74e-09	11.1891
COL6A6	1.2498	-2.079	6.14218	1.96e-09	9.85e-09	11.1392
ZNF831	1.1337	-1.27984	6.13734	2.01e-09	1.01e-08	11.1123
KRT6A	3.09287	4.88967	6.22578	1.21e-09	6.26e-09	11.1051
C11orf21	1.00252	-1.29682	6.1327	2.06e-09	1.04e-08	11.0877
ART3	1.31898	-2.81955	6.13443	2.04e-09	1.03e-08	11.0875
CHP2	-2.36889	0.61668	-6.13247	2.07e-09	1.04e-08	11.0592
SIM2	-1.03704	3.28335	-6.17165	1.65e-09	8.39e-09	11.0483
IGFBP5	1.29532	6.84822	6.24053	1.11e-09	5.77e-09	11.0448
CYP3A7	-1.19641	-1.09367	-6.12293	2.18e-09	1.09e-08	11.0346
LRRC2	1.18127	-2.32362	6.1211	2.21e-09	1.1e-08	11.0216
A1CF	-1.3156	-4.26971	-6.13493	2.04e-09	1.02e-08	11.0185
IL20RA	-1.14878	4.13579	-6.18318	1.54e-09	7.87e-09	10.993
CTSV	1.31072	2.73376	6.1605	1.76e-09	8.91e-09	10.9927
KIF19	1.00826	-1.64185	6.10804	2.38e-09	1.18e-08	10.9537
ZSWIM5	-1.03541	1.18375	-6.10831	2.38e-09	1.18e-08	10.893
ZNF683	1.44687	-0.527309	6.09689	2.54e-09	1.25e-08	10.8751
KIR3DL2	1.00014	-5.21036	6.11162	2.33e-09	1.16e-08	10.8663
ADRB3	1.40138	-3.26852	6.09432	2.57e-09	1.27e-08	10.8559
SCML4	1.17756	-1.53944	6.08817	2.67e-09	1.31e-08	10.8433
CHIA	-1.26948	-4.95319	-6.10765	2.38e-09	1.18e-08	10.8316
PCOLCE2	1.33196	0.410884	6.0942	2.57e-09	1.27e-08	10.828
GPR174	1.35888	-3.28475	6.08526	2.71e-09	1.33e-08	10.8055
RPS6KA6	-1.50908	1.90099	-6.09497	2.56e-09	1.27e-08	10.78
KCNA3	1.15156	-2.52593	6.07723	2.84e-09	1.39e-08	10.7785
SLC22A2	1.14256	-4.86838	6.09111	2.62e-09	1.29e-08	10.7729
SMIM6	-1.49267	-0.726697	-6.07545	2.87e-09	1.4e-08	10.7713
CARD17	1.57657	-3.4419	6.07627	2.85e-09	1.4e-08	10.753
TNFSF14	1.02366	-0.66269	6.07182	2.93e-09	1.43e-08	10.7443
GOLT1A	-1.71985	2.7143	-6.0993	2.5e-09	1.24e-08	10.7378
RSPO2	1.74918	-3.14215	6.06832	2.99e-09	1.46e-08	10.7189
GPC2	-1.1521	1.53984	-6.07973	2.8e-09	1.37e-08	10.716
TNFSF10	1.00127	6.52659	6.17486	1.62e-09	8.25e-09	10.6793
PALM2	1.07396	-3.12368	6.06035	3.12e-09	1.52e-08	10.6718
EHF	-1.22512	5.62569	-6.15912	1.77e-09	8.97e-09	10.6706
FCRLB	-1.42775	2.71371	-6.08734	2.68e-09	1.32e-08	10.6633
IGFL2	1.89059	-1.09413	6.05522	3.22e-09	1.56e-08	10.6529
TIMP3	1.02973	1.97876	6.08146	2.77e-09	1.36e-08	10.65
GPR156	1.20337	-1.03586	6.05099	3.29e-09	1.6e-08	10.636
SCG2	1.13007	-0.321287	6.05139	3.29e-09	1.6e-08	10.6232
MOGAT2	-2.12091	-1.06343	-6.03621	3.58e-09	1.73e-08	10.5508
ABCA13	-1.65564	0.150245	-6.03129	3.69e-09	1.78e-08	10.5158
DOCK3	-1.25591	2.23289	-6.05211	3.27e-09	1.59e-08	10.5116
MLIP	1.36922	-3.28249	6.02806	3.75e-09	1.81e-08	10.4929
PCBP3	1.0009	-0.683071	6.02026	3.92e-09	1.88e-08	10.4641
ANK2	1.21938	1.03098	6.03359	3.64e-09	1.76e-08	10.4621
GABRG3	-1.37959	-4.28331	-6.03294	3.65e-09	1.76e-08	10.4558
GDF10	1.27549	-4.04267	6.02629	3.79e-09	1.83e-08	10.4558
WDR72	-2.01078	3.99664	-6.07395	2.89e-09	1.41e-08	10.4538
NSUN7	-1.0186	1.79297	-6.03055	3.7e-09	1.78e-08	10.4259
CEACAM3	1.18318	-3.00961	6.01339	4.08e-09	1.95e-08	10.42
HOXD11	1.64174	-0.507186	6.01392	4.07e-09	1.95e-08	10.4196
MYZAP	-1.10841	2.36449	-6.03804	3.55e-09	1.72e-08	10.4187
PDZK1IP1	1.7884	2.76661	6.0534	3.25e-09	1.58e-08	10.3855
TNNC1	-1.73409	1.41532	-6.0131	4.09e-09	1.96e-08	10.3662
FAM150A	-1.45971	-0.882297	-5.99841	4.44e-09	2.11e-08	10.3535
KRT20	-4.12682	3.34103	-6.02558	3.81e-09	1.83e-08	10.3527
ATOH8	-1.53436	1.9062	-6.01374	4.07e-09	1.95e-08	10.3341
SIRPG	1.13337	0.301554	6.00088	4.38e-09	2.09e-08	10.3255
ACY3	1.11687	-0.944828	5.98883	4.69e-09	2.22e-08	10.2979
FOXJ1	-2.32888	1.30298	-5.99631	4.49e-09	2.14e-08	10.2861
CKMT1B	-1.31645	2.33799	-6.00995	4.16e-09	1.99e-08	10.2726
CORO6	1.0716	1.24217	5.99895	4.43e-09	2.11e-08	10.2602
EML6	-1.07205	1.53291	-5.99654	4.49e-09	2.13e-08	10.2599
CLDN4	-1.2313	8.82035	-6.09847	2.51e-09	1.24e-08	10.2342
MT1H	1.44968	-1.84677	5.97228	5.14e-09	2.43e-08	10.2121
TLX1	-1.72743	-3.17153	-5.97294	5.13e-09	2.42e-08	10.1753
RBM24	1.14444	-1.33423	5.96398	5.39e-09	2.54e-08	10.1686
GRIK4	-1.1448	-1.42453	-5.96284	5.43e-09	2.55e-08	10.1632
POU6F2	-1.92619	-0.234411	-5.96081	5.49e-09	2.58e-08	10.1425
IHH	-1.77428	-2.59434	-5.96127	5.47e-09	2.58e-08	10.1305
SLC10A1	-1.33136	-3.49962	-5.9665	5.31e-09	2.51e-08	10.1303
UBE2QL1	1.05954	-0.859625	5.95727	5.6e-09	2.63e-08	10.1267
TTLL10	-1.10152	-1.98988	-5.9569	5.61e-09	2.63e-08	10.1254
GRIN1	-1.05313	-1.17939	-5.953	5.73e-09	2.69e-08	10.1119
THPO	1.03374	-3.40527	5.95484	5.68e-09	2.66e-08	10.0897
SLC16A9	-1.45389	0.860212	-5.95154	5.78e-09	2.71e-08	10.058
SCGB2A1	-1.29136	-4.60695	-5.96142	5.47e-09	2.57e-08	10.0499
UPK3A	-3.23231	2.70552	-5.96343	5.41e-09	2.55e-08	10.0337
PTK6	-1.21193	5.65542	-6.04215	3.46e-09	1.68e-08	10.0149
FOSL1	1.02198	4.45886	6.02274	3.87e-09	1.86e-08	9.98111
CDC20B	-1.0251	-3.87998	-5.93884	6.21e-09	2.89e-08	9.96695
CLCA4	-2.97966	1.6615	-5.93913	6.2e-09	2.89e-08	9.96468
LUZP2	-1.8881	-0.512335	-5.92668	6.65e-09	3.09e-08	9.96268
SLC27A2	-1.13679	3.00747	-5.9671	5.3e-09	2.5e-08	9.95938
SPSB4	1.36115	-3.04537	5.92419	6.74e-09	3.12e-08	9.93886
GLB1L2	-1.52908	2.63687	-5.94136	6.12e-09	2.85e-08	9.87437
CHRNA1	1.11151	-1.52775	5.90277	7.6e-09	3.5e-08	9.84197
MYLPF	-1.00819	-1.17721	-5.89694	7.85e-09	3.61e-08	9.81228
MTUS2	-1.98062	-0.130923	-5.89351	8e-09	3.67e-08	9.77987
PTGIS	1.59545	2.96061	5.94685	5.94e-09	2.77e-08	9.77822
TEX35	-1.00167	-4.68793	-5.90954	7.31e-09	3.38e-08	9.76834
DAW1	1.29459	-4.7787	5.90171	7.64e-09	3.52e-08	9.74851
LHFPL1	-1.26957	-3.06904	-5.88588	8.35e-09	3.82e-08	9.71424
GCNT4	-1.23305	3.14199	-5.92403	6.75e-09	3.13e-08	9.71034
DLX5	-1.26983	1.68905	-5.89616	7.88e-09	3.62e-08	9.70902
CLEC6A	1.00138	-4.8844	5.89587	7.89e-09	3.62e-08	9.70806
TIFAB	1.27685	-2.69429	5.87591	8.82e-09	4.02e-08	9.68954
TH	-2.13281	0.322751	-5.86894	9.17e-09	4.17e-08	9.63823
GLRA3	-1.38081	-2.46938	-5.86527	9.36e-09	4.25e-08	9.62317
MMP7	1.69183	3.41635	5.9266	6.65e-09	3.09e-08	9.60238
DNAJB13	-1.32302	-1.09116	-5.85376	9.98e-09	4.51e-08	9.58031
CYP21A2	1.09112	-3.4	5.85699	9.8e-09	4.44e-08	9.56655
KCNA1	1.10424	-5.18738	5.87093	9.07e-09	4.12e-08	9.55849
NCAM2	1.5975	-1.85191	5.84147	1.07e-08	4.81e-08	9.51226
PODN	1.07843	3.79344	5.91921	6.93e-09	3.21e-08	9.50958
BIRC7	1.24675	-2.42979	5.84062	1.07e-08	4.83e-08	9.50712
TDRD5	-1.8301	0.453591	-5.8426	1.06e-08	4.78e-08	9.49363
RGMA	1.21571	1.07819	5.85318	1e-08	4.52e-08	9.48443
KCNK13	1.12927	-0.236684	5.83895	1.08e-08	4.87e-08	9.47791
GSTM4	-1.1108	5.01911	-5.93173	6.46e-09	3.01e-08	9.46982
PTGDS	1.27307	3.57682	5.90339	7.57e-09	3.49e-08	9.45507
TUBB3	1.03458	1.71925	5.85377	9.98e-09	4.51e-08	9.43764
TFF2	-2.04338	-1.74113	-5.82823	1.15e-08	5.16e-08	9.43089
OGN	1.73739	-1.2263	5.82408	1.18e-08	5.27e-08	9.41533
PHYHIP	1.1367	0.649347	5.83404	1.11e-08	5e-08	9.41178
[truncated: 522 more rows]
