# Supplementary material for: A novel platelet risk score for stratifing the tumor immunophenotypes, treatment responses and prognosis in bladder carcinoma: results from real-world cohorts
Source: Front Pharmacol. 2023 May 4;14:1187700. doi: 10.3389/fphar.2023.1187700 (PMC10192868; doi:10.3389/fphar.2023.1187700)
Supplement: Supplementary file 2 [file Table3.XLSX]

## Sheet: GO
Enrichment of GO pathways in TCGA-BLCA between platelet cluster1 and cluster2
ID	Description	setSize	enrichmentScore	NES	pvalue	p.adjust	qvalues	rank	leading_edge	core_enrichment
GO_ACTIVATION_OF_INNATE_IMMUNE_RESPONSE	GO_ACTIVATION_OF_INNATE_IMMUNE_RESPONSE	304	0.502249	1.9415	1e-10	4.98e-09	3.69e-09	2964	tags=28%, list=15%, signal=24%	MUC16/MARCO/TLR8/CD209/AIM2/CLEC4E/CD14/COLEC12/CAV1/ITGB2/MNDA/FCER1G/CLEC4D/HAVCR2/HCK/ITGAM/PSMB9/PIK3AP1/S100A8/TNIP3/CTSK/TLR6/LTF/CD300LF/TLR1/CLEC7A/BTK/LILRA2/PTPN22/SCIMP/CD300A/RSAD2/LY96/FCRL3/CLEC10A/BIRC3/PYHIN1/NOD2/CLEC4A/IRF4/ICAM3/RAB7B/IFIH1/FCN1/IFI16/TLR2/TNFAIP3/CTSL/RFTN1/GFI1/LYN/CTSB/TLR10/DDX58/DDX60/MUC12/S100A9/CLEC6A/IRF1/FYN/TICAM2/LILRA4/TLR7/TREML4/KLRC4-KLRK1/PSMB8…
GO_ADAPTIVE_IMMUNE_RESPONSE	GO_ADAPTIVE_IMMUNE_RESPONSE	396	0.682857	2.70626	1e-10	4.98e-09	3.69e-09	3021	tags=54%, list=15%, signal=46%	PDCD1LG2/IL6/CLEC4G/CXCL13/TLR8/LILRB4/C1QB/C1QA/CD209/IL7R/C1QC/LILRB2/IL31RA/IGLL5/LILRA6/ICAM1/CD80/CD274/FCER1G/C4B/IFNG/CLEC4D/FCGR1B/C1S/HLA-DQA1/PRF1/LILRB5/CD70/HAVCR2/NLRP3/HLA-DQB1/PDCD1/LAG3/HLA-DPA1/HLA-DRB1/HLA-DRA/C1R/SIGLEC10/IL12RB1/BACH2/IL10/LAIR1/HLA-DRB5/SAMSN1/CD84/PTPRC/SLAMF6/SERPING1/SASH3/FGL2/CCL19/CR1/HLA-DPB1/LILRB1/CD86/C4A/MYO1G/CD7/TNFSF13B/LILRA1/CTLA4/TNFSF4/HLA-D…
GO_ADAPTIVE_IMMUNE_RESPONSE_BASED_ON_SOMATIC_RECOMBINATION_OF_IMMUNE_RECEPTORS_BUILT_FROM_IMMUNOGLOBULIN_SUPERFAMILY_DOMAINS	GO_ADAPTIVE_IMMUNE_RESPONSE_BASED_ON_SOMATIC_RECOMBINATION_OF_IMMUNE_RECEPTORS_BUILT_FROM_IMMUNOGLOBULIN_SUPERFAMILY_DOMAINS	244	0.640465	2.42373	1e-10	4.98e-09	3.69e-09	3021	tags=49%, list=15%, signal=42%	IL6/CLEC4G/CXCL13/TLR8/C1QB/C1QA/IL7R/C1QC/IL31RA/IGLL5/ICAM1/CD80/CD274/FCER1G/C4B/C1S/PRF1/CD70/HAVCR2/NLRP3/HLA-DQB1/C1R/IL12RB1/BACH2/IL10/PTPRC/SLAMF6/SERPING1/SASH3/FGL2/CCL19/CR1/LILRB1/C4A/MYO1G/TNFSF13B/TNFSF4/CCR2/BTK/C3/CD74/CD8A/RSAD2/FCGR2B/ANXA1/SLA2/IL27/SLC11A1/IL18RAP/CR2/TBX21/C2/P2RX7/WAS/LTA/IRF4/HLA-F/SPN/EBI3/LY9/FCER2/CLCF1/CD4/CD28/IL20RB/TNF/IL27RA/CD226/TNFRSF1B/NLRP10/A…
GO_ALPHA_BETA_T_CELL_ACTIVATION	GO_ALPHA_BETA_T_CELL_ACTIVATION	135	0.60087	2.13141	1e-10	4.98e-09	3.69e-09	3020	tags=46%, list=15%, signal=39%	IL6/CD80/CD274/IFNG/NLRP3/NCKAP1L/IL12RB1/PLA2G2D/DOCK2/PTPRC/SLAMF6/SASH3/CCL19/LILRB1/CD86/TNFSF4/FUT7/CCR2/ITK/GPR183/CD300A/RSAD2/CD3E/ZNF683/ANXA1/RUNX3/TNFSF8/IL27/CLEC4A/TBX21/LGALS9B/IRF4/SPN/EBI3/LY9/CD28/IL15/SOCS1/EOMES/ADA/RASAL3/PRKCQ/LGALS9C/ZAP70/IRF1/FOXP3/JAK3/PRDM1/IL12B/IL18/RELB/GLI3/LOXL3/ZBTB16/IL4R/IL18R1/HLA-E/TGFBR2/GPR18/LGALS9/HLX/IL12A
GO_ANTIGEN_PROCESSING_AND_PRESENTATION	GO_ANTIGEN_PROCESSING_AND_PRESENTATION	223	0.576905	2.16733	1e-10	4.98e-09	3.69e-09	4924	tags=51%, list=25%, signal=39%	CCL21/CD209/LILRB2/CYBB/FCGR1A/ICAM1/FCER1G/FCGR1B/HLA-DQA1/NCF2/HLA-DQB1/LAG3/HLA-DPA1/HLA-DRB1/HLA-DRA/PSMB9/HLA-DRB5/NCF1/FGL2/CCL19/HLA-DPB1/HLA-DQA2/HLA-DMB/TREM2/THBS1/CD74/CD8A/FCGR2B/SLC11A1/NOD2/CLEC4A/HLA-DOA/HLA-DOB/WAS/CTSV/TAP1/HLA-F/HLA-DQB2/CTSL/RFTN1/TAP2/IFI30/B2M/MICB/HLA-DMA/RAB27A/CD1A/ITGB5/RAB32/CD1B/RAB33A/NCF4/PSMB8/OSBPL1A/CD1C/AP1S2/RELB/ITGAV/CD1D/CD68/CTSS/HLA-E/SEC23A…
GO_ANTIGEN_PROCESSING_AND_PRESENTATION_OF_PEPTIDE_ANTIGEN	GO_ANTIGEN_PROCESSING_AND_PRESENTATION_OF_PEPTIDE_ANTIGEN	186	0.564768	2.09405	1e-10	4.98e-09	3.69e-09	5422	tags=56%, list=28%, signal=41%	CD209/CYBB/FCGR1A/FCER1G/FCGR1B/HLA-DQA1/NCF2/HLA-DQB1/LAG3/HLA-DPA1/HLA-DRB1/HLA-DRA/PSMB9/HLA-DRB5/NCF1/HLA-DPB1/HLA-DQA2/HLA-DMB/TREM2/CD74/FCGR2B/SLC11A1/CLEC4A/HLA-DOA/HLA-DOB/CTSV/TAP1/HLA-F/HLA-DQB2/CTSL/TAP2/IFI30/B2M/MICB/HLA-DMA/ITGB5/NCF4/PSMB8/OSBPL1A/AP1S2/ITGAV/CTSS/HLA-E/SEC23A/PSMA8/HLA-G/TAPBP/SEC24D/MICA/ERAP2/KIF26A/AP2S1/KIF4A/PSMC3/KIF2C/DCTN3/PSMD2/PSME2/PSMD1/TAPBPL/KIF23/P…
GO_ANTIGEN_RECEPTOR_MEDIATED_SIGNALING_PATHWAY	GO_ANTIGEN_RECEPTOR_MEDIATED_SIGNALING_PATHWAY	231	0.582906	2.19252	1e-10	4.98e-09	3.69e-09	2964	tags=35%, list=15%, signal=30%	LILRB4/IGLL5/MNDA/HLA-DQA1/HLA-DQB1/HLA-DPA1/HLA-DRB1/NCKAP1L/HLA-DRA/PSMB9/HLA-DRB5/CD38/PTPRC/THEMIS2/HLA-DPB1/NFAM1/CTLA4/HLA-DQA2/BTK/GBP1/ITK/PTPN22/CD300A/FCRL3/FCGR2B/CD3E/PDE4B/LCP2/THEMIS/SLA2/TRAT1/CD79A/PIK3CD/LAT2/LAX1/UBASH3A/WAS/CD3D/STAP1/MS4A1/HLA-DQB2/THY1/CD4/CD3G/CD28/GRAP2/PAX5/CD226/BLK/PRNP/ADA/RFTN1/CD22/LYN/PRKCQ/KLHL6/CD247/CD19/PLCL2/LCK/PTPRJ/ZAP70/TESPA1/FYN/FOXP3/PRKC…
GO_B_CELL_ACTIVATION	GO_B_CELL_ACTIVATION	238	0.601878	2.27521	1e-10	4.98e-09	3.69e-09	2773	tags=37%, list=14%, signal=32%	IL6/IL7R/INHBA/IGLL5/MNDA/SLAMF8/CD70/TYROBP/LGALS1/NCKAP1L/IL10/SAMSN1/CD38/PTPRC/SASH3/NFAM1/MZB1/TNFSF13B/CTLA4/TNFSF4/CD180/BTK/GPR183/CD300A/CD74/SFRP1/FCRL3/FCGR2B/IL11/SLA2/VCAM1/NOD2/CD79A/PIK3CD/CR2/TBX21/LAT2/LAX1/NTRK1/MS4A1/DOCK10/CLCF1/CD28/TNFRSF13B/IL27RA/FCRL1/HDAC9/ITGA4/ADA/TNFAIP3/CD22/LYN/BST2/DOCK11/IFNK/CD27/TBC1D10C/CXCR5/CD19/MMP14/PLCL2/AICDA/TGFB1/PTPRJ/ZAP70/TNFRSF4/MFN…
GO_B_CELL_MEDIATED_IMMUNITY	GO_B_CELL_MEDIATED_IMMUNITY	114	0.628428	2.19703	1e-10	4.98e-09	3.69e-09	3541	tags=50%, list=18%, signal=41%	TLR8/C1QB/C1QA/C1QC/IGLL5/FCER1G/C4B/C1S/CD70/HLA-DQB1/C1R/IL10/PTPRC/SERPING1/FGL2/CR1/C4A/TNFSF4/BTK/C3/CD74/FCGR2B/SLA2/CR2/TBX21/C2/LTA/FCER2/CLCF1/CD28/TNF/IL27RA/CD226/CD27/CFI/CD19/IL13RA2/AICDA/TGFB1/FOXP3/POU2F2/GAPT/CD40LG/IRF7/CCR6/IL4R/C7/HLA-E/CLU/HLA-G/CD40/MAD2L2/C9/C4BPB/BCL3/INPP5D/CRP
GO_CARBOHYDRATE_BINDING	GO_CARBOHYDRATE_BINDING	260	0.532926	2.03431	1e-10	4.98e-09	3.69e-09	3502	tags=38%, list=18%, signal=32%	CHI3L1/CLEC4G/CD209/CLEC4E/HK3/MRC1/SIGLEC1/COLEC12/PTX3/SIGLEC7/C4B/LGALS12/CLEC4D/CLEC5A/SIGLEC12/LGALS1/HLA-DRB1/HLA-DRA/SIGLEC10/SIGLEC9/P4HA3/CHI3L2/KLRC2/VCAN/KLRD1/OLR1/CLEC7A/MRC2/CD33/CNTN1/CLEC10A/CLEC4A/LGALS9B/CLEC2B/CD69/SIGLEC11/CD248/GALNT15/SLC2A5/SLC2A3/GALNT5/FCER2/KLRC1/LOXL2/ENPP1/EVA1C/CLECL1/LGALS7B/FCN1/GALNT10/CD22/SIGLEC14/CLC/CD72/LGALS2/CLEC11A/LAYN/LGALS9C/CLEC9A/ASGR2…
GO_CARTILAGE_DEVELOPMENT	GO_CARTILAGE_DEVELOPMENT	199	0.565954	2.10403	1e-10	4.98e-09	3.69e-09	2851	tags=42%, list=14%, signal=36%	SFRP2/HMGA2/GREM1/EFEMP1/CHRDL2/CHI3L1/EPYC/PRRX1/TGFBI/ROR2/SULF2/SULF1/PTHLH/COL11A1/ADAMTS12/COL6A2/COL1A1/COMP/CHST11/COL6A1/COL6A3/RSPO2/NOG/MMP13/ANXA6/WNT5B/GDF5/SOX9/CTSK/SHOX2/VIT/PKDCC/WNT7A/CD44/HAND2/ECM1/RUNX3/BGN/COL12A1/LUM/HAND1/GLI2/BMPR1B/MGP/SNAI2/WNT11/LOXL2/TIMP1/SNAI1/BMP1/FGFR1/OSR2/TRPS1/MAF/SCARA3/RUNX2/BARX2/CYTL1/EVC/ANXA2/EDN1/TGFB1/COL7A1/ITGB8/FGF2/ZEB1/GDF6/GLI3/PIT…
GO_CELLULAR_RESPONSE_TO_BIOTIC_STIMULUS	GO_CELLULAR_RESPONSE_TO_BIOTIC_STIMULUS	231	0.678701	2.55284	1e-10	4.98e-09	3.69e-09	3021	tags=45%, list=15%, signal=39%	PDCD1LG2/CXCL11/CXCL9/CXCL5/CXCL10/IL6/CXCL13/CSF3/LILRB2/CD14/MRC1/ICAM1/CD80/CD274/CCL5/AXL/ANKRD1/HAVCR2/HCK/NLRP3/CSF2/CCL3/CXCL6/IL10/CCR5/TNIP3/CXCL2/SPON2/SIRPA/CXCL1/LILRB1/CD86/IRF8/TLR6/TNFSF4/LTF/TLR1/CD180/CARD17/CLEC7A/BTK/CEBPE/SERPINE1/TREM2/LILRA2/PTPN22/SCIMP/LY86/BPI/CTSG/VIM/LY96/FCGR2B/CXCL3/PDE4B/CCL2/NOD2/STAP1/IL24/CASP1/TNF/PTAFR/CD6/TLR2/TNFRSF1B/TNFAIP3/GFI1/LYN/CXCL8/CA…
GO_CELL_CHEMOTAXIS	GO_CELL_CHEMOTAXIS	287	0.646755	2.48745	1e-10	4.98e-09	3.69e-09	3035	tags=50%, list=15%, signal=43%	GREM1/CCL21/CCL18/CXCL11/CCL7/CXCL9/CXCL5/CXCL10/IL6/SAA1/FPR2/CXCL13/CCL13/C3AR1/CCL8/CCL24/ITGB2/SAA2/SLAMF8/FCER1G/CCL4/CCL5/CCL11/CCL23/CMKLR1/AIF1/CCL3/NCKAP1L/CCL26/CXCL6/LOX/IL10/CCR5/S100A8/C5AR1/CXCL2/CXCL12/C5AR2/CCL19/CXCL1/CCR1/CCR2/SERPINE1/THBS1/GPR183/CXCR3/CD74/CSF1/GAS6/CXCL3/PDE4B/CCL2/MPP1/BIN2/ANXA1/RARRES2/VCAM1/SLIT2/PDGFRB/PIK3CD/FGF1/VEGFC/STAP1/TGFB2/S100A7/EGR3/CORO1A/HG…
GO_CELL_KILLING	GO_CELL_KILLING	164	0.640013	2.33589	1e-10	4.98e-09	3.69e-09	3133	tags=45%, list=16%, signal=38%	KRT6A/GZMB/IL7R/CCL13/ICAM1/SERPINB4/GNLY/IFNG/KIR2DL4/PRF1/HAVCR2/TYROBP/LAG3/ITGAM/CXCL6/IL12RB1/PTPRC/SLAMF6/CRTAM/LILRB1/LYZ/LTF/CLEC7A/C3/CTSG/FCGR2B/NCR1/SH2D1A/IL18RAP/P2RX7/SERPINB9/STAP1/HLA-F/CORO1A/NCR3/FCER2/PIK3R6/SLAMF7/VAV1/CD226/GZMM/CR1L/MICB/RAB27A/CD1A/CAMP/KIR3DL1/CD59/DNASE1L3/CD1B/CTSC/IL12B/KLRC4-KLRK1/AZU1/IL18/CD1C/CFH/CD5L/RASGRP1/CD1D/ARRB2/PVR/HAMP/HLA-E/PF4/LGALS9/ELA…
GO_CELL_SUBSTRATE_ADHESION	GO_CELL_SUBSTRATE_ADHESION	335	0.513529	2.01389	1e-10	4.98e-09	3.69e-09	3193	tags=39%, list=16%, signal=33%	GREM1/CCL21/L1CAM/FN1/POSTN/CCDC80/ADAMTS12/SIGLEC1/MSLN/ITGB2/COL1A1/AXL/COL16A1/COL3A1/LGALS1/FLNA/MMP12/PDPN/EMILIN1/MYO1G/FMN1/COL5A3/ITGA11/ITGA5/PLAU/S100A10/GBP1/MYADM/SERPINE1/THBS1/VIT/SFRP1/CSF1/HPSE/GAS6/CD44/CD3E/FBLN2/ITGB3/PARVG/COL17A1/ITGBL1/VCAM1/FERMT3/TNFRSF12A/CDKN2A/ACTN1/BVES/CDK6/TGFB1I1/ITGAL/HAS2/THY1/SPOCK1/CORO1A/FERMT2/RHOD/NID2/PARVB/TNN/ANTXR1/ACTN2/COL8A1/LYVE1/RAC2…
GO_CELL_SUBSTRATE_JUNCTION	GO_CELL_SUBSTRATE_JUNCTION	406	0.533189	2.11722	1e-10	4.98e-09	3.69e-09	4154	tags=43%, list=21%, signal=35%	L1CAM/TNC/XIRP1/ACTC1/FAP/TGM2/DPP4/CAV1/ICAM1/FLNC/ITGB2/CNN1/HCK/FLNA/PTPRC/ANXA6/PLAUR/ITGA11/ITGA5/PLAU/FLRT2/NEXN/MRC2/MSN/VIM/CD44/CDH2/FHL1/LCP1/ANXA1/ITGB3/PARVG/COL17A1/ITGBL1/CAV2/PDGFRB/PALLD/DDR2/ARHGAP22/SCARF2/PDLIM7/ACTN1/TSPAN4/TGFB1I1/S100A7/THY1/ANXA5/FERMT2/RRAS/PARVB/ACTN2/ACTB/RAC2/ITGA4/CDC42EP1/FBLN7/CORO1C/NRP1/CSPG4/LAYN/NOX4/CAPN2/MMP14/TNS1/ITGA2/B2M/ARHGAP31/DIXDC1/MME…
GO_COLLAGEN_BINDING	GO_COLLAGEN_BINDING	67	0.755624	2.4273	1e-10	4.98e-09	3.69e-09	2878	tags=72%, list=15%, signal=61%	LRRC15/FN1/MMP9/TGFBI/AEBP1/COL6A2/COMP/COL6A1/LOX/MMP12/MMP13/ASPN/COL5A3/C1QTNF1/CTSK/ITGA11/DCN/CCBE1/THBS1/MRC2/CD44/LUM/PCOLCE2/DDR2/SPOCK1/SPARC/NID2/ANTXR1/PCOLCE/CTSL/PODN/CTSB/NID1/ECM2/ITGA2/ABI3BP/P3H1/PDGFB/ITGA3/ITGA1/PDGFA/SPOCK2/COL14A1/SPARCL1/ITGB1/CTSS/SERPINH1/ADAM9
GO_COLLAGEN_CONTAINING_EXTRACELLULAR_MATRIX	GO_COLLAGEN_CONTAINING_EXTRACELLULAR_MATRIX	401	0.632594	2.51273	1e-10	4.98e-09	3.69e-09	3004	tags=52%, list=15%, signal=45%	SFRP2/GREM1/COL10A1/DPT/MFAP5/LRRC15/L1CAM/EFEMP1/TNC/FN1/POSTN/MARCO/CILP/CTHRC1/C1QB/CCDC80/C1QA/F3/MMP9/TGFBI/LAMA3/C1QC/SERPINA1/OMD/SULF1/TGM2/AEBP1/COL11A1/GPC6/ADAM19/COL6A2/ICAM1/ADAMTS2/COL1A1/COMP/LAMA1/LEFTY2/COL1A2/ADAMDEC1/COL16A1/COL5A1/COL3A1/COL6A1/TIMP2/FBN1/LGALS1/SRPX/COL5A2/COL6A3/OGN/LAMC2/S100A8/ADAMTS15/NTN1/SERPING1/CXCL12/ANXA6/ASPN/WNT5B/FGL2/COL8A2/EMILIN1/F13A1/VCAN/SS…
GO_COLLAGEN_FIBRIL_ORGANIZATION	GO_COLLAGEN_FIBRIL_ORGANIZATION	52	0.754692	2.32559	1e-10	4.98e-09	3.69e-09	2811	tags=73%, list=14%, signal=63%	SFRP2/GREM1/DPT/MMP11/AEBP1/COL11A1/ADAMTS2/COL1A1/COMP/COL1A2/COL5A1/COL3A1/COL5A2/LOX/EMILIN1/COL5A3/FMOD/ADAMTS14/COL12A1/LUM/PXDN/DDR2/TGFB2/LOXL2/FOXC2/ADAMTS3/ANXA2/CYP1B1/PLOD2/COLGALT1/P3H4/LOXL3/TNXB/COL14A1/TGFBR1/PLOD1/ACAN/SERPINH1
GO_COLLAGEN_METABOLIC_PROCESS	GO_COLLAGEN_METABOLIC_PROCESS	102	0.658562	2.25555	1e-10	4.98e-09	3.69e-09	3451	tags=63%, list=18%, signal=52%	SERPINB7/KLK6/FAP/IL6/MMP3/MMP9/MMP11/ADAMTS2/COL1A1/COL1A2/COL5A1/MMP12/MMP1/MMP7/MMP13/EMILIN1/CTSK/TGFB3/MRC2/VIM/MMP8/ADAMTS14/MMP2/CREB3L1/RCN3/PDGFRB/P2RX7/CIITA/COL15A1/CTSL/MFAP4/CTSB/MMP14/ITGA2/F2R/ADAMTS3/TGFB1/MMP17/P3H3/PLOD2/MMP25/MMP23B/COL13A1/MMP19/P3H1/TRAM2/MMP16/P3H4/TNXB/MMP20/ITGB1/HIF1A/PLOD1/ARRB2/CTSS/SERPINH1/MMP10/ENG/SERPINF2/LARP6/P3H2/RGCC/PLOD3/ERRFI1
GO_CONNECTIVE_TISSUE_DEVELOPMENT	GO_CONNECTIVE_TISSUE_DEVELOPMENT	259	0.523676	1.99826	1e-10	4.98e-09	3.69e-09	2851	tags=38%, list=14%, signal=33%	SFRP2/HMGA2/GREM1/SERPINB7/EFEMP1/CHRDL2/CHI3L1/EPYC/FOXD1/PRRX1/TGFBI/ROR2/SULF2/SULF1/PTHLH/WT1/COL11A1/ADAMTS12/COL6A2/COL1A1/COMP/CHST11/COL5A1/COL6A1/LOX/COL6A3/RSPO2/NOG/MMP13/ANXA6/WNT5B/GDF5/SOX9/CTSK/OXCT1/SHOX2/VIT/PKDCC/CSF1/WNT7A/CD44/HAND2/ECM1/RUNX3/BGN/COL12A1/LUM/PDGFRB/HAND1/GLI2/ACTA2/BMPR1B/MGP/SNAI2/WNT11/LOXL2/TIMP1/SNAI1/FOXC2/BMP1/FGFR1/OSR2/TRPS1/MAF/SCARA3/RUNX2/BARX2/CYT…
GO_CYTOKINE_ACTIVITY	GO_CYTOKINE_ACTIVITY	216	0.604965	2.26767	1e-10	4.98e-09	3.69e-09	2540	tags=48%, list=13%, signal=42%	GREM1/CCL21/CCL18/CXCL11/CCL7/CXCL9/CXCL5/CXCL10/IL6/CXCL13/CCL13/CSF3/INHBA/CCL8/CCL24/SECTM1/CCL4/IL32/CCL5/IFNG/LEFTY2/CCL11/CCL23/CD70/CSF2/CCL3/CCL26/CXCL6/IL10/VSTM1/CXCL2/CXCL12/AREG/CCL19/CXCL1/GDF5/TNFSF13B/TNFSF4/FASLG/TGFB3/CSF1/WNT7A/CXCL3/IL11/CCL2/OSM/TNFSF8/WNT2/IL27/LTA/TGFB2/ADIPOQ/NRG1/SPP1/GDF10/IL24/IFNL1/EBI3/CLCF1/TIMP1/IL16/TNF/IL15/BMP1/SCG2/CCL3L3/IFNK/LTB/THPO/CXCL8/TNFS…
GO_CYTOKINE_BINDING	GO_CYTOKINE_BINDING	128	0.684853	2.41437	1e-10	4.98e-09	3.69e-09	3272	tags=60%, list=17%, signal=50%	GREM1/CD109/IL2RA/IL31RA/CSF1R/COMP/OSMR/IL12RB2/IL12RB1/CCR5/NOG/IL2RG/IL22RA2/PDPN/NRP2/GDF5/CCR1/CCR2/GBP1/TGFB3/THBS1/CXCR3/CD74/CSF2RA/IL10RA/IL2RB/ITGB3/PXDN/EBI3/IL1R2/CD4/CRLF2/IL20RB/CXCR6/IL27RA/VASN/TNFRSF1B/CCR8/ITGA4/CCR4/CXCR1/NRP1/CXCR5/NLRP7/LRRC32/IL13RA2/LTBP1/NBL1/CSF3R/IL12B/CXCR4/CHRD/CCR6/NRROS/CD93/ITGB1/ITGAV/IL6ST/TGFBR1/PLP2/IL1RL1/ACVRL1/IL18R1/IL13RA1/IL5RA/LIFR/IL18BP…
GO_CYTOKINE_RECEPTOR_ACTIVITY	GO_CYTOKINE_RECEPTOR_ACTIVITY	97	0.662404	2.25004	1e-10	4.98e-09	3.69e-09	2776	tags=51%, list=14%, signal=44%	F3/IL7R/IL2RA/IL31RA/IL21R/OSMR/CMKLR1/IL12RB2/IL12RB1/CCR5/IL2RG/IL22RA2/IL15RA/CCR1/CCR2/CXCR3/CD74/CSF2RA/IL10RA/CD44/IL2RB/IL18RAP/CSF2RB/EBI3/IL1R2/CD4/CRLF2/IL20RB/IL1RAP/CXCR6/IL27RA/CCR8/CCR4/CXCR1/CXCR5/IL13RA2/FLT3/CSF3R/IL12B/CXCR4/CCR6/GFRA2/IL6ST/IL1RL1/IL4R/IL18R1/IL13RA1/IL5RA/LIFR
GO_CYTOKINE_RECEPTOR_BINDING	GO_CYTOKINE_RECEPTOR_BINDING	273	0.556009	2.13418	1e-10	4.98e-09	3.69e-09	3020	tags=40%, list=15%, signal=35%	GREM1/CCL21/CCL18/CXCL11/CCL7/CXCL9/CXCL5/CXCL10/IL6/CXCL13/CCL13/CSF3/INHBA/CCL8/CCL24/CCL4/CCL5/IFNG/LEFTY2/CCL11/CCL23/CD70/CSF2/CCL3/CCL26/CXCL6/IL12RB1/IL10/CXCL2/CXCL12/CCL19/CXCL1/GDF5/TNFSF13B/TNFSF4/ITGA5/CD300LF/FASLG/CCR2/TGFB3/CSF1/CXCL3/IL11/CCL2/OSM/ECM1/ITGB3/TNFSF8/IL27/PXDN/VEGFC/NTRK1/STAP1/LTA/TGFB2/GDF10/IFNL1/EBI3/CLCF1/TNF/IL1RAP/IL15/CCL3L3/NGF/STAT1/IFNK/LTB/CXCL8/TNFSF14/…
GO_CYTOKINE_SECRETION	GO_CYTOKINE_SECRETION	228	0.621026	2.3418	1e-10	4.98e-09	3.69e-09	3407	tags=51%, list=17%, signal=43%	CHI3L1/FN1/POSTN/SAA1/PAEP/GBP5/TLR8/AIM2/LILRA5/CLEC4E/CD14/CSF1R/CD274/IFNG/CLEC5A/HAVCR2/NLRP3/AIF1/CCL3/SRGN/IL10/MMP12/TWIST1/CRTAM/C5AR2/CCL19/LILRB1/SSC5D/TLR6/TLR1/CARD17/GBP1/LILRA2/PTPN22/CD2/GAS6/MMP8/FCGR2B/OSM/LCP2/ANXA1/NOD2/LGALS9B/P2RX7/IL1R2/CRLF2/CASP1/IFIH1/TNF/IL1RAP/IL27RA/SOCS1/CLECL1/FCN1/HDAC9/TLR2/MCOLN2/TNFRSF1B/NLRP10/TMEM106A/TNFAIP3/LYN/SERPINB1/TLR10/DDX58/LRRK2/LGAL…
GO_DEFENSE_RESPONSE_TO_BACTERIUM	GO_DEFENSE_RESPONSE_TO_BACTERIUM	241	0.556606	2.10512	1e-10	4.98e-09	3.69e-09	3151	tags=36%, list=16%, signal=30%	KLK5/KRT6A/KLK7/IL6/FPR2/CXCL13/CLEC4E/IGLL5/SLAMF8/GNLY/FCER1G/CLEC4D/ANXA3/HAVCR2/NLRP3/CXCL6/IL10/RNASE6/S100A8/C5AR1/SPON2/MPEG1/SSC5D/IRF8/LYZ/TLR6/LTF/CEBPE/SERPINE1/TREM2/BPI/CTSG/PLAC8/TNFSF8/RARRES2/SLC11A1/NOD2/SLPI/P2RX7/SIGLEC11/LTA/S100A7/STAB1/SPN/CD4/TNF/IL27RA/MPO/GBP6/TLR2/NLRP10/S100A9/SYT11/CCL20/OPTN/AICDA/PPBP/CEBPB/RNASE3/GBP4/CAMP/ACP5/IL12B/IFNE/WFDC12/RNASE7/KLRC4-KLRK1/A…
GO_DEFENSE_RESPONSE_TO_VIRUS	GO_DEFENSE_RESPONSE_TO_VIRUS	233	0.599525	2.2562	1e-10	4.98e-09	3.69e-09	3133	tags=35%, list=16%, signal=30%	CXCL9/CXCL10/IL6/TLR8/AIM2/IL2RA/RNASE2/IFNG/PRF1/NLRP3/FLNA/IL12RB1/MMP12/RNASE6/IFITM3/IFITM1/PTPRC/SPON2/FGL2/LILRB1/IFIT1/IFIT3/IFIT2/GBP1/IFI44L/RSAD2/HTRA1/HERC5/IL27/BIRC3/SLFN11/IFI6/IFI27/TRIM22/IFITM2/IFNL1/ISG20/SAMHD1/IFIH1/IL15/OASL/NLRC5/IFI16/TNFAIP3/STAT1/BST2/IFNK/DDX58/DDX60/AICDA/IL33/MICB/IRF1/MX1/TLR7/ABCC9/OAS2/ADARB1/IL12B/IFNE/IFNL2/IFNL3/AZU1/TSPAN32/IFIT5/TRIM15/IRF7/APO…
GO_ENDOCYTIC_VESICLE	GO_ENDOCYTIC_VESICLE	290	0.518425	1.99576	1e-10	4.98e-09	3.69e-09	3035	tags=33%, list=15%, signal=28%	CD163/MARCO/SAA1/CAMK2A/SPHK1/ROR2/DPP4/COLEC12/CYBB/CAV1/FCGR1A/GNLY/FCGR1B/HLA-DQA1/NCF2/ANXA3/HLA-DQB1/HLA-DPA1/HLA-DRB1/HLA-DRA/HLA-DRB5/MSR1/NCF1/WNT5B/MPEG1/HLA-DPB1/CTLA4/TLR6/LTF/HLA-DQA2/TLR1/RAB31/SCIMP/CD74/VIM/WNT7A/CACNG8/SLC11A1/APOE/WAS/TAP1/HLA-F/HLA-DQB2/STAB1/SPARC/CORO1A/RAB7B/FMNL1/RAC2/MPO/TLR2/ATP6V0D2/TAP2/SGIP1/SYT11/B2M/RAB39A/DYSF/RAB23/ITGB5/RAB32/TLR7/PLD4/SH3KBP1/STXB…
GO_ENDOCYTIC_VESICLE_MEMBRANE	GO_ENDOCYTIC_VESICLE_MEMBRANE	155	0.599719	2.17227	1e-10	4.98e-09	3.69e-09	3538	tags=41%, list=18%, signal=34%	CD163/MARCO/CAMK2A/ROR2/COLEC12/CYBB/CAV1/FCGR1A/FCGR1B/HLA-DQA1/ANXA3/HLA-DQB1/HLA-DPA1/HLA-DRB1/HLA-DRA/HLA-DRB5/MSR1/WNT5B/HLA-DPB1/TLR6/HLA-DQA2/TLR1/RAB31/CD74/WNT7A/CACNG8/SLC11A1/APOE/TAP1/HLA-F/HLA-DQB2/STAB1/CORO1A/RAB7B/RAC2/TLR2/ATP6V0D2/TAP2/SGIP1/B2M/RAB39A/RAB23/RAB32/GRIA3/LAMP2/HVCN1/GPR161/LDLR/LRP1/HBEGF/STAB2/FZD2/HLA-E/HLA-G/TYRP1/TAPBP/RAPGEF1/GRIA1/SLC18A3/ATP6V0D1/AP2S1/DMB…
GO_ENDOPLASMIC_RETICULUM_LUMEN	GO_ENDOPLASMIC_RETICULUM_LUMEN	299	0.521539	2.0127	1e-10	4.98e-09	3.69e-09	3385	tags=39%, list=17%, signal=33%	COL10A1/ARSI/TNC/FN1/IL6/EVA1A/SERPINA1/COL11A1/COL6A2/MSLN/PCSK9/COL1A1/FMO1/FAM20C/COL1A2/COL16A1/COL5A1/COL3A1/COL6A1/FBN1/LGALS1/COL5A2/COL6A3/P4HA3/WNT5B/COL8A2/VCAN/PLAUR/CASQ2/C4A/MZB1/COL5A3/GPX8/ARSJ/C3/THBS1/FSTL3/CSF1/GAS6/WNT7A/CHRDL1/CDH2/COL17A1/FKBP10/COL12A1/IL27/RCN3/APOE/MXRA8/PDGFC/ADAMTSL4/IGFBP5/CERCAM/SPP1/MFGE8/EBI3/CD4/COL23A1/COL15A1/TIMP1/COL8A1/SCG2/ADAMTSL1/FSTL1/PENK/…
GO_ERK1_AND_ERK2_CASCADE	GO_ERK1_AND_ERK2_CASCADE	289	0.513451	1.97704	1e-10	4.98e-09	3.69e-09	3029	tags=38%, list=15%, signal=33%	CCL21/CCL18/CHI3L1/FN1/CCL7/MARCO/FPR2/CCL13/CCL8/ICAM1/CCL24/CSF1R/CCL4/CCL5/CCL11/CCL23/HAVCR2/CCL3/CCL26/TNFAIP8L3/C5AR1/PTPRC/GLIPR2/C5AR2/SIRPA/CCL19/P2RY6/EMILIN1/SOX9/CCR1/PLA2G5/SLAMF1/GBP1/HTR2A/TREM2/GPR183/PTPN22/SCIMP/CD74/GAS6/CD44/HAND2/CCL2/NOD2/PDGFRB/APOE/NTRK1/IGF1/ROS1/PDGFC/ADIPOQ/S100A7/CD4/RRAS/EPHB2/TNF/CHRNA9/FGF10/CCL3L3/LYN/NRP1/THPO/TBC1D10C/TIMP3/NOX4/LIF/PDGFRA/CCL20/…
GO_EXTERNAL_SIDE_OF_PLASMA_MEMBRANE	GO_EXTERNAL_SIDE_OF_PLASMA_MEMBRANE	311	0.614394	2.38274	1e-10	4.98e-09	3.69e-09	3407	tags=54%, list=17%, signal=45%	PDCD1LG2/CD163/CXCL9/CXCL10/FCGR3A/TLR8/F3/CD209/IL7R/IL2RA/IL31RA/CD14/IGLL5/PCSK9/ICAM1/CD80/ITGB2/CD274/FCER1G/IGSF21/TNFRSF9/OSMR/PDCD1/LAG3/ITGAM/IL12RB2/IL12RB1/CCR5/P2RX1/PTPRC/IL2RG/CXCL12/ICOS/LILRB1/CD86/KLRD1/FOLR2/ANPEP/CTLA4/CCR1/SERPINE2/ITGA5/FOLR3/FASLG/CCR2/THBS1/CXCR3/CD2/CD74/CSF2RA/CD8A/FCGR2B/P2RY12/CD33/CD3E/IL2RB/ANXA1/VCAM1/WNT2/CD79A/HEG1/P2RX7/CD69/CD3D/CTSV/MS4A1/SERPIN…
GO_EXTRACELLULAR_MATRIX_STRUCTURAL_CONSTITUENT	GO_EXTRACELLULAR_MATRIX_STRUCTURAL_CONSTITUENT	162	0.696015	2.53719	1e-10	4.98e-09	3.69e-09	2887	tags=59%, list=15%, signal=50%	COL10A1/DPT/MFAP5/EFEMP1/TNC/CHI3L1/FN1/POSTN/CILP/CTHRC1/TGFBI/LAMA3/AEBP1/COL11A1/COL6A2/COL1A1/COMP/LAMA1/TFPI2/COL1A2/COL16A1/COL5A1/COL3A1/COL6A1/FBN1/SRPX/COL5A2/COL6A3/OGN/LAMC2/ASPN/FGL2/COL8A2/EMILIN1/VCAN/COL5A3/FMOD/DCN/THBS1/THBS2/LTBP2/MXRA5/ECM1/FBLN2/BGN/COL17A1/COL12A1/LUM/PXDN/ADIPOQ/MFGE8/MGP/COL6A6/SPARC/LAMA4/NID2/CD4/COL23A1/COL15A1/PCOLCE/COL8A1/MFAP2/PODN/MFAP4/NID1/SPON1/C…
GO_EXTRACELLULAR_STRUCTURE_ORGANIZATION	GO_EXTRACELLULAR_STRUCTURE_ORGANIZATION	360	0.649056	2.56497	1e-10	4.98e-09	3.69e-09	3035	tags=56%, list=15%, signal=49%	SFRP2/KLK5/GREM1/COL10A1/DPT/MFAP5/TNC/KLK7/FN1/POSTN/FAP/IL6/MMP3/HAS1/CCDC80/MMP9/TGFBI/LAMA3/SULF2/SULF1/MMP11/WT1/DPP4/AEBP1/COL11A1/ADAM19/COL6A2/CAV1/ICAM1/ITGB2/ADAMTS2/COL1A1/PTX3/COMP/LAMA1/COL1A2/COL16A1/COL5A1/COL3A1/COL6A1/TIMP2/FBN1/ITGAM/ADAM12/COL5A2/LOX/MMP12/COL6A3/MMP1/LAMC2/MMP7/MMP13/PDPN/COL8A2/EMILIN1/VCAN/HPSE2/COL5A3/SOX9/CTSK/ITGA11/FMOD/ITGA5/DCN/FLRT2/SERPINE1/THBS1/TLL…
GO_GLYCOSAMINOGLYCAN_BINDING	GO_GLYCOSAMINOGLYCAN_BINDING	218	0.568945	2.13301	1e-10	4.98e-09	3.69e-09	2599	tags=44%, list=13%, signal=39%	FN1/CXCL11/POSTN/CCL7/RSPO3/CXCL10/EPYC/TNFAIP6/SAA1/CXCL13/CCDC80/SULF2/FGF7/SULF1/COL11A1/CCL8/COMP/COL16A1/COL5A1/CCL23/FGFBP1/NLRP3/FBN1/CXCL6/HAPLN3/RSPO2/LAMC2/PLA2G2D/PTPRC/MMP7/ADAMTS15/NRP2/ANXA6/VCAN/COL5A3/PLA2G5/LTF/SERPINE2/DCN/TREM2/THBS1/VIT/SFRP1/THBS2/CTSG/CD44/LTBP2/BGN/DPYSL3/SLIT2/NOD2/FGF1/CRISPLD2/APOE/SOD3/PCOLCE2/SERPINA5/STAB1/ANXA5/SOST/EVA1C/FGFR1/PCOLCE/LYVE1/FGF10/MPO…
GO_GRANULOCYTE_MIGRATION	GO_GRANULOCYTE_MIGRATION	134	0.702348	2.4862	1e-10	4.98e-09	3.69e-09	2864	tags=58%, list=15%, signal=50%	CCL21/CCL18/CXCL11/CCL7/CXCL9/CXCL5/CXCL10/SAA1/CXCL13/CCL13/C3AR1/CCL8/CCL24/ITGB2/SLAMF8/FCER1G/CCL4/CCL5/CCL11/CCL23/CMKLR1/CCL3/NCKAP1L/CCL26/CXCL6/S100A8/C5AR1/CXCL2/C5AR2/CCL19/CXCL1/THBS1/CD300A/CD74/CSF1/CXCL3/PDE4B/CCL2/MPP1/ANXA1/RARRES2/SLIT2/PIK3CD/TGFB2/S100A7/XG/VAV1/SCG2/RAC2/MCOLN2/CCL3L3/CD177/CXCR1/CXCL8/S100A9/CCL20/EDN1/PPBP/DYSF/PIK3CG/HRH1/CX3CL1/CSF3R/CD99/CCL25/CD99L2/ITGA…
GO_HUMORAL_IMMUNE_RESPONSE	GO_HUMORAL_IMMUNE_RESPONSE	238	0.583218	2.20467	1e-10	4.98e-09	3.69e-09	2985	tags=43%, list=15%, signal=37%	KLK5/KRT6A/KLK7/CXCL11/CXCL9/CXCL5/CXCL10/IL6/VSIG4/CXCL13/C1QB/C1QA/C1QC/PI3/CCL13/C3AR1/IGLL5/TREM1/GNLY/C4B/IFNG/C1S/HLA-DQB1/PDCD1/C1R/CXCL6/RNASE6/S100A8/C5AR1/PTPRC/CXCL2/SERPING1/SPON2/C5AR2/CR1/CXCL1/C4A/LYZ/LTF/CCR2/TREM2/C3/GPR183/BPI/CTSG/CFB/FCGR2B/CXCL3/SH2D1A/CCL2/RARRES2/SLC11A1/SLPI/CR2/C2/LTA/MS4A1/S100A7/EBI3/FCER2/CD28/TNF/PAX5/FCN1/IFNK/PRSS3/CXCL8/CR1L/CFI/CD19/S100A9/PPBP/RN…
GO_IMMUNE_RECEPTOR_ACTIVITY	GO_IMMUNE_RECEPTOR_ACTIVITY	126	0.703834	2.48447	1e-10	4.98e-09	3.69e-09	2776	tags=56%, list=14%, signal=49%	F3/IL7R/LILRB2/IL2RA/C3AR1/IL31RA/FCER1G/FCGR1B/IL21R/HLA-DQA1/KIR2DL4/OSMR/CMKLR1/HLA-DQB1/HLA-DPA1/HLA-DRA/IL12RB2/IL12RB1/CCR5/C5AR1/IL2RG/IL22RA2/C5AR2/CR1/LILRB1/IL15RA/CCR1/HLA-DQA2/CCR2/CXCR3/CD74/CSF2RA/IL10RA/CD44/FCGR2B/IL2RB/IL18RAP/CR2/HLA-DOA/HLA-DOB/CSF2RB/HLA-DQB2/EBI3/IL1R2/CD4/CRLF2/IL20RB/IL1RAP/CXCR6/IL27RA/CCR8/CCR4/CXCR1/CXCR5/IL13RA2/KIR3DL1/FLT3/CSF3R/IL12B/CXCR4/KLRC4-KLRK…
GO_IMMUNE_RESPONSE_REGULATING_CELL_SURFACE_RECEPTOR_SIGNALING_PATHWAY	GO_IMMUNE_RESPONSE_REGULATING_CELL_SURFACE_RECEPTOR_SIGNALING_PATHWAY	380	0.571175	2.25489	1e-10	4.98e-09	3.69e-09	3029	tags=36%, list=15%, signal=31%	MUC16/FCGR3A/FPR2/FPR1/LILRB4/CD209/FPR3/FCGR2A/LILRB2/CLEC4E/C3AR1/IGLL5/FCGR1A/MNDA/FCER1G/CLEC4D/FCGR1B/HLA-DQA1/HCK/CMKLR1/HLA-DQB1/HLA-DPA1/HLA-DRB1/NCKAP1L/HLA-DRA/PSMB9/HLA-DRB5/CD38/C5AR1/PTPRC/C5AR2/THEMIS2/CR1/HLA-DPB1/LILRB1/NFAM1/MYO1G/CTLA4/HLA-DQA2/BTK/GBP1/ITK/LILRA2/PTPN22/CD300A/FCRL3/FCGR2B/CD3E/PDE4B/LCP2/THEMIS/SLA2/TRAT1/CLEC10A/CD79A/PIK3CD/CLEC4A/CR2/LAT2/LAX1/UBASH3A/WAS/C…
GO_INTEGRIN_BINDING	GO_INTEGRIN_BINDING	128	0.613735	2.16365	1e-10	4.98e-09	3.69e-09	2878	tags=53%, list=15%, signal=46%	SFRP2/FN1/FAP/TGFBI/LAMA3/ICAM1/ITGB2/COMP/COL16A1/COL5A1/COL3A1/TIMP2/FBN1/CXCL12/EMILIN1/ITGA5/THBS1/LCP1/ITGB3/PTPRZ1/ITGBL1/VCAM1/FERMT3/FGF1/IGF1/NRG1/ACTN1/TSPAN4/SPP1/MFGE8/ICAM5/THY1/IBSP/FCER2/ICAM3/TNN/ACTN2/CD226/CD177/LYN/ECM2/MMP14/ITGA2/GPNMB/FBLN5/ITGB5/CX3CL1/ITGB8/FGF2/EGFR/VTN/CD40LG/ITGA3/S1PR3/LAMB3/ILK/ISG15/TNXB/ITGB1/ITGAV/FRMD5/S1PR2/CDH17/LAMB2/TLN1/IL1B/JAM3/ADAM9
GO_INTERFERON_GAMMA_PRODUCTION	GO_INTERFERON_GAMMA_PRODUCTION	109	0.664535	2.3102	1e-10	4.98e-09	3.69e-09	3080	tags=56%, list=16%, signal=47%	PDCD1LG2/TLR8/INHBA/CD14/CD274/AXL/HAVCR2/HLA-DPA1/IL12RB2/IL12RB1/IL10/SLAMF6/SIRPA/SASH3/HLA-DPB1/LILRB1/IRF8/TNFSF4/CCR2/CLEC7A/ITK/PTPN22/CD2/GAS6/CD3E/PDE4B/IL27/SLC11A1/IL18RAP/LGALS9B/LTA/IFNL1/SPN/EBI3/IL20RB/TNF/IL27RA/EOMES/CD226/PRNP/LGALS9C/IL33/CD244/FOXP3/TLR7/HMHB1/IL12B/KLRC4-KLRK1/IL18/CD47/ISG15/RASGRP1/IL1RL1/IL18R1/IL1B/BTN3A2/LGALS9/IL36RN/IL21/IL12A/TLR3
GO_INTERLEUKIN_1_BETA_PRODUCTION	GO_INTERLEUKIN_1_BETA_PRODUCTION	88	0.685961	2.30014	1e-10	4.98e-09	3.69e-09	2919	tags=51%, list=15%, signal=44%	GBP5/TLR8/AIM2/LILRA5/MNDA/IFNG/NLRP3/TYROBP/CCL3/MEFV/SIRPA/CCL19/TLR6/CARD17/CLEC7A/TREM2/LILRA2/CD33/SUCNR1/PYHIN1/NOD2/P2RX7/IGF1/CASP1/CMA1/IFI16/TMEM106A/TNFAIP3/SERPINB1/NLRP7/CARD16/F2R/CX3CL1/ACP5/EGR1/AZU1/JAK2/S1PR3/PANX1/NLRC4/ARRB2/NLRP12/IL1B/PML/LGALS9
GO_INTERLEUKIN_1_PRODUCTION	GO_INTERLEUKIN_1_PRODUCTION	101	0.671764	2.30204	1e-10	4.98e-09	3.69e-09	3082	tags=53%, list=16%, signal=45%	SAA1/GBP5/TLR8/AIM2/LILRA5/MNDA/IFNG/HAVCR2/NLRP3/TYROBP/CCL3/IL10/MEFV/SIRPA/CCL19/TLR6/CARD17/CLEC7A/TREM2/LILRA2/GAS6/CD33/ANXA1/SUCNR1/PYHIN1/NOD2/P2RX7/IGF1/IL1R2/CASP1/CMA1/IFI16/NLRP10/TMEM106A/TNFAIP3/SERPINB1/NLRP7/CARD16/F2R/CX3CL1/ACP5/EGR1/AZU1/JAK2/S1PR3/PANX1/NLRC4/ARRB2/NLRP12/IL1B/PML/LGALS9/S100A13/CARD18
GO_INTERLEUKIN_6_PRODUCTION	GO_INTERLEUKIN_6_PRODUCTION	144	0.669347	2.39425	1e-10	4.98e-09	3.69e-09	3093	tags=51%, list=16%, signal=43%	IL6/PAEP/TLR8/EREG/LILRA5/LILRB2/FCER1G/HAVCR2/AIF1/TYROBP/NCKAP1L/IL10/TWIST1/SPON2/C5AR2/SIRPA/TLR6/TNFSF4/TLR1/CLEC7A/SLAMF1/TREM2/LILRA2/PTPN22/SCIMP/CD74/BPI/GAS6/MMP8/NOD2/IL18RAP/LGALS9B/P2RX7/HGF/RAB7B/IFIH1/TNF/IL1RAP/PTAFR/IL27RA/TLR2/NLRP10/TMEM106A/TNFAIP3/DDX58/LGALS9C/CAPN2/SYT11/F2R/ADCYAP1/IL33/CEBPB/FOXP3/CX3CL1/TLR7/AFAP1L2/CD200/IL18/CD47/IL36G/IRAK3/NLRC3/LBP/ARRB2/NLRP12/ADOR…
GO_LEUKOCYTE_APOPTOTIC_PROCESS	GO_LEUKOCYTE_APOPTOTIC_PROCESS	105	0.647848	2.2347	1e-10	4.98e-09	3.69e-09	2721	tags=41%, list=14%, signal=35%	CCL21/IL6/IDO1/IL7R/IL2RA/CD274/FCER1G/CCL5/AXL/PDCD1/IL10/CCR5/CXCL12/CCL19/LILRB1/FASLG/BTK/CD74/GAS6/ANXA1/NOD2/PIK3CD/P2RX7/CDKN2A/BIRC7/PTCRA/CD3G/ADA/CTSL/LYN/CLC/CD27/PRKCQ/HCLS1/NR4A3/JAK3/KITLG/IRF7/GLI3/GIMAP8/TSC22D3/HIF1A/MEF2C
GO_LEUKOCYTE_CELL_CELL_ADHESION	GO_LEUKOCYTE_CELL_CELL_ADHESION	327	0.642184	2.5054	1e-10	4.98e-09	3.69e-09	3035	tags=50%, list=15%, signal=43%	CCL21/PDCD1LG2/IL6/VSIG4/CLEC4G/IDO1/LILRB4/CD209/IL7R/LILRB2/IL2RA/NT5E/DPP4/CAV1/ICAM1/CD80/ITGB2/CD274/CCL5/IFNG/CD70/HAVCR2/NLRP3/AIF1/PDCD1/LAG3/HLA-DPA1/LGALS1/NCKAP1L/IL12RB1/IL10/GCNT1/SELPLG/PLA2G2D/S100A8/PTPRC/RHOH/CXCL12/ICOS/SIRPA/SASH3/FGL2/CCL19/HLA-DPB1/LILRB1/CD86/TNFSF13B/CTLA4/TNFSF4/ITGA5/CCR2/HLA-DMB/PTPN22/CD300A/MSN/CD74/CD44/TNFAIP8L2/FCGR2B/CD3E/VNN1/CCL2/ANXA1/RUNX3/VCAM…
GO_LEUKOCYTE_CHEMOTAXIS	GO_LEUKOCYTE_CHEMOTAXIS	213	0.663714	2.48483	1e-10	4.98e-09	3.69e-09	3035	tags=54%, list=15%, signal=46%	GREM1/CCL21/CCL18/CXCL11/CCL7/CXCL9/CXCL5/CXCL10/IL6/SAA1/FPR2/CXCL13/CCL13/C3AR1/CCL8/CCL24/ITGB2/SLAMF8/FCER1G/CCL4/CCL5/CCL11/CCL23/CMKLR1/AIF1/CCL3/NCKAP1L/CCL26/CXCL6/IL10/CCR5/S100A8/C5AR1/CXCL2/CXCL12/C5AR2/CCL19/CXCL1/CCR1/CCR2/SERPINE1/THBS1/GPR183/CXCR3/CD74/CSF1/GAS6/CXCL3/PDE4B/CCL2/MPP1/ANXA1/RARRES2/SLIT2/PIK3CD/VEGFC/STAP1/TGFB2/S100A7/CORO1A/IL16/VAV1/PLA2G7/SCG2/RAC2/CCL3L3/LYN/C…
GO_LEUKOCYTE_MEDIATED_CYTOTOXICITY	GO_LEUKOCYTE_MEDIATED_CYTOTOXICITY	104	0.667906	2.30114	1e-10	4.98e-09	3.69e-09	3133	tags=55%, list=16%, signal=46%	GZMB/IL7R/ICAM1/SERPINB4/KIR2DL4/PRF1/HAVCR2/TYROBP/LAG3/ITGAM/CXCL6/IL12RB1/PTPRC/SLAMF6/CRTAM/LILRB1/CTSG/FCGR2B/NCR1/SH2D1A/IL18RAP/P2RX7/SERPINB9/STAP1/HLA-F/CORO1A/NCR3/PIK3R6/SLAMF7/VAV1/CD226/GZMM/MICB/RAB27A/CD1A/KIR3DL1/DNASE1L3/CD1B/CTSC/IL12B/KLRC4-KLRK1/AZU1/IL18/CD1C/RASGRP1/CD1D/ARRB2/PVR/HLA-E/LGALS9/ELANE/HLA-G/IL21/IL12A/ULBP2/CD1E/MICA
GO_LEUKOCYTE_MIGRATION	GO_LEUKOCYTE_MIGRATION	426	0.615032	2.44394	1e-10	4.98e-09	3.69e-09	3035	tags=47%, list=15%, signal=40%	GREM1/CCL21/L1CAM/CCL18/FN1/CXCL11/CCL7/CXCL9/CXCL5/CXCL10/IL6/SAA1/FPR2/CXCL13/ROR2/CCL13/C3AR1/SLC16A1/TREM1/CCL8/CAV1/ICAM1/CCL24/ITGB2/COL1A1/SLAMF8/FCER1G/CCL4/CCL5/COL1A2/CCL11/CCL23/HCK/CMKLR1/AIF1/CCL3/DOK2/ITGAM/NCKAP1L/CCL26/CXCL6/IL10/CCR5/MMP1/GCNT1/CD84/SELPLG/S100A8/C5AR1/CXCL2/CXCL12/C5AR2/SIRPA/CCL19/CXCL1/EMILIN1/OLR1/MYO1G/CCR1/ITGA5/FUT7/SLC7A7/CCR2/SERPINE1/TREM2/THBS1/GPR183/…
GO_LEUKOCYTE_PROLIFERATION	GO_LEUKOCYTE_PROLIFERATION	293	0.61531	2.37197	1e-10	4.98e-09	3.69e-09	3021	tags=47%, list=15%, signal=40%	GREM1/PDCD1LG2/CCL7/IL6/VSIG4/CLEC4G/IDO1/CD209/IL7R/LILRB2/IL2RA/CSF1R/CD80/MNDA/CD274/CCL5/CD70/HAVCR2/AIF1/TYROBP/HLA-DPA1/NCKAP1L/IL12RB1/IL10/CD38/PLA2G2D/DOCK2/PTPRC/SASH3/CCL19/HLA-DPB1/LILRB1/CD86/MZB1/TNFSF13B/CTLA4/TNFSF4/CD180/CCR2/HLA-DMB/BTK/TREM2/GPR183/PTPN22/CD300A/MSN/CD74/CSF1/LST1/FCRL3/FCGR2B/CD3E/ANXA1/TNFSF8/VCAM1/IL27/SLC11A1/CD79A/CR2/LGALS9B/P2RX7/IGF1/MS4A1/SPN/EBI3/CORO…
GO_LYMPHOCYTE_ACTIVATION_INVOLVED_IN_IMMUNE_RESPONSE	GO_LYMPHOCYTE_ACTIVATION_INVOLVED_IN_IMMUNE_RESPONSE	177	0.63781	2.33984	1e-10	4.98e-09	3.69e-09	2625	tags=39%, list=13%, signal=34%	IL6/CLEC4E/ICAM1/CD80/FCER1G/IFNG/CLEC4D/HAVCR2/NLRP3/LGALS1/IL12RB1/IL10/PTPRC/SLAMF6/FGL2/CCL19/LILRB1/CD86/TNFSF4/CD180/HLA-DMB/GPR183/LCP1/FCGR2B/ZNF683/ANXA1/IL27/SLC11A1/TBX21/IRF4/DOCK10/HLA-F/ITGAL/IFNL1/SPN/CORO1A/LY9/CLCF1/CD28/IL27RA/EOMES/ADA/DOCK11/IFNK/CD19/PLCL2/AICDA/TGFB1/CD244/RAB27A/MFNG/FOXP3/APBB1IP/JAK3/IL12B/IFNE/GAPT/IL18/CD40LG/CCR6/CD1C/TNFSF18/ITM2A/RELB/LOXL3/IFNB1/CDH…
GO_LYMPHOCYTE_DIFFERENTIATION	GO_LYMPHOCYTE_DIFFERENTIATION	347	0.596344	2.34424	1e-10	4.98e-09	3.69e-09	3035	tags=42%, list=15%, signal=36%	IL6/LILRB4/IL7R/LILRB2/INHBA/IL2RA/CLEC4E/CD80/SLAMF8/FCER1G/IFNG/CLEC4D/AXL/NLRP3/LAG3/LGALS1/NCKAP1L/SPI1/IL12RB1/IL10/PLA2G2D/DOCK2/PTPRC/SLAMF6/RHOH/SASH3/FGL2/CCL19/CR1/CD86/NFAM1/CTLA4/TNFSF4/FUT7/CCR2/BTK/ITK/GPR183/PTPN22/CD2/CD74/CD8A/SFRP1/GAS6/RSAD2/FCRL3/FCGR2B/CD3E/IL11/ZNF683/VNN1/ANXA1/RUNX3/THEMIS/TNFSF8/VCAM1/IL27/CD79A/PIK3CD/CR2/TBX21/IKZF1/CYP26B1/GLI2/HLA-DOA/NTRK1/CD3D/IRF4/…
GO_LYMPHOCYTE_MEDIATED_IMMUNITY	GO_LYMPHOCYTE_MEDIATED_IMMUNITY	244	0.641027	2.42585	1e-10	4.98e-09	3.69e-09	3133	tags=49%, list=16%, signal=42%	IL6/CLEC4G/TLR8/GZMB/C1QB/C1QA/IL7R/C1QC/IL31RA/IGLL5/ICAM1/SERPINB4/FCER1G/C4B/C1S/KIR2DL4/PRF1/CD70/HAVCR2/NLRP3/HLA-DQB1/LAG3/C1R/IL12RB1/IL10/PTPRC/SLAMF6/SERPING1/CRTAM/KLRC2/SASH3/FGL2/CR1/LILRB1/KLRD1/C4A/MYO1G/TNFSF4/CCR2/BTK/C3/CD74/CD8A/RSAD2/FCGR2B/NCR1/SH2D1A/SLA2/SLC11A1/IL18RAP/CR2/TBX21/C2/P2RX7/WAS/SERPINB9/LTA/HLA-F/CORO1A/NCR3/FCER2/CLCF1/CD28/IL20RB/TNF/PIK3R6/SLAMF7/IL27RA/VAV…
GO_LYMPHOCYTE_MIGRATION	GO_LYMPHOCYTE_MIGRATION	110	0.658433	2.28841	1e-10	4.98e-09	3.69e-09	2885	tags=55%, list=15%, signal=47%	CCL21/CCL18/CXCL11/CCL7/CXCL10/SAA1/CXCL13/CCL13/CCL8/ICAM1/CCL24/CCL4/CCL5/CCL11/CCL23/AIF1/CCL3/CCL26/CXCL12/CCL19/MYO1G/CCR2/GPR183/CXCR3/MSN/GAS6/CCL2/ECM1/PIK3CD/TBX21/ITGAL/S100A7/SPN/ADTRP/XG/IL27RA/ITGA4/CCL3L3/TNFSF14/CCL20/PADI2/PIK3CG/ZAP70/CX3CL1/CD99/CXCL16/CD200/KLRC4-KLRK1/CCL25/CD99L2/CCR6/CCL22/HSD3B7/CCL1/CYP7B1/CH25H/GCSAML/XCL2/RET/STK10
GO_MACROPHAGE_ACTIVATION	GO_MACROPHAGE_ACTIVATION	89	0.705127	2.36456	1e-10	4.98e-09	3.69e-09	3080	tags=62%, list=16%, signal=52%	IL6/VSIG4/FPR2/SPHK1/TLR8/C1QA/IL31RA/ITGB2/IFNG/HAVCR2/AIF1/TYROBP/CSF2/CCL3/ITGAM/IL10/C5AR1/PTPRC/CST7/TLR6/TLR1/TREM2/THBS1/CD74/BPI/MMP8/FCGR2B/SUCNR1/SLC11A1/STAP1/TNF/TLR2/TMEM106A/LRRK2/SYT11/IL33/DYSF/LRFN5/CX3CL1/SNCA/TLR7/CTSC/CD200/AZU1/JAK2/LDLR/CD93/LBP/IL1RL1/IL4R/NR1D1/CLU/MFHAS1/JUN/TLR3
GO_MONOCYTE_CHEMOTAXIS	GO_MONOCYTE_CHEMOTAXIS	62	0.758004	2.41529	1e-10	4.98e-09	3.69e-09	2793	tags=66%, list=14%, signal=57%	GREM1/CCL21/CCL18/CCL7/CXCL10/IL6/FPR2/CCL13/CCL8/CCL24/SLAMF8/CCL4/CCL5/CCL11/CCL23/AIF1/CCL3/CCL26/CXCL12/CCL19/CCR1/CCR2/SERPINE1/CCL2/ANXA1/SLIT2/S100A7/PLA2G7/CCL3L3/LYN/CCL20/NBL1/CX3CL1/DUSP1/PDGFB/CCL25/CCL22/CCL1/TNFSF11/XCL2/PTPRO
GO_MONONUCLEAR_CELL_MIGRATION	GO_MONONUCLEAR_CELL_MIGRATION	84	0.71341	2.37379	1e-10	4.98e-09	3.69e-09	2793	tags=61%, list=14%, signal=52%	GREM1/CCL21/CCL18/CCL7/CXCL10/IL6/FPR2/CCL13/C3AR1/CCL8/CCL24/SLAMF8/CCL4/CCL5/CCL11/CCL23/CMKLR1/AIF1/CCL3/CCL26/C5AR1/CXCL12/SIRPA/CCL19/CCR1/CCR2/SERPINE1/THBS1/CSF1/CCL2/ANXA1/RARRES2/SLIT2/S100A7/TNF/PLA2G7/CCL3L3/LYN/CCL20/NBL1/CX3CL1/DUSP1/PDGFB/CCL25/CD47/CCL22/PECAM1/CCL1/TNFSF11/XCL2/PTPRO
GO_MYELOID_LEUKOCYTE_MIGRATION	GO_MYELOID_LEUKOCYTE_MIGRATION	198	0.683678	2.54189	1e-10	4.98e-09	3.69e-09	3035	tags=55%, list=15%, signal=47%	GREM1/CCL21/CCL18/CXCL11/CCL7/CXCL9/CXCL5/CXCL10/IL6/SAA1/FPR2/CXCL13/ROR2/CCL13/C3AR1/CCL8/CCL24/ITGB2/SLAMF8/FCER1G/CCL4/CCL5/CCL11/CCL23/CMKLR1/AIF1/CCL3/NCKAP1L/CCL26/CXCL6/S100A8/C5AR1/CXCL2/CXCL12/C5AR2/SIRPA/CCL19/CXCL1/EMILIN1/CCR1/CCR2/SERPINE1/TREM2/THBS1/CD300A/CD74/CSF1/P2RY12/CXCL3/PDE4B/CCL2/MPP1/ANXA1/RARRES2/SLIT2/PIK3CD/VEGFC/STAP1/TGFB2/S100A7/XG/VAV1/PLA2G7/SCG2/RAC2/MCOLN2/CCL…
GO_NATURAL_KILLER_CELL_MEDIATED_IMMUNITY	GO_NATURAL_KILLER_CELL_MEDIATED_IMMUNITY	63	0.745097	2.37151	1e-10	4.98e-09	3.69e-09	3133	tags=60%, list=16%, signal=51%	GZMB/SERPINB4/KIR2DL4/HAVCR2/LAG3/SLAMF6/CRTAM/KLRC2/LILRB1/KLRD1/NCR1/SH2D1A/IL18RAP/SERPINB9/HLA-F/CORO1A/NCR3/PIK3R6/SLAMF7/VAV1/CD226/RAB27A/SH2D1B/KIR3DL1/IL12B/KLRC4-KLRK1/CLNK/IL18/RASGRP1/ARRB2/PVR/HLA-E/LGALS9/HLA-G/IL21/IL12A/ULBP2/MICA
GO_NEGATIVE_REGULATION_OF_CELL_ACTIVATION	GO_NEGATIVE_REGULATION_OF_CELL_ACTIVATION	192	0.609345	2.25977	1e-10	4.98e-09	3.69e-09	2425	tags=45%, list=12%, signal=40%	PDCD1LG2/VSIG4/CLEC4G/IDO1/LILRB2/INHBA/IL2RA/IL31RA/CD80/MNDA/CD274/AXL/HAVCR2/TYROBP/LAG3/IL10/SAMSN1/CD84/PLA2G2D/PTPRC/FGL2/EMILIN1/CST7/LILRB1/CD86/C1QTNF1/CTLA4/TNFSF4/SERPINE2/CD300LF/CCR2/BTK/PTPN22/CD300A/CD74/SFRP1/BPI/LST1/TNFAIP8L2/MILR1/FCGR2B/ANXA1/RUNX3/SLA2/APOE/TBX21/LGALS9B/LAX1/TIGIT/HLA-F/IFNL1/SPN/GAL/IL20RB/TNFRSF13B/SOCS1/PRNP/TNFAIP3/DTX1/LYN/PRKG1/TBC1D10C/LGALS9C/SYT11/P…
GO_NEGATIVE_REGULATION_OF_CYTOKINE_PRODUCTION	GO_NEGATIVE_REGULATION_OF_CYTOKINE_PRODUCTION	262	0.597159	2.27914	1e-10	4.98e-09	3.69e-09	3093	tags=45%, list=16%, signal=38%	PDCD1LG2/FN1/IL6/VSIG4/IDO1/TLR8/LILRA5/INHBA/CD274/IFNG/AXL/HAVCR2/CMKLR1/NLRP3/TYROBP/LAG3/NCKAP1L/SRGN/IL10/CD84/TWIST1/PTPRC/MEFV/C5AR2/SIRPA/LILRB1/SSC5D/TLR6/TNFSF4/LTF/CARD17/BTK/SLAMF1/GBP1/TGFB3/TREM2/THBS1/PTPN22/BPI/GAS6/MMP8/NAV3/ADCY7/FCGR2B/CD33/HERC5/ANXA1/SLC11A1/GATA6/CLEC4A/TBX21/LGALS9B/TIGIT/ABCD2/IGF1/TGFB2/ADIPOQ/HLA-F/IFNL1/IL1R2/WNT11/HGF/CDH3/IL20RB/IFIH1/TNF/IL27RA/FGFR1…
GO_NEGATIVE_REGULATION_OF_DEFENSE_RESPONSE	GO_NEGATIVE_REGULATION_OF_DEFENSE_RESPONSE	199	0.584252	2.17206	1e-10	4.98e-09	3.69e-09	3133	tags=41%, list=16%, signal=35%	TNFAIP6/SAA1/VSIG4/FPR2/IL2RA/NT5E/SERPINB4/SLAMF8/KIR2DL4/HAVCR2/NLRP3/SIGLEC10/IL10/MMP12/PTPRC/IL22RA2/SERPING1/MEFV/SIRPA/FGL2/CR1/CST7/LILRB1/PTGIS/TNFAIP8L2/HTRA1/ADCY7/FCGR2B/APOE/ABCD2/IGF1/SERPINF1/SERPINB9/SIGLEC11/ADIPOQ/HLA-F/IL1R2/HGF/SAMHD1/ADORA1/IL20RB/NLRC5/IFI16/TNFRSF1B/ADA/TNFAIP3/SOCS3/SYT11/NLRP7/ADCYAP1/MICB/LRFN5/FOXP3/CNR2/CX3CL1/ACP5/DUSP10/IL12B/CD200/KRT1/ENPP3/NMI/NLR…
GO_NEGATIVE_REGULATION_OF_IMMUNE_RESPONSE	GO_NEGATIVE_REGULATION_OF_IMMUNE_RESPONSE	146	0.583621	2.09046	1e-10	4.98e-09	3.69e-09	2969	tags=45%, list=15%, signal=39%	VSIG4/CLEC4G/IL7R/IL2RA/SERPINB4/SLAMF8/KIR2DL4/COL3A1/HAVCR2/PDCD1/IL10/MMP12/SAMSN1/CD84/PTPRC/SERPING1/FGL2/CR1/LILRB1/CTLA4/TNFSF4/CCR2/TGFB3/CD300A/FCGR2B/ANXA1/TBX21/SERPINB9/TGFB2/HLA-F/IFNL1/SAMHD1/IL20RB/TNF/IL27RA/NLRC5/IFI16/TNFAIP3/LYN/BST2/IL13RA2/ADCYAP1/IL33/TGFB1/FOXP3/CD59/JAK3/DUSP10/IL12B/ENPP3/NMI/NLRP6/IRAK3/LOXL3/IFNB1/ANGPT1/NLRC3/IL1RL1/DRD2/IL4R/ARRB2/A2M/HLA-E/LGALS9/HLX…
GO_NEGATIVE_REGULATION_OF_IMMUNE_SYSTEM_PROCESS	GO_NEGATIVE_REGULATION_OF_IMMUNE_SYSTEM_PROCESS	430	0.589333	2.34401	1e-10	4.98e-09	3.69e-09	2969	tags=43%, list=15%, signal=37%	GREM1/CCL21/PDCD1LG2/VSIG4/CLEC4G/IDO1/LILRB4/IL7R/C1QC/LILRB2/INHBA/IL2RA/IL31RA/CD14/CD80/SERPINB4/MNDA/SLAMF8/CD274/FCER1G/AXL/KIR2DL4/COL3A1/HAVCR2/TYROBP/PDCD1/CCL3/LAG3/FBN1/IL10/MMP12/SAMSN1/CD84/PLA2G2D/GPR68/PTPRC/SERPING1/CXCL12/C5AR2/FGL2/CR1/EMILIN1/CST7/LILRB1/CD86/SOX9/CTLA4/TLR6/TNFSF4/LTF/CD300LF/CCR2/BTK/GBP1/TGFB3/THBS1/LILRA2/PTPN22/CD300A/CD74/FSTL3/SFRP1/BPI/LST1/TNFAIP8L2/LY…
GO_NEGATIVE_REGULATION_OF_LYMPHOCYTE_ACTIVATION	GO_NEGATIVE_REGULATION_OF_LYMPHOCYTE_ACTIVATION	144	0.597666	2.13785	1e-10	4.98e-09	3.69e-09	2969	tags=47%, list=15%, signal=40%	PDCD1LG2/VSIG4/CLEC4G/IDO1/LILRB2/INHBA/IL2RA/CD80/MNDA/CD274/AXL/HAVCR2/TYROBP/LAG3/IL10/SAMSN1/PLA2G2D/FGL2/LILRB1/CD86/CTLA4/TNFSF4/BTK/PTPN22/CD300A/CD74/SFRP1/LST1/TNFAIP8L2/FCGR2B/ANXA1/RUNX3/SLA2/TBX21/LGALS9B/LAX1/TIGIT/HLA-F/IFNL1/SPN/GAL/IL20RB/TNFRSF13B/SOCS1/PRNP/TNFAIP3/DTX1/LYN/TBC1D10C/LGALS9C/LRRC32/CEBPB/GPNMB/IRF1/FOXP3/JAK3/SOX11/CLNK/GLI3/LOXL3/IFNB1/IL4R/FGR/SFTPD/LGALS9/HLX/…
GO_NEGATIVE_REGULATION_OF_RESPONSE_TO_EXTERNAL_STIMULUS	GO_NEGATIVE_REGULATION_OF_RESPONSE_TO_EXTERNAL_STIMULUS	355	0.532967	2.09882	1e-10	4.98e-09	3.69e-09	3218	tags=38%, list=16%, signal=32%	GREM1/FAP/TNFAIP6/SAA1/VSIG4/FPR2/CD109/CXCL13/SERPINB2/KLK8/IL2RA/NT5E/SERPINB4/SLAMF8/KIR2DL4/HAVCR2/NLRP3/AIF1/SIGLEC10/IL10/MMP12/PTPRC/IL22RA2/SERPING1/MEFV/C5AR2/SIRPA/FGL2/CR1/CST7/LILRB1/PLAUR/C1QTNF1/LTF/SERPINE2/PTGIS/PLAU/SERPINE1/THBS1/LILRA2/TNFAIP8L2/HTRA1/ADCY7/FCGR2B/CCL2/SLIT2/APOE/ABCD2/IGF1/SERPINF1/SERPINB9/SIGLEC11/STAP1/ADIPOQ/HLA-F/SPP1/ANXA5/ADTRP/SNAI2/IL1R2/HGF/RGMA/SAMH…
GO_NEUROINFLAMMATORY_RESPONSE	GO_NEUROINFLAMMATORY_RESPONSE	65	0.752917	2.40546	1e-10	4.98e-09	3.69e-09	3093	tags=71%, list=16%, signal=60%	IL6/FPR2/MMP3/SPHK1/TLR8/C1QA/MMP9/ITGB2/IFNG/AIF1/TYROBP/CCL3/ITGAM/C5AR1/PTPRC/CST7/TLR6/TREM2/MMP8/IGF1/STAP1/TNF/TLR2/TNFRSF1B/LRRK2/SYT11/IL33/CX3CL1/SNCA/TLR7/CTSC/EGFR/CD200/AZU1/NUPR1/IL18/JAK2/PTGS2/LDLR/LRP1/NR1D1/IL1B/CLU/JUN/TLR3/CD200R1
GO_NEUTROPHIL_MIGRATION	GO_NEUTROPHIL_MIGRATION	113	0.719773	2.50794	1e-10	4.98e-09	3.69e-09	3035	tags=63%, list=15%, signal=53%	CCL21/CCL18/CXCL11/CCL7/CXCL9/CXCL5/CXCL10/SAA1/CXCL13/CCL13/C3AR1/CCL8/CCL24/ITGB2/SLAMF8/FCER1G/CCL4/CCL5/CCL11/CCL23/CCL3/NCKAP1L/CCL26/CXCL6/S100A8/C5AR1/CXCL2/C5AR2/CCL19/CXCL1/CD74/CXCL3/PDE4B/CCL2/MPP1/SLIT2/PIK3CD/TGFB2/XG/VAV1/RAC2/MCOLN2/CCL3L3/CD177/CXCR1/CXCL8/S100A9/CCL20/EDN1/PPBP/DYSF/PIK3CG/CX3CL1/CSF3R/CD99/CCL25/CD99L2/ITGA1/IL36G/CCL22/PF4V1/PECAM1/CCL1/LBP/RHOG/XCL2/IL1B/PF4/J…
GO_PEPTIDYL_TYROSINE_MODIFICATION	GO_PEPTIDYL_TYROSINE_MODIFICATION	362	0.496468	1.95829	1e-10	4.98e-09	3.69e-09	3669	tags=40%, list=19%, signal=33%	SFRP2/GREM1/EFEMP1/IL6/ROR2/EREG/FGF7/LILRA5/CSF3/IL31RA/CAV1/FCGR1A/ICAM1/CSF1R/CD80/ITGB2/CCL5/IFNG/AXL/HCK/CSF2/IL12RB2/SLA/SAMSN1/PTPRC/NCF1/IL22RA2/AREG/ITGA5/BTK/HTR2A/TREM2/ITK/CD300A/CD74/SFRP1/PKDCC/GAS6/CD44/EPGN/CD3E/CNTN1/IL11/OSM/ITGB3/ROR1/PDGFRB/DDR2/NTRK1/IGF1/ROS1/STAP1/PDGFC/ADIPOQ/NRG1/THY1/IL24/IFNL1/HGF/CLCF1/CD4/EPHB2/ADORA1/TNF/TNFRSF18/INSRR/IL15/IL27RA/SOCS1/FGFR1/FGF10/B…
GO_PHAGOCYTOSIS	GO_PHAGOCYTOSIS	253	0.641395	2.43859	1e-10	4.98e-09	3.69e-09	3029	tags=46%, list=15%, signal=39%	MARCO/FCGR3A/FPR2/SPHK1/FCGR2A/TGM2/CEACAM4/CD14/IGLL5/COLEC12/FCGR1A/ITGB2/PTX3/FCER1G/C4B/IFNG/AXL/NCF2/ANXA3/HCK/AIF1/TYROBP/ITGAM/NCKAP1L/SRPX/MSR1/DOCK2/PTPRC/IL2RG/SPON2/SIRPA/P2RY6/IRF8/C4A/MYO1G/IL15RA/CD300LF/CLEC7A/CEBPE/RAB31/SLAMF1/TREM2/C3/THBS1/CD300A/GAS6/FCGR2B/CCL2/IL2RB/BIN2/ANXA1/ITGB3/SLC11A1/C2/P2RX7/WAS/STAP1/ADIPOQ/WIPF1/ITGAL/MFGE8/ICAM5/SIRPB1/CORO1A/ICAM3/CD3G/ADORA1/RAB…
GO_PLATELET_DEGRANULATION	GO_PLATELET_DEGRANULATION	125	0.615223	2.16804	1e-10	4.98e-09	3.69e-09	3547	tags=49%, list=18%, signal=40%	FN1/CD109/ISLR/SERPINA1/FCER1G/LEFTY2/PLEK/FLNA/SRGN/PCDH7/P2RX1/SERPING1/F13A1/TGFB3/SERPINE1/THBS1/GAS6/ECM1/ITGB3/RARRES2/SERPINA3/FERMT3/VEGFC/IGF1/TGFB2/ACTN1/ANXA5/SPARC/HGF/TIMP1/ACTN2/LYN/TIMP3/PPBP/TGFB1/TUBA4A/TMSB4X/STXBP1/EGF/PDGFB/LAMP2/PDGFA/ENDOD1/PECAM1/TOR4A/HABP4/MMRN1/TLN1/A2M/PF4/CLU/A1BG/FAM3C/TAGLN2/PROS1/SERPINF2/F8/VEGFB/PSAP/VCL/APP
GO_POSITIVE_REGULATION_OF_ADAPTIVE_IMMUNE_RESPONSE	GO_POSITIVE_REGULATION_OF_ADAPTIVE_IMMUNE_RESPONSE	98	0.657008	2.24622	1e-10	4.98e-09	3.69e-09	3133	tags=53%, list=16%, signal=45%	IL6/CD80/CD274/FCER1G/NLRP3/IL12RB1/PTPRC/SASH3/CCL19/TNFSF13B/TNFSF4/CCR2/BTK/C3/RSAD2/ANXA1/SLC11A1/TBX21/P2RX7/LTA/HLA-F/FCER2/CLCF1/CD4/CD28/TNF/IL27RA/CD226/NLRP10/ADA/PRKCQ/B2M/TGFB1/MICB/CD1A/FOXP3/CD1B/IL12B/IL18/CD1C/IL6ST/CD1D/IL18R1/PVR/HLA-E/IL1B/HLX/HLA-G/IL12A/CD40/CD1E/MICA
GO_POSITIVE_REGULATION_OF_CELL_ACTIVATION	GO_POSITIVE_REGULATION_OF_CELL_ACTIVATION	312	0.650957	2.52571	1e-10	4.98e-09	3.69e-09	3035	tags=50%, list=15%, signal=43%	CCL21/PDCD1LG2/IL6/LILRB4/CD209/IL7R/LILRA5/LILRB2/IL2RA/DPP4/IGLL5/CAV1/CD80/ITGB2/CD274/FCER1G/CCL5/IFNG/CLEC4D/AXL/CD70/HAVCR2/NLRP3/AIF1/TYROBP/PDCD1/CCL3/HLA-DPA1/LGALS1/ITGAM/NCKAP1L/PLEK/IL12RB1/IL10/CD38/PTPRC/PDPN/RHOH/ICOS/SIRPA/SASH3/CCL19/HLA-DPB1/LILRB1/CD86/TNFSF13B/CTLA4/TLR6/TNFSF4/CCR2/HLA-DMB/CLEC7A/BTK/TREM2/THBS1/LILRA2/GPR183/CD2/CD74/GAS6/MMP8/FCRL3/CD3E/VNN1/CCL2/ANXA1/RUNX…
GO_POSITIVE_REGULATION_OF_CELL_ADHESION	GO_POSITIVE_REGULATION_OF_CELL_ADHESION	388	0.602996	2.38628	1e-10	4.98e-09	3.69e-09	3062	tags=47%, list=16%, signal=41%	SFRP2/CCL21/PDCD1LG2/FN1/IL6/SAA1/CXCL13/LILRB4/CCDC80/CD209/IL7R/TGM2/LILRB2/IL2RA/DPP4/ADAM19/CAV1/ICAM1/CD80/ITGB2/CD274/CCL5/IFNG/COL16A1/CD70/HAVCR2/NLRP3/AIF1/PDCD1/HLA-DPA1/LGALS1/NCKAP1L/FLNA/IL12RB1/IL10/PTPRC/PDPN/RHOH/CXCL12/ICOS/SIRPA/SASH3/CCL19/EMILIN1/HLA-DPB1/LILRB1/CD86/TNFSF13B/FMN1/CTLA4/TNFSF4/ITGA5/CCR2/HLA-DMB/S100A10/MYADM/VIT/CD74/FSTL3/SFRP1/CSF1/CD44/P2RY12/CD3E/VNN1/CCL…
GO_POSITIVE_REGULATION_OF_CELL_CELL_ADHESION	GO_POSITIVE_REGULATION_OF_CELL_CELL_ADHESION	251	0.619808	2.34861	1e-10	4.98e-09	3.69e-09	3250	tags=52%, list=16%, signal=44%	CCL21/PDCD1LG2/IL6/CXCL13/LILRB4/CD209/IL7R/LILRB2/IL2RA/DPP4/ADAM19/CAV1/ICAM1/CD80/ITGB2/CD274/CCL5/IFNG/CD70/HAVCR2/NLRP3/AIF1/PDCD1/HLA-DPA1/LGALS1/NCKAP1L/IL12RB1/IL10/PTPRC/PDPN/RHOH/ICOS/SIRPA/SASH3/CCL19/HLA-DPB1/LILRB1/CD86/TNFSF13B/CTLA4/TNFSF4/CCR2/HLA-DMB/CD74/FSTL3/CD44/CD3E/VNN1/CCL2/ANXA1/RUNX3/VCAM1/NOD2/GLI2/IGF1/HAS2/EGR3/THY1/SIRPB1/EBI3/CORO1A/CD4/CD28/BTLA/TNF/PIK3R6/GRAP2/PT…
GO_POSITIVE_REGULATION_OF_CHEMOTAXIS	GO_POSITIVE_REGULATION_OF_CHEMOTAXIS	132	0.643699	2.26973	1e-10	4.98e-09	3.69e-09	3020	tags=51%, list=15%, signal=43%	CCL21/CCL7/CXCL10/IL6/FPR2/CXCL13/F3/C3AR1/CCL4/CCL5/CMKLR1/AIF1/CCL3/NCKAP1L/CCL26/C5AR1/CXCL12/CCL19/CCR1/CCR2/SERPINE1/TREM2/THBS1/CD74/CSF1/GAS6/P2RY12/RARRES2/SLIT2/SUCNR1/PDGFRB/VEGFC/S100A7/IL16/FGF16/FGFR1/PLA2G7/SCG2/RAC2/FGF10/CCR4/NRP1/DSCAM/CXCL8/TNFSF14/ITGA2/EDN1/TGFB1/DYSF/TUBB2B/TMSB4X/FGF2/CXCR4/AZU1/PDGFB/CCR6/SMOC2/MET/CCL1/GPSM3/LBP/XCL2/LGALS9/CDH13/IL6R/LPAR1/IL12A
GO_POSITIVE_REGULATION_OF_CYTOKINE_PRODUCTION	GO_POSITIVE_REGULATION_OF_CYTOKINE_PRODUCTION	448	0.628242	2.50666	1e-10	4.98e-09	3.69e-09	3080	tags=43%, list=16%, signal=37%	SERPINB7/POSTN/IL6/SAA1/PAEP/IDO1/GBP5/SPHK1/TLR8/AIM2/SULF2/EREG/SULF1/LILRA5/LILRB2/CLEC4E/C3AR1/CD14/CYBB/CSF1R/CD80/MNDA/CD274/FCER1G/IFNG/KIR2DL4/CLEC5A/HAVCR2/NLRP3/ZBP1/AIF1/TYROBP/CSF2/CCL3/HLA-DPA1/IL12RB2/IL12RB1/IL10/MMP12/TWIST1/C5AR1/PTPRC/SLAMF6/SPON2/CRTAM/SASH3/CCL19/HLA-DPB1/LILRB1/CD86/IRF8/NFAM1/TLR6/TNFSF4/TLR1/CCR2/CLEC7A/SERPINE1/CCBE1/TREM2/C3/THBS1/LILRA2/PTPN22/SCIMP/CD2/…
GO_POSITIVE_REGULATION_OF_CYTOKINE_SECRETION	GO_POSITIVE_REGULATION_OF_CYTOKINE_SECRETION	136	0.622823	2.2103	1e-10	4.98e-09	3.69e-09	2919	tags=46%, list=15%, signal=39%	POSTN/SAA1/PAEP/TLR8/AIM2/LILRA5/CLEC4E/CD14/CSF1R/CD274/IFNG/CLEC5A/HAVCR2/NLRP3/AIF1/CCL3/IL10/MMP12/TWIST1/CRTAM/CCL19/TLR1/LILRA2/PTPN22/CD2/MMP8/OSM/NOD2/LGALS9B/P2RX7/CRLF2/CASP1/IFIH1/TNF/IL1RAP/FCN1/TLR2/NLRP10/DDX58/LRRK2/LGALS9C/CLEC9A/NLRP7/CLEC6A/F2R/IL33/CD244/HMHB1/ALOX15B/AKAP12/PANX1/LRP1/RASGRP1/CCL1/IL1RL1/DRD2/IL4R/MAPK11/NLRP12/FGR/IL1B/LGALS9
GO_POSITIVE_REGULATION_OF_DEFENSE_RESPONSE	GO_POSITIVE_REGULATION_OF_DEFENSE_RESPONSE	478	0.560181	2.24257	1e-10	4.98e-09	3.69e-09	3080	tags=36%, list=16%, signal=31%	KLK5/MUC16/KLK7/MARCO/IL6/FPR2/IDO1/GBP5/TLR8/CD209/AIM2/EREG/LILRA5/TGM2/CLEC4E/CD14/COLEC12/CAV1/CCL24/ITGB2/MNDA/FCER1G/CCL5/CLEC4D/KIR2DL4/HAVCR2/HCK/OSMR/ZBP1/CCL3/LAG3/ITGAM/MMP12/PSMB9/PIK3AP1/S100A8/TNIP3/SLAMF6/CRTAM/CTSK/TLR6/TNFSF4/LTF/CD300LF/TLR1/CCR2/PTGER3/CLEC7A/BTK/SERPINE1/TREM2/C3/LILRA2/PTPN22/SCIMP/CD300A/RSAD2/MMP8/LY96/FCRL3/SH2D1A/OSM/CLEC10A/SUCNR1/BIRC3/PYHIN1/NOD2/IL18R…
GO_POSITIVE_REGULATION_OF_ERK1_AND_ERK2_CASCADE	GO_POSITIVE_REGULATION_OF_ERK1_AND_ERK2_CASCADE	192	0.586547	2.17523	1e-10	4.98e-09	3.69e-09	3029	tags=44%, list=15%, signal=37%	CCL21/CCL18/CHI3L1/CCL7/MARCO/FPR2/CCL13/CCL8/ICAM1/CCL24/CSF1R/CCL4/CCL5/CCL11/CCL23/HAVCR2/CCL3/CCL26/TNFAIP8L3/C5AR1/PTPRC/GLIPR2/C5AR2/CCL19/P2RY6/CCR1/PLA2G5/SLAMF1/HTR2A/TREM2/GPR183/PTPN22/SCIMP/CD74/GAS6/CD44/HAND2/CCL2/NOD2/PDGFRB/APOE/NTRK1/PDGFC/S100A7/CD4/TNF/FGF10/CCL3L3/NRP1/THPO/NOX4/PDGFRA/CCL20/GPR55/NECAB2/F2R/ADCYAP1/TGFB1/GPNMB/CX3CL1/FGF2/EGFR/BMPER/GCNT2/APELA/PDGFB/CCL25/AK…
GO_POSITIVE_REGULATION_OF_HEMOPOIESIS	GO_POSITIVE_REGULATION_OF_HEMOPOIESIS	183	0.579398	2.13825	1e-10	4.98e-09	3.69e-09	3035	tags=44%, list=15%, signal=37%	LILRB4/IL7R/ROR2/CSF3/LILRB2/INHBA/IL2RA/CD80/IFNG/AXL/NLRP3/TYROBP/NCKAP1L/IL12RB1/GPR68/PTPRC/DCSTAMP/RHOH/SASH3/CCL19/CD86/CCR1/TNFSF4/EVI2B/BTK/TREM2/CD74/CSF1/GAS6/VNN1/ANXA1/RUNX3/GLI2/EGR3/CD4/RAB7B/TNF/PIK3R6/IL15/SOCS1/ADA/STAT1/CD27/THPO/LIF/MMP14/TGFB1/HCLS1/ZAP70/TESPA1/FOXP3/TOX/KLF10/DUSP10/KITLG/IL12B/IL20/TNFSF9/IL18/IL34/GLI3/ISG15/ZBTB16/SLC9B2/RASGRP1/HIF1A/IL4R/TNFSF11/NOTCH2/…
GO_POSITIVE_REGULATION_OF_IMMUNE_EFFECTOR_PROCESS	GO_POSITIVE_REGULATION_OF_IMMUNE_EFFECTOR_PROCESS	202	0.630967	2.35042	1e-10	4.98e-09	3.69e-09	3320	tags=48%, list=17%, signal=40%	KLK5/KLK7/IL6/CD80/ITGB2/FCER1G/IFNG/KIR2DL4/NLRP3/LAG3/ITGAM/IL12RB1/CD84/PTPRC/SLAMF6/SPON2/CRTAM/SASH3/CCL19/LILRB1/CD86/MZB1/TNFSF4/CCR2/HLA-DMB/BTK/C3/SCIMP/CD300A/CD74/RSAD2/SH2D1A/ANXA1/NOD2/IL18RAP/TBX21/P2RX7/LTA/HLA-F/NCR3/FCER2/CLCF1/CD28/TNF/PTAFR/VAV1/RAC2/CD226/CD177/LYN/DDX58/DDX60/IL13RA2/IL33/B2M/TGFB1/CD244/MICB/NR4A3/PTPRJ/CD1A/TNFRSF4/SH2D1B/FOXP3/CD1B/STXBP1/IL12B/KLRC4-KLRK1…
GO_POSITIVE_REGULATION_OF_INFLAMMATORY_RESPONSE	GO_POSITIVE_REGULATION_OF_INFLAMMATORY_RESPONSE	133	0.639965	2.25638	1e-10	4.98e-09	3.69e-09	3080	tags=51%, list=16%, signal=43%	IL6/IDO1/GBP5/LILRA5/TGM2/CCL24/FCER1G/OSMR/CCL3/S100A8/TLR6/TNFSF4/CCR2/PTGER3/CLEC7A/BTK/SERPINE1/TREM2/C3/MMP8/OSM/SUCNR1/NOD2/STAP1/LTA/CD28/TNF/IL15/CD6/PLA2G7/TLR2/NLRP10/AGTR1/TLR10/LRRK2/S100A9/ITGA2/IL33/CEBPB/PIK3CG/CX3CL1/SNCA/TLR7/CTSC/EGFR/IL12B/NUPR1/IL18/JAK2/FFAR3/CD47/PTGS2/LDLR/IL6ST/CCL1/GPSM3/LBP/IL1RL1/GPRC5B/TNFSF11/NLRP12/ADORA2B/HLA-E/IL1B/ETS1/IL21/ADAM8/TLR3
GO_POSITIVE_REGULATION_OF_INTERLEUKIN_6_PRODUCTION	GO_POSITIVE_REGULATION_OF_INTERLEUKIN_6_PRODUCTION	92	0.675918	2.28359	1e-10	4.98e-09	3.69e-09	3080	tags=47%, list=16%, signal=40%	IL6/PAEP/TLR8/EREG/LILRA5/LILRB2/FCER1G/AIF1/TYROBP/TWIST1/SPON2/TLR6/TNFSF4/TLR1/CLEC7A/LILRA2/SCIMP/CD74/MMP8/NOD2/LGALS9B/P2RX7/RAB7B/IFIH1/TNF/IL1RAP/PTAFR/TLR2/NLRP10/DDX58/LGALS9C/F2R/ADCYAP1/IL33/TLR7/IL36G/LBP/ADORA2B/IL1B/LGALS9/IL6R/IL36RN/TLR3
GO_POSITIVE_REGULATION_OF_LEUKOCYTE_CELL_CELL_ADHESION	GO_POSITIVE_REGULATION_OF_LEUKOCYTE_CELL_CELL_ADHESION	213	0.676607	2.53309	1e-10	4.98e-09	3.69e-09	3035	tags=54%, list=15%, signal=46%	CCL21/PDCD1LG2/IL6/LILRB4/CD209/IL7R/LILRB2/IL2RA/DPP4/CAV1/ICAM1/CD80/ITGB2/CD274/CCL5/IFNG/CD70/HAVCR2/NLRP3/AIF1/PDCD1/HLA-DPA1/LGALS1/NCKAP1L/IL12RB1/PTPRC/RHOH/ICOS/SIRPA/SASH3/CCL19/HLA-DPB1/LILRB1/CD86/TNFSF13B/CTLA4/TNFSF4/CCR2/HLA-DMB/CD74/CD44/CD3E/VNN1/CCL2/ANXA1/RUNX3/VCAM1/NOD2/GLI2/IGF1/HAS2/EGR3/THY1/SIRPB1/EBI3/CORO1A/CD4/CD28/BTLA/TNF/PIK3R6/GRAP2/PTAFR/IL15/SOCS1/CD6/SPTA1/CLECL…
GO_POSITIVE_REGULATION_OF_LEUKOCYTE_DIFFERENTIATION	GO_POSITIVE_REGULATION_OF_LEUKOCYTE_DIFFERENTIATION	146	0.616677	2.20886	1e-10	4.98e-09	3.69e-09	3035	tags=49%, list=15%, signal=42%	LILRB4/IL7R/ROR2/LILRB2/IL2RA/CD80/IFNG/AXL/NLRP3/TYROBP/NCKAP1L/IL12RB1/GPR68/PTPRC/DCSTAMP/RHOH/SASH3/CCL19/CD86/CCR1/TNFSF4/EVI2B/BTK/TREM2/CD74/CSF1/GAS6/VNN1/ANXA1/RUNX3/GLI2/EGR3/CD4/TNF/PIK3R6/IL15/SOCS1/ADA/CD27/LIF/MMP14/TGFB1/HCLS1/ZAP70/TESPA1/FOXP3/TOX/KLF10/DUSP10/KITLG/IL12B/IL20/TNFSF9/IL18/IL34/GLI3/ZBTB16/SLC9B2/RASGRP1/IL4R/TNFSF11/NOTCH2/PF4/TGFBR2/LGALS9/HLX/CYLD/HLA-G/CD101/I…
GO_POSITIVE_REGULATION_OF_LEUKOCYTE_MEDIATED_IMMUNITY	GO_POSITIVE_REGULATION_OF_LEUKOCYTE_MEDIATED_IMMUNITY	125	0.633349	2.23192	1e-10	4.98e-09	3.69e-09	3133	tags=50%, list=16%, signal=42%	IL6/ITGB2/FCER1G/KIR2DL4/NLRP3/LAG3/ITGAM/IL12RB1/PTPRC/SLAMF6/CRTAM/SASH3/TNFSF4/BTK/C3/SCIMP/RSAD2/SH2D1A/NOD2/IL18RAP/TBX21/P2RX7/LTA/HLA-F/NCR3/FCER2/CLCF1/CD28/TNF/PTAFR/VAV1/CD226/CD177/DDX58/B2M/TGFB1/MICB/CD1A/SH2D1B/FOXP3/CD1B/STXBP1/IL12B/KLRC4-KLRK1/CLNK/IL18/CD1C/RASGRP1/CD1D/IL4R/IL18R1/PVR/ADORA2B/HLA-E/FGR/IL1B/HLA-G/IL21/IL12A/CD40/CD1E/MICA
GO_POSITIVE_REGULATION_OF_LEUKOCYTE_MIGRATION	GO_POSITIVE_REGULATION_OF_LEUKOCYTE_MIGRATION	126	0.653309	2.30612	1e-10	4.98e-09	3.69e-09	3035	tags=49%, list=15%, signal=42%	CCL21/CCL7/CXCL10/IL6/FPR2/CXCL13/C3AR1/ICAM1/CCL24/CCL4/CCL5/CMKLR1/AIF1/CCL3/NCKAP1L/C5AR1/CXCL12/CCL19/CCR1/CCR2/SERPINE1/TREM2/THBS1/CD74/CSF1/GAS6/P2RY12/RARRES2/VEGFC/S100A7/THY1/SPN/XG/TNF/TNFRSF18/PTAFR/PLA2G7/RAC2/ITGA4/CXCL8/TNFSF14/MMP14/ITGA2/CCL20/BDKRB1/EDN1/DYSF/CX3CL1/CD99/KITLG/CD99L2/CCR6/TNFSF18/CCL1/GPSM3/LBP/XCL2/LGALS9/ELANE/IL6R/IL12A/ADAM8
GO_POSITIVE_REGULATION_OF_LEUKOCYTE_PROLIFERATION	GO_POSITIVE_REGULATION_OF_LEUKOCYTE_PROLIFERATION	135	0.622425	2.20787	1e-10	4.98e-09	3.69e-09	3021	tags=51%, list=15%, signal=44%	PDCD1LG2/IL6/CD209/LILRB2/IL2RA/CD80/CD274/CCL5/CD70/HAVCR2/AIF1/HLA-DPA1/NCKAP1L/IL12RB1/CD38/PTPRC/SASH3/CCL19/HLA-DPB1/CD86/TNFSF13B/TNFSF4/CCR2/HLA-DMB/GPR183/CD74/CSF1/FCRL3/CD3E/ANXA1/VCAM1/IGF1/EBI3/CORO1A/CLCF1/CD4/CD28/IL15/CD6/SPTA1/CLECL1/FGF10/ADA/LYN/BST2/RASAL3/PRKCQ/ZAP70/TNFRSF4/FOXP3/JAK3/KITLG/IL12B/TNFSF9/IL18/CD40LG/ICOSLG/IL6ST/CD1D/MEF2C/NFATC2/IL5RA/HLA-E/IL1B/TGFBR2/LGALS9…
GO_POSITIVE_REGULATION_OF_PEPTIDYL_TYROSINE_PHOSPHORYLATION	GO_POSITIVE_REGULATION_OF_PEPTIDYL_TYROSINE_PHOSPHORYLATION	188	0.560894	2.08177	1e-10	4.98e-09	3.69e-09	3491	tags=47%, list=18%, signal=39%	GREM1/IL6/EREG/FGF7/LILRA5/CSF3/IL31RA/FCGR1A/ICAM1/CSF1R/CD80/CCL5/IFNG/CSF2/PTPRC/NCF1/AREG/ITGA5/HTR2A/TREM2/CD74/GAS6/CD44/EPGN/CD3E/CNTN1/IL11/OSM/ITGB3/IGF1/STAP1/ADIPOQ/NRG1/IL24/IFNL1/HGF/CLCF1/CD4/ADORA1/TNF/TNFRSF18/IL15/IL27RA/FGF10/PRNP/LYN/SOCS3/NRP1/CSPG4/NOX4/LIF/TGFB1/HCLS1/PTPRJ/FYN/CASS4/FLT3/KITLG/EGF/AFAP1L2/IL12B/NTRK2/IL20/IL18/VTN/JAK2/PDGFB/TNFSF18/ANGPT1/IL6ST/PECAM1/HBEG…
GO_POSITIVE_REGULATION_OF_RESPONSE_TO_BIOTIC_STIMULUS	GO_POSITIVE_REGULATION_OF_RESPONSE_TO_BIOTIC_STIMULUS	378	0.553019	2.18357	1e-10	4.98e-09	3.69e-09	3080	tags=33%, list=16%, signal=28%	KLK5/MUC16/KLK7/MARCO/FPR2/GBP5/TLR8/CD209/AIM2/EREG/CLEC4E/CD14/COLEC12/CAV1/ITGB2/MNDA/CD274/FCER1G/CCL5/CLEC4D/KIR2DL4/HAVCR2/HCK/ZBP1/LAG3/ITGAM/MMP12/PSMB9/PIK3AP1/S100A8/TNIP3/SLAMF6/CRTAM/CTSK/TLR6/LTF/CD300LF/TLR1/CD180/CLEC7A/BTK/LILRA2/PTPN22/SCIMP/LY86/CD300A/RSAD2/LY96/FCRL3/SH2D1A/CLEC10A/BIRC3/PYHIN1/NOD2/IL18RAP/CLEC4A/IRF4/HLA-F/NCR3/ICAM3/RAB7B/IFIH1/VAV1/FCN1/NLRC5/CD226/IFI16/T…
GO_POSITIVE_REGULATION_OF_TUMOR_NECROSIS_FACTOR_SUPERFAMILY_CYTOKINE_PRODUCTION	GO_POSITIVE_REGULATION_OF_TUMOR_NECROSIS_FACTOR_SUPERFAMILY_CYTOKINE_PRODUCTION	85	0.682551	2.26963	1e-10	4.98e-09	3.69e-09	3080	tags=51%, list=16%, signal=43%	LILRA5/CD14/CYBB/FCER1G/IFNG/HAVCR2/TYROBP/CCL3/TWIST1/PTPRC/SPON2/SASH3/CCL19/CD86/TLR1/CCR2/CLEC7A/THBS1/LILRA2/CD2/TNFRSF8/MMP8/LY96/NOD2/SPN/IFIH1/PTAFR/TLR2/DDX58/LRRK2/PTPRJ/IL12B/AZU1/JAK2/AKAP12/RASGRP1/LBP/HLA-E/PF4/LGALS9/CLU/ADAM8/TLR3
GO_POSITIVE_REGULATION_OF_T_CELL_PROLIFERATION	GO_POSITIVE_REGULATION_OF_T_CELL_PROLIFERATION	93	0.665633	2.25136	1e-10	4.98e-09	3.69e-09	3020	tags=57%, list=15%, signal=48%	PDCD1LG2/IL6/CD209/LILRB2/IL2RA/CD80/CD274/CCL5/CD70/HAVCR2/AIF1/HLA-DPA1/NCKAP1L/IL12RB1/PTPRC/SASH3/CCL19/HLA-DPB1/CD86/TNFSF13B/TNFSF4/CCR2/HLA-DMB/CD3E/ANXA1/VCAM1/IGF1/EBI3/CORO1A/CD4/CD28/IL15/CD6/SPTA1/CLECL1/RASAL3/PRKCQ/ZAP70/FOXP3/JAK3/IL12B/TNFSF9/IL18/CD40LG/ICOSLG/IL6ST/CD1D/HLA-E/IL1B/TGFBR2/LGALS9/IL21/IL12A
GO_POSITIVE_REGULATION_OF_VASCULATURE_DEVELOPMENT	GO_POSITIVE_REGULATION_OF_VASCULATURE_DEVELOPMENT	181	0.591906	2.18427	1e-10	4.98e-09	3.69e-09	4201	tags=51%, list=21%, signal=41%	SFRP2/HMGA2/GREM1/SERPINB7/CHI3L1/SPHK1/F3/C3AR1/CYBB/CCL24/ITGB2/CCL11/ANXA3/FGFBP1/ADAM12/IL10/TWIST1/C5AR1/ITGA5/PTGIS/SERPINE1/CCBE1/C3/THBS1/ITGAX/ECM1/ANXA1/GATA6/FGF1/VEGFC/HSPB6/HGF/RRAS/PLK2/CMA1/PIK3R6/FOXC2/HDAC9/AGTR1/NRP1/CXCL8/SOD2/AKT3/CYP1B1/CX3CL1/ITGB8/FGF2/EGR1/PRKCB/BMPER/APELA/TBXA2R/CXCR4/APLNR/PDGFB/PPP1R16B/CELA1/SMOC2/PTGS2/ITGB1/TNFSF12/HIF1A/ACVRL1/MAP3K3/IL1B/TGFBR2/TI…
GO_PRODUCTION_OF_MOLECULAR_MEDIATOR_OF_IMMUNE_RESPONSE	GO_PRODUCTION_OF_MOLECULAR_MEDIATOR_OF_IMMUNE_RESPONSE	196	0.595414	2.2122	1e-10	4.98e-09	3.69e-09	3320	tags=42%, list=17%, signal=36%	KLK5/KLK7/IL6/IL7R/IL31RA/FCER1G/KIR2DL4/NLRP3/HLA-DQB1/IL10/PTPRC/SPON2/SASH3/FGL2/LILRB1/MZB1/TNFSF13B/TNFSF4/CCR2/BTK/TGFB3/SCIMP/CD74/GAS6/RSAD2/FCRL3/FCGR2B/SLC11A1/NOD2/IL18RAP/TBX21/LAX1/TGFB2/HLA-F/CLCF1/SAMHD1/CD28/TNF/IL27RA/CD226/TLR2/TNFRSF1B/CD22/BST2/CLC/DDX58/IL13RA2/AICDA/IL33/B2M/TGFB1/CD244/NR4A3/TNFRSF4/FOXP3/JAK3/POU2F2/IL12B/GAPT/CLNK/IL18/CD40LG/CCR6/FFAR3/ITM2A/IRAK3/IFNB1/…
GO_REGULATION_OF_ADAPTIVE_IMMUNE_RESPONSE	GO_REGULATION_OF_ADAPTIVE_IMMUNE_RESPONSE	153	0.628274	2.2761	1e-10	4.98e-09	3.69e-09	3133	tags=51%, list=16%, signal=43%	IL6/CLEC4G/IL7R/CD80/CD274/FCER1G/HAVCR2/NLRP3/IL12RB1/IL10/SAMSN1/PTPRC/SASH3/CCL19/CR1/LILRB1/TNFSF13B/TNFSF4/CCR2/BTK/C3/RSAD2/CD48/ADCY7/FCGR2B/ANXA1/IL27/SLC11A1/TBX21/P2RX7/WAS/LTA/HLA-F/FCER2/CLCF1/CD4/CD28/IL20RB/TNF/IL27RA/CD226/TNFRSF1B/NLRP10/ADA/TNFAIP3/CLC/PRKCQ/IL33/B2M/TGFB1/MICB/CD1A/IRF1/FOXP3/CD1B/JAK3/DUSP10/IL12B/IL18/IRF7/CD1C/LOXL3/IFNB1/IL6ST/CD1D/IL1RL1/IL4R/IL18R1/MEF2C/P…
GO_REGULATION_OF_B_CELL_ACTIVATION	GO_REGULATION_OF_B_CELL_ACTIVATION	115	0.63574	2.22745	1e-10	4.98e-09	3.69e-09	1874	tags=37%, list=10%, signal=34%	IL6/INHBA/IGLL5/MNDA/SLAMF8/TYROBP/NCKAP1L/IL10/SAMSN1/CD38/PTPRC/SASH3/NFAM1/MZB1/TNFSF13B/CTLA4/TNFSF4/BTK/GPR183/CD300A/CD74/SFRP1/FCRL3/FCGR2B/SLA2/NOD2/TBX21/CLCF1/CD28/TNFRSF13B/IL27RA/ADA/TNFAIP3/CD22/LYN/CD27/TBC1D10C/CD19/MMP14/TGFB1/TNFRSF4/FOXP3/SH3KBP1
GO_REGULATION_OF_CELL_CELL_ADHESION	GO_REGULATION_OF_CELL_CELL_ADHESION	392	0.577477	2.28823	1e-10	4.98e-09	3.69e-09	3035	tags=44%, list=15%, signal=38%	CCL21/PDCD1LG2/TENM3/IL6/VSIG4/CLEC4G/IDO1/CXCL13/LILRB4/CD209/IL7R/LILRB2/IL2RA/DPP4/ADAM19/CAV1/ICAM1/CD80/ITGB2/CD274/CCL5/IFNG/CD70/HAVCR2/NLRP3/AIF1/PDCD1/LAG3/HLA-DPA1/LGALS1/NCKAP1L/IL12RB1/IL10/PLA2G2D/PTPRC/PDPN/RHOH/CXCL12/ICOS/SIRPA/SASH3/FGL2/CCL19/HLA-DPB1/LILRB1/CD86/TNFSF13B/C1QTNF1/CTLA4/TNFSF4/SERPINE2/CCR2/HLA-DMB/MYADM/PTPN22/CD300A/CD74/FSTL3/CD44/TNFAIP8L2/FCGR2B/CD3E/VNN1/CC…
GO_REGULATION_OF_CELL_KILLING	GO_REGULATION_OF_CELL_KILLING	92	0.699145	2.36206	1e-10	4.98e-09	3.69e-09	3133	tags=58%, list=16%, signal=49%	KRT6A/IL7R/ICAM1/SERPINB4/IFNG/KIR2DL4/PRF1/HAVCR2/TYROBP/LAG3/ITGAM/CXCL6/IL12RB1/PTPRC/SLAMF6/CRTAM/LILRB1/CLEC7A/FCGR2B/NCR1/SH2D1A/IL18RAP/P2RX7/SERPINB9/STAP1/HLA-F/NCR3/FCER2/PIK3R6/VAV1/CD226/CR1L/MICB/CD1A/CD59/DNASE1L3/CD1B/IL12B/KLRC4-KLRK1/CD1C/CFH/CD5L/RASGRP1/CD1D/ARRB2/PVR/HLA-E/LGALS9/HLA-G/IL21/IL12A/CD1E/MICA
GO_REGULATION_OF_CHEMOTAXIS	GO_REGULATION_OF_CHEMOTAXIS	204	0.58374	2.17714	1e-10	4.98e-09	3.69e-09	3020	tags=43%, list=15%, signal=37%	GREM1/CCL21/CCL7/CXCL10/IL6/FPR2/CXCL13/F3/C3AR1/SLAMF8/CCL4/CCL5/CMKLR1/AIF1/CCL3/NCKAP1L/CCL26/PLXNA4/C5AR1/CXCL12/C5AR2/CCL19/CCR1/CCR2/SERPINE1/TREM2/THBS1/GPR183/CD74/CSF1/GAS6/P2RY12/CCL2/MPP1/RARRES2/SLIT2/SUCNR1/PDGFRB/FGF1/VEGFC/STAP1/S100A7/IL16/SEMA3A/FGF16/FGFR1/PLA2G7/SCG2/RAC2/FGF10/CCR4/LYN/NRP1/DSCAM/CXCL8/TNFSF14/PDGFRA/ITGA2/EDN1/TGFB1/DYSF/PADI2/NBL1/TUBB2B/TMSB4X/FGF2/DUSP1/CX…
GO_REGULATION_OF_HEMOPOIESIS	GO_REGULATION_OF_HEMOPOIESIS	435	0.520653	2.0748	1e-10	4.98e-09	3.69e-09	3035	tags=34%, list=15%, signal=29%	LILRB4/IL7R/C1QC/ROR2/CSF3/LILRB2/INHBA/IL2RA/CD80/SLAMF8/IFNG/AXL/NLRP3/TYROBP/CSF2/CCL3/LAG3/FBN1/NCKAP1L/SPI1/IL12RB1/LOX/PSMB9/GPR68/PTPRC/DCSTAMP/RHOH/SASH3/FGL2/CCL19/CR1/LILRB1/CD86/NFAM1/NFE2/CTLA4/CCR1/TNFSF4/LTF/EVI2B/CCR2/BTK/TREM2/THBS1/CD2/CD74/FSTL3/SFRP1/CSF1/GAS6/FCRL3/FCGR2B/ZNF683/VNN1/OSM/MYL9/LILRB3/ANXA1/RUNX3/TMEM176B/GPR171/IL27/TBX21/CYP26B1/GLI2/HLA-DOA/ADIPOQ/IRF4/CDK6/E…
GO_REGULATION_OF_IMMUNE_EFFECTOR_PROCESS	GO_REGULATION_OF_IMMUNE_EFFECTOR_PROCESS	376	0.628227	2.48474	1e-10	4.98e-09	3.69e-09	3133	tags=46%, list=16%, signal=40%	KLK5/KLK7/IL6/VSIG4/CLEC4G/C1QB/C1QA/AIM2/IL7R/C1QC/IL2RA/C3AR1/CD80/ITGB2/SERPINB4/SLAMF8/FCER1G/C4B/IFNG/C1S/KIR2DL4/HAVCR2/NLRP3/LAG3/ITGAM/C1R/CXCL6/IL12RB1/IL10/MMP12/CD84/C5AR1/PTPRC/SLAMF6/SERPING1/SPON2/CRTAM/C5AR2/SASH3/FGL2/CCL19/CR1/LILRB1/CD86/C4A/MZB1/IFIT1/TNFSF4/CCR2/HLA-DMB/BTK/TGFB3/C3/SCIMP/CD300A/CD74/RSAD2/FCRL3/HTRA1/CFB/FCGR2B/NCR1/SH2D1A/ZNF683/HERC5/ANXA1/IL27/BIRC3/NOD2/I…
GO_REGULATION_OF_INFLAMMATORY_RESPONSE	GO_REGULATION_OF_INFLAMMATORY_RESPONSE	326	0.590695	2.30346	1e-10	4.98e-09	3.69e-09	3093	tags=43%, list=16%, signal=37%	TNFAIP6/IL6/SAA1/FPR2/IDO1/GBP5/MMP3/SPHK1/MMP9/LILRA5/TGM2/IL2RA/NT5E/ADAMTS12/CCL24/SLAMF8/FCER1G/CASP5/CCL5/HCK/OSMR/NLRP3/CCL3/SIGLEC10/IL10/PIK3AP1/S100A8/PTPRC/IL22RA2/MEFV/SIRPA/CST7/TLR6/TNFSF4/PTGIS/CCR2/PTGER3/CLEC7A/BTK/SERPINE1/TREM2/C3/MMP8/TNFAIP8L2/ADCY7/FCGR2B/OSM/ANXA1/SUCNR1/BIRC3/NOD2/APOE/ABCD2/IGF1/SERPINF1/STAP1/LTA/ADIPOQ/IL1R2/HGF/ADORA1/CD28/IL20RB/CASP1/TNF/CMA1/IL15/CD6…
GO_REGULATION_OF_LEUKOCYTE_CHEMOTAXIS	GO_REGULATION_OF_LEUKOCYTE_CHEMOTAXIS	108	0.661036	2.29112	1e-10	4.98e-09	3.69e-09	3020	tags=50%, list=15%, signal=43%	GREM1/CCL21/CCL7/CXCL10/IL6/FPR2/CXCL13/C3AR1/SLAMF8/CCL4/CCL5/CMKLR1/AIF1/CCL3/NCKAP1L/C5AR1/CXCL12/C5AR2/CCL19/CCR1/CCR2/SERPINE1/THBS1/CD74/CSF1/GAS6/CCL2/MPP1/RARRES2/SLIT2/VEGFC/STAP1/S100A7/PLA2G7/RAC2/LYN/CXCL8/TNFSF14/EDN1/DYSF/PADI2/NBL1/DUSP1/KLRC4-KLRK1/CCR6/CCL1/GPSM3/LBP/XCL2/JAM3/GPR18/LGALS9/IL6R/IL12A
GO_REGULATION_OF_LEUKOCYTE_DIFFERENTIATION	GO_REGULATION_OF_LEUKOCYTE_DIFFERENTIATION	267	0.588271	2.24725	1e-10	4.98e-09	3.69e-09	3080	tags=46%, list=16%, signal=39%	LILRB4/IL7R/C1QC/ROR2/LILRB2/INHBA/IL2RA/CD80/SLAMF8/IFNG/AXL/NLRP3/TYROBP/CCL3/LAG3/FBN1/NCKAP1L/IL12RB1/GPR68/PTPRC/DCSTAMP/RHOH/SASH3/FGL2/CCL19/CR1/LILRB1/CD86/NFAM1/CTLA4/CCR1/TNFSF4/LTF/EVI2B/CCR2/BTK/TREM2/CD2/CD74/FSTL3/SFRP1/CSF1/GAS6/FCRL3/FCGR2B/ZNF683/VNN1/LILRB3/ANXA1/RUNX3/TMEM176B/IL27/TBX21/CYP26B1/GLI2/HLA-DOA/ADIPOQ/IRF4/CDK6/EGR3/TMEM176A/MAFB/IFNL1/CD4/CD28/TNF/PIK3R6/TNFRSF18…
GO_REGULATION_OF_LEUKOCYTE_MEDIATED_CYTOTOXICITY	GO_REGULATION_OF_LEUKOCYTE_MEDIATED_CYTOTOXICITY	71	0.706052	2.28102	1e-10	4.98e-09	3.69e-09	3133	tags=62%, list=16%, signal=52%	IL7R/ICAM1/SERPINB4/KIR2DL4/HAVCR2/TYROBP/LAG3/ITGAM/CXCL6/IL12RB1/PTPRC/SLAMF6/CRTAM/LILRB1/FCGR2B/NCR1/SH2D1A/IL18RAP/P2RX7/SERPINB9/STAP1/HLA-F/NCR3/PIK3R6/VAV1/CD226/MICB/CD1A/DNASE1L3/CD1B/IL12B/KLRC4-KLRK1/CD1C/RASGRP1/CD1D/ARRB2/PVR/HLA-E/LGALS9/HLA-G/IL21/IL12A/CD1E/MICA
GO_REGULATION_OF_LEUKOCYTE_MEDIATED_IMMUNITY	GO_REGULATION_OF_LEUKOCYTE_MEDIATED_IMMUNITY	191	0.628747	2.33012	1e-10	4.98e-09	3.69e-09	3133	tags=49%, list=16%, signal=41%	IL6/CLEC4G/IL7R/ITGB2/SERPINB4/FCER1G/KIR2DL4/HAVCR2/NLRP3/LAG3/ITGAM/CXCL6/IL12RB1/IL10/CD84/PTPRC/SLAMF6/CRTAM/SASH3/CR1/LILRB1/TNFSF4/CCR2/BTK/C3/SCIMP/CD300A/RSAD2/FCGR2B/NCR1/SH2D1A/NOD2/IL18RAP/TBX21/P2RX7/WAS/SERPINB9/LTA/HLA-F/NCR3/FCER2/CLCF1/CD28/IL20RB/TNF/PIK3R6/PTAFR/IL27RA/VAV1/RAC2/CD226/TNFRSF1B/CD177/LYN/BST2/CLC/DDX58/IL13RA2/B2M/TGFB1/MICB/CD1A/SH2D1B/FOXP3/DNASE1L3/CD1B/STXBP1…
GO_REGULATION_OF_LEUKOCYTE_MIGRATION	GO_REGULATION_OF_LEUKOCYTE_MIGRATION	188	0.632503	2.34755	1e-10	4.98e-09	3.69e-09	3093	tags=50%, list=16%, signal=43%	GREM1/CCL21/CCL7/CXCL10/IL6/FPR2/CXCL13/C3AR1/ICAM1/CCL24/SLAMF8/CCL4/CCL5/CMKLR1/AIF1/CCL3/NCKAP1L/C5AR1/CXCL12/C5AR2/CCL19/EMILIN1/CCR1/CCR2/SERPINE1/TREM2/THBS1/CXCR3/CD300A/MSN/CD74/CSF1/GAS6/P2RY12/CCL2/ECM1/MPP1/ANXA1/RARRES2/SLIT2/VEGFC/STAP1/S100A7/THY1/SPN/ADTRP/XG/ADORA1/TNF/TNFRSF18/PTAFR/IL27RA/PLA2G7/RAC2/ITGA4/ADA/LYN/CXCL8/TNFSF14/MMP14/ITGA2/CCL20/IL33/BDKRB1/EDN1/DYSF/PADI2/NBL1/…
GO_REGULATION_OF_LEUKOCYTE_PROLIFERATION	GO_REGULATION_OF_LEUKOCYTE_PROLIFERATION	217	0.617869	2.31766	1e-10	4.98e-09	3.69e-09	3021	tags=51%, list=15%, signal=43%	GREM1/PDCD1LG2/CCL7/IL6/VSIG4/CLEC4G/IDO1/CD209/LILRB2/IL2RA/CD80/MNDA/CD274/CCL5/CD70/HAVCR2/AIF1/TYROBP/HLA-DPA1/NCKAP1L/IL12RB1/IL10/CD38/PLA2G2D/PTPRC/SASH3/CCL19/HLA-DPB1/LILRB1/CD86/MZB1/TNFSF13B/CTLA4/TNFSF4/CCR2/HLA-DMB/BTK/GPR183/PTPN22/CD300A/CD74/CSF1/LST1/FCRL3/FCGR2B/CD3E/ANXA1/TNFSF8/VCAM1/IL27/LGALS9B/IGF1/SPN/EBI3/CORO1A/CLCF1/CD4/GAL/CD28/IL20RB/TNFRSF13B/IL15/CD6/SPTA1/CLECL1/RA…
GO_REGULATION_OF_LYMPHOCYTE_ACTIVATION	GO_REGULATION_OF_LYMPHOCYTE_ACTIVATION	412	0.620297	2.46651	1e-10	4.98e-09	3.69e-09	3035	tags=46%, list=15%, signal=40%	CCL21/PDCD1LG2/IL6/VSIG4/CLEC4G/IDO1/LILRB4/CD209/IL7R/LILRB2/INHBA/IL2RA/DPP4/IGLL5/CAV1/CD80/MNDA/SLAMF8/CD274/CCL5/IFNG/AXL/CD70/HAVCR2/NLRP3/AIF1/TYROBP/PDCD1/LAG3/HLA-DPA1/LGALS1/NCKAP1L/IL12RB1/IL10/SAMSN1/CD38/PLA2G2D/PTPRC/RHOH/ICOS/SIRPA/SASH3/FGL2/CCL19/CR1/HLA-DPB1/LILRB1/CD86/NFAM1/MZB1/TNFSF13B/CTLA4/TNFSF4/CCR2/HLA-DMB/CLEC7A/BTK/GPR183/PTPN22/CD2/CD300A/CD74/SFRP1/SIT1/GAS6/LST1/TN…
GO_REGULATION_OF_LYMPHOCYTE_DIFFERENTIATION	GO_REGULATION_OF_LYMPHOCYTE_DIFFERENTIATION	166	0.595834	2.17621	1e-10	4.98e-09	3.69e-09	3035	tags=47%, list=15%, signal=40%	LILRB4/IL7R/LILRB2/INHBA/IL2RA/CD80/SLAMF8/IFNG/AXL/NLRP3/LAG3/NCKAP1L/IL12RB1/PTPRC/RHOH/SASH3/FGL2/CCL19/CR1/CD86/NFAM1/CTLA4/TNFSF4/CCR2/BTK/CD2/CD74/SFRP1/GAS6/FCRL3/ZNF683/VNN1/ANXA1/RUNX3/IL27/TBX21/CYP26B1/GLI2/HLA-DOA/IRF4/EGR3/IFNL1/CD28/PIK3R6/TNFRSF18/IL15/SOCS1/ADA/DTX1/CD27/MMP14/ZAP70/TESPA1/IRF1/FOXP3/TOX/ZEB1/JAK3/DUSP10/PRDM1/IL12B/TNFSF9/IL18/GLI3/LOXL3/ZBTB16/IFNB1/RASGRP1/CAMK…
GO_REGULATION_OF_LYMPHOCYTE_MEDIATED_IMMUNITY	GO_REGULATION_OF_LYMPHOCYTE_MEDIATED_IMMUNITY	141	0.635173	2.26632	1e-10	4.98e-09	3.69e-09	3133	tags=50%, list=16%, signal=43%	IL6/CLEC4G/IL7R/SERPINB4/FCER1G/KIR2DL4/HAVCR2/NLRP3/LAG3/IL12RB1/IL10/PTPRC/SLAMF6/CRTAM/SASH3/CR1/LILRB1/TNFSF4/CCR2/BTK/C3/RSAD2/FCGR2B/NCR1/SH2D1A/IL18RAP/TBX21/P2RX7/WAS/SERPINB9/LTA/HLA-F/NCR3/FCER2/CLCF1/CD28/IL20RB/TNF/PIK3R6/IL27RA/VAV1/CD226/TNFRSF1B/CLC/B2M/TGFB1/MICB/CD1A/SH2D1B/FOXP3/CD1B/IL12B/KLRC4-KLRK1/CLNK/IL18/CD1C/IFNB1/RASGRP1/CD1D/ARRB2/IL18R1/PVR/HLA-E/IL1B/LGALS9/HLA-G/IL2…
GO_REGULATION_OF_PEPTIDYL_TYROSINE_PHOSPHORYLATION	GO_REGULATION_OF_PEPTIDYL_TYROSINE_PHOSPHORYLATION	249	0.528002	1.99874	1e-10	4.98e-09	3.69e-09	3669	tags=44%, list=19%, signal=36%	SFRP2/GREM1/IL6/EREG/FGF7/LILRA5/CSF3/IL31RA/CAV1/FCGR1A/ICAM1/CSF1R/CD80/ITGB2/CCL5/IFNG/CSF2/SAMSN1/PTPRC/NCF1/IL22RA2/AREG/ITGA5/HTR2A/TREM2/CD300A/CD74/SFRP1/GAS6/CD44/EPGN/CD3E/CNTN1/IL11/OSM/ITGB3/IGF1/STAP1/PDGFC/ADIPOQ/NRG1/THY1/IL24/IFNL1/HGF/CLCF1/CD4/ADORA1/TNF/TNFRSF18/IL15/IL27RA/SOCS1/FGF10/PRNP/LYN/SOCS3/NRP1/CSPG4/NOX4/LIF/SH2B3/TGFB1/HCLS1/PTPRJ/FYN/CASS4/FLT3/KITLG/EGF/AFAP1L2/E…
GO_REGULATION_OF_PRODUCTION_OF_MOLECULAR_MEDIATOR_OF_IMMUNE_RESPONSE	GO_REGULATION_OF_PRODUCTION_OF_MOLECULAR_MEDIATOR_OF_IMMUNE_RESPONSE	136	0.612681	2.1743	1e-10	4.98e-09	3.69e-09	3391	tags=47%, list=17%, signal=39%	KLK5/KLK7/IL6/FCER1G/KIR2DL4/NLRP3/IL10/PTPRC/SPON2/SASH3/LILRB1/MZB1/TNFSF4/CCR2/BTK/TGFB3/SCIMP/CD74/RSAD2/FCRL3/FCGR2B/NOD2/TBX21/TGFB2/HLA-F/CLCF1/CD28/TNF/IL27RA/CD226/TNFRSF1B/CD22/BST2/CLC/DDX58/IL13RA2/IL33/B2M/TGFB1/CD244/NR4A3/TNFRSF4/FOXP3/JAK3/CLNK/IL18/CD40LG/FFAR3/IRAK3/IFNB1/ANGPT1/IL4R/IL18R1/GPRC5B/HLA-E/IL1B/TRIL/HLA-G/CD40/TLR3/FFAR2/MAD2L2/HMOX1/TLR4
GO_REGULATION_OF_RESPONSE_TO_BIOTIC_STIMULUS	GO_REGULATION_OF_RESPONSE_TO_BIOTIC_STIMULUS	495	0.559817	2.25251	1e-10	4.98e-09	3.69e-09	3080	tags=34%, list=16%, signal=29%	KLK5/MUC16/KLK7/MARCO/VSIG4/FPR2/GBP5/TLR8/CD209/AIM2/EREG/IL2RA/CLEC4E/CD14/COLEC12/CAV1/ITGB2/SERPINB4/MNDA/SLAMF8/CD274/FCER1G/CCL5/IFNG/CLEC4D/KIR2DL4/HAVCR2/HCK/ZBP1/LAG3/ITGAM/CXCL6/IL12RB1/MMP12/PSMB9/PIK3AP1/S100A8/TNIP3/SLAMF6/SERPING1/CRTAM/FGL2/CR1/LILRB1/CTSK/IFIT1/TLR6/LTF/CD300LF/TLR1/CD180/CLEC7A/BTK/TREM2/LILRA2/PTPN22/SCIMP/LY86/CD300A/RSAD2/LY96/FCRL3/HTRA1/FCGR2B/NCR1/SH2D1A/HE…
GO_REGULATION_OF_T_CELL_ACTIVATION	GO_REGULATION_OF_T_CELL_ACTIVATION	309	0.633313	2.45417	1e-10	4.98e-09	3.69e-09	3035	tags=49%, list=15%, signal=42%	CCL21/PDCD1LG2/IL6/VSIG4/CLEC4G/IDO1/LILRB4/CD209/IL7R/LILRB2/IL2RA/DPP4/CAV1/CD80/CD274/CCL5/IFNG/CD70/HAVCR2/NLRP3/AIF1/PDCD1/LAG3/HLA-DPA1/LGALS1/NCKAP1L/IL12RB1/IL10/PLA2G2D/PTPRC/RHOH/ICOS/SIRPA/SASH3/FGL2/CCL19/CR1/HLA-DPB1/LILRB1/CD86/TNFSF13B/CTLA4/TNFSF4/CCR2/HLA-DMB/PTPN22/CD2/CD300A/CD74/SIT1/TNFAIP8L2/FCGR2B/CD3E/ZNF683/VNN1/CCL2/ANXA1/RUNX3/TNFSF8/VCAM1/IL27/NOD2/TBX21/LGALS9B/CYP26B…
GO_REGULATION_OF_VASCULATURE_DEVELOPMENT	GO_REGULATION_OF_VASCULATURE_DEVELOPMENT	304	0.535474	2.06993	1e-10	4.98e-09	3.69e-09	3796	tags=45%, list=19%, signal=37%	SFRP2/HMGA2/GREM1/SERPINB7/CHI3L1/CXCL10/IL6/SPHK1/CXCL13/F3/SULF1/WT1/C3AR1/CYBB/CCL24/ITGB2/CCL11/ANXA3/FGFBP1/ADAM12/IL10/MEOX2/TWIST1/C5AR1/EMILIN1/ITGA5/PTGIS/DCN/FASLG/CCR2/NGFR/SERPINE1/CCBE1/C3/THBS1/ITGAX/SFRP1/THBS2/ECM1/ANXA1/CREB3L1/GATA6/FGF1/VEGFC/SERPINF1/TNFRSF12A/TGFB2/STAB1/SPARC/HSPB6/HGF/RRAS/PLK2/CMA1/PIK3R6/FOXC2/HDAC9/TNFAIP3/STAT1/AGTR1/NRP1/RECK/CXCL8/SOD2/AKT3/GPNMB/CYP1…
GO_RESPONSE_TO_CHEMOKINE	GO_RESPONSE_TO_CHEMOKINE	94	0.715065	2.42476	1e-10	4.98e-09	3.69e-09	2588	tags=57%, list=13%, signal=50%	CCL21/CCL18/CXCL11/CCL7/CXCL9/CXCL5/CXCL10/CXCL13/CCL13/CCL8/CCL24/CCL4/CCL5/CCL11/CCL23/CMKLR1/CCL3/CCL26/CXCL6/LOX/CCR5/CXCL2/CXCL12/CCL19/CXCL1/CCR1/CCR2/TREM2/CXCR3/CXCL3/CCL2/SLIT2/CXCR6/CCR8/CCL3L3/CCR4/CXCR1/THPO/CXCL8/CXCR5/CCL20/SH2B3/EDN1/PPBP/PADI2/CX3CL1/DUSP1/CXCR4/CCL25/CCR6/CCL22/PF4V1/CCL1/HIF1A
GO_RESPONSE_TO_INTERFERON_GAMMA	GO_RESPONSE_TO_INTERFERON_GAMMA	191	0.657626	2.43714	1e-10	4.98e-09	3.69e-09	3126	tags=50%, list=16%, signal=42%	CCL21/CCL18/CCL7/MT2A/GBP5/CAMK2A/CCL13/MRC1/CCL8/FCGR1A/ICAM1/CCL24/CCL4/CCL5/IFNG/FCGR1B/UBD/HLA-DQA1/CCL11/CCL23/HCK/HLA-DQB1/AIF1/CCL3/HLA-DPA1/HLA-DRB1/HLA-DRA/CCL26/IL12RB1/HLA-DRB5/IFITM3/IFITM1/MEFV/SIRPA/CCL19/HLA-DPB1/IRF8/HLA-DQA2/GBP1/VIM/CD44/CCL2/VCAM1/SLC11A1/WAS/IRF4/NCAM1/HLA-F/HLA-DQB2/TRIM22/IFITM2/CIITA/RAB7B/CASP1/PTAFR/SOCS1/OASL/NLRC5/GBP6/TLR2/CCL3L3/STAT1/BST2/SOCS3/IFI30…
GO_RESPONSE_TO_INTERLEUKIN_1	GO_RESPONSE_TO_INTERLEUKIN_1	197	0.574124	2.13388	1e-10	4.98e-09	3.69e-09	3021	tags=31%, list=15%, signal=27%	CCL21/CCL18/CHI3L1/CCL7/IL6/CCL13/ADAMTS12/CCL8/ICAM1/CCL24/CCL4/CCL5/CCL11/CCL23/ANKRD1/CCL3/CCL26/PSMB9/CD38/SIRPA/CCL19/SOX9/PTGIS/GBP1/SFRP1/CCL2/ANXA1/NOD2/HAS2/IL1R2/IL1RAP/CCL3L3/CXCL8/NLRP7/CCL20/EDN1/CEBPB/CX3CL1/SNCA/EGR1/TFPI/PSMB8/CCL25/AKAP12/CD47/CCL22/IRAK3/KMO/CCL1/HIF1A/MAPK11/NR1D1/MAP3K3/XCL2/RPS6KA4/IL1B/ETS1/KLF2/LGALS9/PSMA8/IRAK1/CD40
GO_RESPONSE_TO_MOLECULE_OF_BACTERIAL_ORIGIN	GO_RESPONSE_TO_MOLECULE_OF_BACTERIAL_ORIGIN	337	0.597102	2.34173	1e-10	4.98e-09	3.69e-09	3026	tags=44%, list=15%, signal=38%	PDCD1LG2/CXCL11/CXCL9/CXCL5/CXCL10/IL6/IDO1/CXCL13/CSF3/LILRB2/CD14/MRC1/ICAM1/CD80/CD274/C4B/FMO1/CCL5/AXL/ANKRD1/HAVCR2/HCK/NLRP3/CSF2/CCL3/CXCL6/IL12RB2/PTGFR/IL10/CCR5/S100A8/C5AR1/TNIP3/CXCL2/SPON2/SIRPA/CXCL1/LILRB1/SSC5D/CD86/IRF8/TLR6/TNFSF4/LTF/TLR1/DCN/CD180/FASLG/CARD17/CEBPE/SERPINE1/MAOB/TREM2/LILRA2/PTPN22/SCIMP/LY86/BPI/CTSG/IL10RA/VIM/LY96/FCGR2B/CXCL3/PDE4B/CCL2/VCAM1/SLC11A1/NOD…
GO_RESPONSE_TO_TUMOR_NECROSIS_FACTOR	GO_RESPONSE_TO_TUMOR_NECROSIS_FACTOR	292	0.538193	2.0751	1e-10	4.98e-09	3.69e-09	3021	tags=33%, list=15%, signal=29%	CCL21/CCL18/CHI3L1/POSTN/CCL7/SPHK1/AIM2/CCL13/ADAMTS12/CD14/CCL8/ICAM1/CCL24/COL1A1/CCL4/CCL5/UBD/CCL11/TNFRSF9/CCL23/CD70/ANKRD1/CCL3/CCL26/PSMB9/DCSTAMP/CCL19/TNFSF13B/TNFSF4/GBP1/THBS1/TNFRSF8/SFRP1/GAS6/CCL2/TNFSF8/TCL1A/VCAM1/BIRC3/TNFRSF12A/TNFRSF17/LTA/ADIPOQ/GGT5/HAS2/CASP1/TNF/TNFRSF13B/TNFRSF18/TNFRSF19/TNFRSF1B/CCL3L3/TNFAIP3/STAT1/CD27/LTB/CXCL8/TNFSF14/CCL20/CARD16/EDN1/TNFRSF4/TNFR…
GO_RESPONSE_TO_VIRUS	GO_RESPONSE_TO_VIRUS	312	0.575856	2.23432	1e-10	4.98e-09	3.69e-09	3133	tags=35%, list=16%, signal=30%	HMGA2/CXCL9/CXCL10/IL6/TLR8/AIM2/IL2RA/RNASE2/CCL8/CCL4/CCL5/IFNG/CCL11/PRF1/NLRP3/FLNA/IL12RB1/MMP12/RNASE6/IFITM3/IFITM1/PTPRC/SPON2/CXCL12/FGL2/CCL19/LILRB1/IFIT1/TNFSF4/IFIT3/IFIT2/GBP1/IFI44L/RSAD2/HTRA1/HERC5/IL27/BIRC3/SLFN11/DCLK1/IFI6/TBX21/ACTA2/CDK6/IFI27/TRIM22/BATF3/IFITM2/IFI44/IFNL1/ISG20/SAMHD1/IFIH1/TNF/IL15/OASL/NLRC5/IFI16/TNFAIP3/STAT1/BST2/PENK/IFNK/DDX58/FOSL1/DDX60/AICDA/IL…
GO_SECRETORY_GRANULE_MEMBRANE	GO_SECRETORY_GRANULE_MEMBRANE	289	0.537556	2.06986	1e-10	4.98e-09	3.69e-09	2706	tags=33%, list=14%, signal=29%	FPR2/FPR1/CD109/FCGR2A/LILRB2/C3AR1/CD14/CYBB/CAV1/ITGB2/FCER1G/CLEC4D/CLEC5A/TYROBP/ITGAM/CD53/NCKAP1L/SIGLEC9/LAIR1/PCDH7/CD38/P2RX1/C5AR1/PTPRC/FCAR/SIRPA/MCEMP1/CR1/PLAUR/NFAM1/OLR1/ANPEP/PLAU/RAB31/GPR84/GLIPR1/ITGAX/CD300A/CD44/CD33/VNN1/LILRB3/ITGB3/CAV2/MOXD1/SLC11A1/DEGS1/SERPINA5/ITGAL/SLC2A5/SLC2A3/SIRPB1/SPARC/SERPINB10/CEACAM3/PTAFR/ATP8B4/TLR2/TNFRSF1B/CD177/SIGLEC14/BST2/RHOF/CXCR1…
GO_SIDE_OF_MEMBRANE	GO_SIDE_OF_MEMBRANE	497	0.55061	2.21693	1e-10	4.98e-09	3.69e-09	3407	tags=45%, list=17%, signal=38%	PDCD1LG2/CD163/CXCL9/CXCL10/FCGR3A/TLR8/F3/CD209/IL7R/IL2RA/IL31RA/CD14/IGLL5/PCSK9/ICAM1/CD80/ITGB2/CD274/FCER1G/HLA-DQA1/IGSF21/TNFRSF9/HCK/OSMR/HLA-DQB1/PDCD1/GNG4/LAG3/HLA-DPA1/ITGAM/HLA-DRB1/HLA-DRA/IL12RB2/IL12RB1/SLA/CCR5/HLA-DRB5/P2RX1/PTPRC/IL2RG/CXCL12/ICOS/HLA-DPB1/LILRB1/CD86/KLRD1/FOLR2/ANPEP/CTLA4/CCR1/HLA-DQA2/SERPINE2/ITGA5/FOLR3/STAC/FASLG/RGS1/CCR2/PTPN7/THBS1/CXCR3/PTPN22/CD2/C…
GO_SPECIFIC_GRANULE	GO_SPECIFIC_GRANULE	158	0.583378	2.11452	1e-10	4.98e-09	3.69e-09	3530	tags=45%, list=18%, signal=37%	CHI3L1/FPR2/C3AR1/CYBB/ITGB2/PTX3/CLEC4D/ANXA3/CLEC5A/TIMP2/ITGAM/CD53/OSCAR/LAIR1/P2RX1/DOCK2/FCAR/MCEMP1/CXCL1/PLAUR/OLR1/LYZ/LTF/PLAU/FOLR3/GPR84/RETN/BPI/HPSE/MMP8/CD33/SLPI/DEGS1/ITGAL/SLC2A5/SLC2A3/CEACAM3/ATP8B4/TNFRSF1B/CD177/B2M/OLFM4/STOM/SNAP25/RAB27A/PTPRJ/CAMP/CTSZ/CD59/MMP25/HP/HVCN1/CD47/KCNAB2/CD93/CFP/ITGAV/RAB44/CHIT1/CNN2/STK10/ELANE/ADAM8/RAB37/ALDH3B1/TOM1/ATP11A/CKAP4/RAP2B/…
GO_TERTIARY_GRANULE	GO_TERTIARY_GRANULE	160	0.60766	2.20952	1e-10	4.98e-09	3.69e-09	2780	tags=39%, list=14%, signal=34%	TNFAIP6/FPR2/FPR1/MMP9/LILRB2/CYBB/ITGB2/PTX3/FCER1G/CLEC4D/CDA/CLEC5A/TIMP2/ITGAM/CD53/NCKAP1L/OSCAR/LAIR1/FCAR/SIRPA/MCEMP1/CR1/CXCL1/OLR1/LYZ/LTF/PLAU/FOLR3/GPR84/ITGAX/CD300A/MMP8/CD33/SLC11A1/SLC2A3/SERPINB10/PTAFR/ATP8B4/CD177/SIGLEC14/PRSS3/TBC1D10C/PGM1/B2M/PPBP/OLFM4/STOM/SNAP25/CAMP/CD59/LAMP2/HP/DOK3/CD47/KCNAB2/CD93/CFP/CLEC4C/MGAM/CHIT1/CNN2/CTSS
GO_TUMOR_NECROSIS_FACTOR_SUPERFAMILY_CYTOKINE_PRODUCTION	GO_TUMOR_NECROSIS_FACTOR_SUPERFAMILY_CYTOKINE_PRODUCTION	150	0.661068	2.3835	1e-10	4.98e-09	3.69e-09	3080	tags=50%, list=16%, signal=43%	LILRA5/CD14/CYBB/CD274/FCER1G/IFNG/AXL/HAVCR2/TYROBP/CCL3/IL10/TWIST1/PTPRC/SPON2/C5AR2/SIRPA/SASH3/CCL19/LILRB1/CD86/LTF/TLR1/CCR2/CLEC7A/SLAMF1/TREM2/THBS1/LILRA2/PTPN22/CD2/TNFRSF8/BPI/GAS6/MMP8/LY96/CD33/NOD2/CLEC4A/IGF1/ADIPOQ/SPN/IFIH1/PTAFR/IL27RA/TLR2/TMEM106A/TNFAIP3/DDX58/LRRK2/SYT11/GPNMB/PTPRJ/FOXP3/CX3CL1/ACP5/LILRA4/POMC/IL12B/AZU1/JAK2/AKAP12/CD47/IRAK3/ANGPT1/RASGRP1/NLRC3/LBP/ARR…
GO_T_CELL_ACTIVATION	GO_T_CELL_ACTIVATION	458	0.611663	2.43994	1e-10	4.98e-09	3.69e-09	3035	tags=44%, list=15%, signal=38%	CCL21/PDCD1LG2/IL6/VSIG4/CLEC4G/IDO1/LILRB4/CD209/IL7R/LILRB2/IL2RA/CLEC4E/DPP4/CAV1/ICAM1/CD80/CD274/FCER1G/CCL5/IFNG/CLEC4D/CD70/HAVCR2/NLRP3/AIF1/PDCD1/LAG3/HLA-DPA1/LGALS1/NCKAP1L/IL12RB1/IL10/PLA2G2D/DOCK2/PTPRC/SLAMF6/RHOH/ICOS/SIRPA/SASH3/FGL2/CCL19/CR1/HLA-DPB1/LILRB1/CD86/CD7/TNFSF13B/CTLA4/TNFSF4/FUT7/CCR2/HLA-DMB/CLEC7A/ITK/GPR183/PTPN22/CD2/CD300A/MSN/CD74/CD8A/SIT1/RSAD2/CD44/TNFAIP8…
GO_T_CELL_ACTIVATION_INVOLVED_IN_IMMUNE_RESPONSE	GO_T_CELL_ACTIVATION_INVOLVED_IN_IMMUNE_RESPONSE	105	0.673355	2.32269	1e-10	4.98e-09	3.69e-09	2625	tags=43%, list=13%, signal=37%	IL6/CLEC4E/ICAM1/CD80/FCER1G/IFNG/CLEC4D/HAVCR2/NLRP3/IL12RB1/SLAMF6/FGL2/CCL19/LILRB1/CD86/TNFSF4/HLA-DMB/GPR183/LCP1/FCGR2B/ANXA1/IL27/SLC11A1/TBX21/IRF4/ITGAL/IFNL1/SPN/LY9/EOMES/IFNK/RAB27A/FOXP3/APBB1IP/JAK3/IL12B/IFNE/IL18/CD1C/TNFSF18/RELB/LOXL3/IFNB1/IL4R/IL18R1
GO_T_CELL_DIFFERENTIATION	GO_T_CELL_DIFFERENTIATION	236	0.587568	2.21656	1e-10	4.98e-09	3.69e-09	3035	tags=44%, list=15%, signal=37%	IL6/LILRB4/IL7R/LILRB2/IL2RA/CLEC4E/CD80/FCER1G/IFNG/CLEC4D/NLRP3/LAG3/NCKAP1L/IL12RB1/PLA2G2D/DOCK2/PTPRC/SLAMF6/RHOH/SASH3/FGL2/CCL19/CR1/CD86/CTLA4/TNFSF4/FUT7/CCR2/ITK/GPR183/PTPN22/CD2/CD74/CD8A/RSAD2/CD3E/ZNF683/VNN1/ANXA1/RUNX3/THEMIS/TNFSF8/IL27/PIK3CD/TBX21/CYP26B1/GLI2/HLA-DOA/CD3D/IRF4/CDK6/EGR3/MAFB/IFNL1/SPN/LY9/CD4/CD3G/CD28/PIK3R6/TNFRSF18/IL15/SOCS1/VAV1/EOMES/ADA/DTX1/CD27/RUNX2/…
GO_T_CELL_PROLIFERATION	GO_T_CELL_PROLIFERATION	181	0.596605	2.20161	1e-10	4.98e-09	3.69e-09	3020	tags=48%, list=15%, signal=41%	PDCD1LG2/IL6/VSIG4/CLEC4G/IDO1/CD209/LILRB2/IL2RA/CD80/CD274/CCL5/CD70/HAVCR2/AIF1/HLA-DPA1/NCKAP1L/IL12RB1/IL10/PLA2G2D/DOCK2/PTPRC/SASH3/CCL19/HLA-DPB1/LILRB1/CD86/TNFSF13B/CTLA4/TNFSF4/CCR2/HLA-DMB/MSN/CD3E/ANXA1/TNFSF8/VCAM1/IL27/SLC11A1/LGALS9B/P2RX7/IGF1/SPN/EBI3/CORO1A/CD4/CD28/IL20RB/IL15/CD6/SPTA1/CLECL1/RAC2/LMO1/TNFRSF1B/PRNP/CLC/RASAL3/PRKCQ/TNFSF14/LGALS9C/LRRC32/CEBPB/GPNMB/PIK3CG/Z…
GO_VESICLE_LUMEN	GO_VESICLE_LUMEN	322	0.520004	2.02995	1e-10	4.98e-09	3.69e-09	4076	tags=42%, list=21%, signal=34%	CHI3L1/FN1/ISLR/SERPINA1/HK3/RNASE2/PTX3/MNDA/LEFTY2/CDA/TIMP2/OSCAR/SRGN/DOCK2/S100A8/SERPING1/CXCL1/F13A1/LYZ/LTF/FOLR3/FASLG/SERPINB3/TGFB3/SERPINE1/C3/THBS1/RETN/ARHGAP9/GRP/BPI/CTSG/HPSE/GAS6/MMP8/PCSK1/ECM1/BIN2/PLAC8/RARRES2/SERPINA3/FERMT3/SLPI/CRISPLD2/VEGFC/IGF1/TGFB2/ACTN1/S100A7/SPARC/HGF/TIMP1/ACTN2/FCN1/MPO/ADA/SERPINB1/PENK/TIMP3/S100A9/ANXA2/B2M/PPBP/OLFM4/TGFB1/RNASE3/RAB27A/PADI…
GO_VIRAL_LIFE_CYCLE	GO_VIRAL_LIFE_CYCLE	312	0.509624	1.97734	1e-10	4.98e-09	3.69e-09	2489	tags=25%, list=13%, signal=22%	HMGA2/LRRC15/CLEC4G/CD209/DPP4/MRC1/CCL8/CAV1/ICAM1/CD80/PTX3/CCL5/AXL/CLEC5A/LGALS1/CCR5/SELPLG/IFITM3/IFITM1/CR1/CD86/ANPEP/IFIT1/LTF/ITGA5/SERPINB3/SLAMF1/HTR2A/CD74/GAS6/RSAD2/CCL2/ITGB3/CAV2/SLPI/APOE/CR2/NCAM1/IFI27/IFITM2/ISG20/CD4/CD28/TNF/CXCR6/FCN1/OASL/IFI16/BST2/CTSB/CXCL8/ITGA2/AICDA/STOM/CLDN6/TNFRSF4/ITGB5/MX1/OAS2/EGFR/ADARB1/GSN/CXCR4/IFNL3/IFIT5/PCSK5/LAMP3/TRIM15/APOBEC3A/NMT2/…
GO_NEGATIVE_REGULATION_OF_IMMUNE_EFFECTOR_PROCESS	GO_NEGATIVE_REGULATION_OF_IMMUNE_EFFECTOR_PROCESS	117	0.620203	2.17675	1.14e-10	5.61e-09	4.15e-09	2969	tags=45%, list=15%, signal=39%	VSIG4/CLEC4G/IL7R/IL2RA/SERPINB4/SLAMF8/KIR2DL4/HAVCR2/IL10/CD84/PTPRC/SERPING1/FGL2/CR1/LILRB1/TNFSF4/CCR2/TGFB3/CD300A/FCRL3/HTRA1/FCGR2B/ANXA1/TBX21/SERPINB9/TGFB2/HLA-F/IFNL1/IL20RB/TNF/CD22/BST2/IL13RA2/IL33/TGFB1/MICB/FOXP3/CD59/JAK3/DUSP10/ENPP3/CD47/IRAK3/LOXL3/IFNB1/ANGPT1/IL4R/ARRB2/A2M/HLA-E/LGALS9/HLX/HLA-G
GO_CELL_ADHESION_MOLECULE_BINDING	GO_CELL_ADHESION_MOLECULE_BINDING	465	0.445738	1.78246	1.14e-10	5.61e-09	4.15e-09	4118	tags=37%, list=21%, signal=30%	SFRP2/TENM2/FN1/POSTN/TENM3/FAP/TGFBI/LAMA3/LILRB2/ICAM1/ITGB2/COMP/IGSF21/COL16A1/COL5A1/COL3A1/TIMP2/FBN1/FLNA/CXCL12/EMILIN1/ITGA5/THBS1/CALD1/MSN/CDH11/CDH2/LCP1/ANXA1/ITGB3/PTPRZ1/ITGBL1/VCAM1/PTPRD/FERMT3/FGF1/IGF1/NRG1/ACTN1/TSPAN4/SPP1/ITGAL/MFGE8/ICAM5/THY1/IBSP/FCER2/ICAM3/CDH3/TNN/ACTN2/VASN/CD226/CDH15/ITGA4/FXYD5/NTNG1/STAT1/CD177/LYN/MYO1B/CDC42EP1/ECM2/MMP14/ITGA2/CDH19/ANXA2/OLFM4…
GO_REGULATION_OF_T_CELL_DIFFERENTIATION	GO_REGULATION_OF_T_CELL_DIFFERENTIATION	136	0.598744	2.12484	1.27e-10	6.18e-09	4.58e-09	3035	tags=50%, list=15%, signal=43%	LILRB4/IL7R/LILRB2/IL2RA/CD80/IFNG/NLRP3/LAG3/NCKAP1L/IL12RB1/PTPRC/RHOH/SASH3/FGL2/CCL19/CR1/CD86/CTLA4/TNFSF4/CCR2/CD2/CD74/ZNF683/VNN1/ANXA1/RUNX3/IL27/TBX21/CYP26B1/GLI2/HLA-DOA/IRF4/EGR3/IFNL1/CD28/PIK3R6/TNFRSF18/IL15/SOCS1/ADA/DTX1/CD27/ZAP70/TESPA1/IRF1/FOXP3/ZEB1/JAK3/DUSP10/PRDM1/IL12B/TNFSF9/IL18/GLI3/LOXL3/ZBTB16/IFNB1/RASGRP1/CAMK4/IL4R/NFATC2/TGFBR2/LGALS9/HLX/CYLD/HLA-G/IL12A/ADAM8
GO_GLIAL_CELL_ACTIVATION	GO_GLIAL_CELL_ACTIVATION	52	0.751334	2.31525	1.4e-10	6.78e-09	5.02e-09	3080	tags=71%, list=16%, signal=60%	IL6/FPR2/SPHK1/TLR8/C1QA/ITGB2/IFNG/AIF1/TYROBP/CCL3/ITGAM/C5AR1/PTPRC/CST7/TLR6/TREM2/MMP8/STAP1/TNF/TLR2/LRRK2/SYT11/IL33/CX3CL1/SNCA/TLR7/CTSC/EGFR/AZU1/JAK2/LDLR/LRP1/NR1D1/IL1B/CLU/JUN/TLR3
GO_REGULATION_OF_LEUKOCYTE_APOPTOTIC_PROCESS	GO_REGULATION_OF_LEUKOCYTE_APOPTOTIC_PROCESS	83	0.671584	2.22956	1.41e-10	6.78e-09	5.02e-09	3035	tags=47%, list=15%, signal=40%	CCL21/IDO1/IL7R/CD274/FCER1G/CCL5/AXL/PDCD1/IL10/CCR5/CXCL12/CCL19/LILRB1/BTK/CD74/GAS6/ANXA1/NOD2/PIK3CD/P2RX7/CDKN2A/BIRC7/PTCRA/CD3G/ADA/LYN/CD27/PRKCQ/HCLS1/NR4A3/JAK3/KITLG/IRF7/GIMAP8/TSC22D3/HIF1A/MEF2C/LGALS9/ADAM8
GO_NEGATIVE_REGULATION_OF_CELL_ADHESION	GO_NEGATIVE_REGULATION_OF_CELL_ADHESION	266	0.502575	1.91997	1.49e-10	7.11e-09	5.27e-09	2987	tags=38%, list=15%, signal=32%	CCL21/TNC/PDCD1LG2/POSTN/VSIG4/CLEC4G/IDO1/TGFBI/LILRB2/IL2RA/CD80/COL1A1/CD274/ADAMDEC1/HAVCR2/LAG3/LGALS1/PLXNA4/IL10/MMP12/PLA2G2D/PTPRC/CXCL12/FGL2/LILRB1/CD86/C1QTNF1/CTLA4/TNFSF4/SERPINE2/GBP1/MYADM/SERPINE1/THBS1/PTPN22/CD300A/CD74/TNFAIP8L2/FCGR2B/ANXA1/RUNX3/TBX21/LGALS9B/LAX1/TIGIT/CDKN2A/ADIPOQ/SPOCK1/IFNL1/SPN/CDSN/ADTRP/SNAI2/IL20RB/PLXNC1/SOCS1/PRNP/FXYD5/DTX1/PRKG1/CORO1C/DSCAM/LGA…
GO_COLLAGEN_CATABOLIC_PROCESS	GO_COLLAGEN_CATABOLIC_PROCESS	45	0.773842	2.31802	1.6e-10	7.57e-09	5.61e-09	2920	tags=67%, list=15%, signal=57%	KLK6/FAP/MMP3/MMP9/MMP11/ADAMTS2/MMP12/MMP1/MMP7/MMP13/CTSK/MRC2/MMP8/ADAMTS14/MMP2/COL15A1/CTSL/CTSB/MMP14/ADAMTS3/MMP17/MMP25/MMP23B/COL13A1/MMP19/MMP16/MMP20/ITGB1/CTSS/MMP10
GO_POSITIVE_REGULATION_OF_CYTOKINE_BIOSYNTHETIC_PROCESS	GO_POSITIVE_REGULATION_OF_CYTOKINE_BIOSYNTHETIC_PROCESS	67	0.708016	2.27436	1.71e-10	8.03e-09	5.95e-09	3547	tags=67%, list=18%, signal=55%	IL6/TLR8/EREG/CYBB/CD80/IFNG/TYROBP/PTPRC/CD86/TLR6/TLR1/CCR2/CLEC7A/THBS1/TNFRSF8/CD74/CD3E/IL27/IRF4/SPN/EBI3/CD4/CD28/TNF/PTAFR/LTB/PRKCQ/IRF1/TLR7/EGR1/IL12B/AZU1/JAK2/AKAP12/LBP/IL1B/ELANE/IL21/TLR3/CD276/HMOX1/TLR4/STAT3/BCL3/APP
GO_B_CELL_DIFFERENTIATION	GO_B_CELL_DIFFERENTIATION	129	0.604234	2.13451	1.72e-10	8.03e-09	5.95e-09	2773	tags=35%, list=14%, signal=30%	INHBA/SLAMF8/LGALS1/NCKAP1L/IL10/PTPRC/NFAM1/BTK/GPR183/SFRP1/FCRL3/FCGR2B/IL11/VCAM1/CD79A/CR2/NTRK1/MS4A1/DOCK10/CLCF1/HDAC9/ITGA4/ADA/DOCK11/IFNK/CD27/CD19/MMP14/PLCL2/AICDA/PTPRJ/MFNG/FLT3/JAK3/POU2F2/IFNE/CD79B/CD40LG/LYL1/ITM2A/IFNB1/ITGB1/CDH17/LRRC8A/NOTCH2
GO_POSITIVE_REGULATION_OF_LYMPHOCYTE_MEDIATED_IMMUNITY	GO_POSITIVE_REGULATION_OF_LYMPHOCYTE_MEDIATED_IMMUNITY	97	0.650658	2.21014	1.96e-10	9.07e-09	6.72e-09	3133	tags=53%, list=16%, signal=44%	IL6/FCER1G/KIR2DL4/NLRP3/LAG3/IL12RB1/PTPRC/SLAMF6/CRTAM/SASH3/TNFSF4/BTK/C3/RSAD2/SH2D1A/IL18RAP/TBX21/P2RX7/LTA/HLA-F/NCR3/FCER2/CLCF1/CD28/TNF/VAV1/CD226/B2M/TGFB1/MICB/CD1A/SH2D1B/FOXP3/CD1B/IL12B/KLRC4-KLRK1/CLNK/IL18/CD1C/RASGRP1/CD1D/IL18R1/PVR/HLA-E/IL1B/HLA-G/IL21/IL12A/CD40/CD1E/MICA
GO_RECEPTOR_COMPLEX	GO_RECEPTOR_COMPLEX	391	0.463941	1.83737	1.97e-10	9.09e-09	6.74e-09	3297	tags=38%, list=17%, signal=32%	IL6/RAMP1/ROR2/IL2RA/IL31RA/CD14/CSF1R/ITGB2/AXL/OSMR/ITGAM/IL12RB2/IL12RB1/PLXNA4/FCRL5/IL2RG/GPR37/NRP2/KLRC2/EMILIN1/KLRD1/OLR1/TLR6/ITGA11/ITGA5/TLR1/GPR84/SCIMP/ITGAX/CD74/CSF2RA/CD8A/CD44/LY96/CD3E/IL2RB/ITGB3/TRAT1/ROR1/ITGBL1/ADRB3/CACNG8/PDGFRB/CD79A/IL18RAP/CR2/DDR2/NTRK1/ROS1/CD3D/CD8B/CSF2RB/BMPR1B/ITGAL/IFNL1/EBI3/CD4/KLRC1/GPR156/CRLF2/CD3G/EPHB2/CHRNA9/INSRR/PLXNC1/IL27RA/CD6/FGFR1…
GO_HEPARIN_BINDING	GO_HEPARIN_BINDING	161	0.575386	2.09451	2.13e-10	9.75e-09	7.22e-09	2564	tags=45%, list=13%, signal=40%	FN1/CXCL11/POSTN/CCL7/RSPO3/CXCL10/SAA1/CXCL13/CCDC80/FGF7/COL11A1/CCL8/COMP/COL16A1/COL5A1/CCL23/FGFBP1/FBN1/CXCL6/RSPO2/LAMC2/PLA2G2D/PTPRC/MMP7/ADAMTS15/NRP2/COL5A3/PLA2G5/LTF/SERPINE2/THBS1/SFRP1/THBS2/CTSG/LTBP2/SLIT2/FGF1/CRISPLD2/APOE/SOD3/PCOLCE2/SERPINA5/ANXA5/SOST/EVA1C/FGFR1/PCOLCE/FGF10/MPO/PRNP/FSTL1/FBLN7/NRP1/ECM2/ADAMTS3/PRELP/LIPG/GPNMB/FGF2/ABI3BP/APLP1/COL13A1/AZU1/VTN/CHRD/RSP…
GO_MEMBRANE_REGION	GO_MEMBRANE_REGION	322	0.487578	1.90336	2.18e-10	9.92e-09	7.35e-09	4198	tags=44%, list=21%, signal=36%	SULF1/DPP4/CD14/CAV1/ICAM1/ITGB2/HCK/ITGAM/P2RX1/SELPLG/PTPRC/PDPN/UNC5A/OLR1/TLR6/PTGIS/TLR1/FASLG/BTK/S100A10/MYADM/HTR2A/CD2/FAIM2/CD8A/HPSE/CD48/CDH2/P2RY12/CNTN1/MALL/LCP2/FAS/CAV2/BIRC3/EHD2/CD79A/LAT2/MS4A1/BVES/SGCA/HAS2/THY1/ADTRP/ANK2/CD4/TUBA1A/TNF/KCNA3/KCNMA1/CD226/CDH15/TLR2/TNFRSF1B/PRNP/RFTN1/CD177/KCNE1/LYN/BST2/ADCYAP1R1/LRRK2/CORO1C/CD19/CAPN2/F2R/ADRA1B/ANXA2/STOM/MME/DYSF/PDZ…
GO_LYMPHOCYTE_COSTIMULATION	GO_LYMPHOCYTE_COSTIMULATION	57	0.738205	2.32784	2.29e-10	1.03e-08	7.65e-09	2135	tags=46%, list=11%, signal=41%	CCL21/PDCD1LG2/DPP4/CAV1/CD80/CD274/PDCD1/LGALS1/ICOS/CCL19/CD86/TNFSF13B/CTLA4/TNFSF4/CD3E/CD28/BTLA/GRAP2/VAV1/LYN/TNFSF14/CD5/LCK/FYN/KLRC4-KLRK1/CD40LG
GO_MUSCLE_SYSTEM_PROCESS	GO_MUSCLE_SYSTEM_PROCESS	430	0.451689	1.79654	2.68e-10	1.2e-08	8.9e-09	3512	tags=38%, list=18%, signal=32%	ACTC1/DES/SPHK1/SULF2/SULF1/PLN/CAV1/COMP/SGCD/RGS4/CNN1/AIF1/FLNA/ACTG2/KCNJ12/BIN1/CD38/P2RX1/ANXA6/HTR1D/SCN2B/CASQ2/STAC/PTGER3/HTR2A/MYH13/CALD1/VIM/HAND2/MYLK/TPM2/PDE4B/MYL9/MLIP/GATA6/SCN1B/IGF1/KCNE4/IGFBP5/LMCD1/GATA5/ACTA2/SYNM/SGCA/TIFAB/RGS2/HSPB6/CRYAB/EDNRA/KCNJ5/MYH1/ANK2/ADORA1/RCSD1/TPM1/PI16/LMOD1/MYH8/GNAO1/PTAFR/IL15/KCNMA1/ACTN2/FBXO32/HTR7/CHRNA1/TNFRSF1B/KCNA1/ADA/DSC2/ADR…
GO_XENOBIOTIC_METABOLIC_PROCESS	GO_XENOBIOTIC_METABOLIC_PROCESS	121	-0.601831	-2.25062	2.76e-10	1.23e-08	9.1e-09	2453	tags=45%, list=12%, signal=39%	CES3/N6AMT1/LPO/CYP2C19/ACAA1/MGST1/CYP3A4/AKR7A3/SULT1A3/GSTO2/CYP2W1/AOC1/ACSM1/MGST2/AHR/BAAT/UGT1A8/MARC1/ACY1/EPHX2/CSAD/GRIN1/GSTM4/ALDH3A1/HNF4A/AKR1C1/GSTA2/CYP26A1/CYP3A7/CYP2D6/UGT1A3/UGT1A7/GSTM3/SULT1A1/UGT1A9/CYP1A2/AADAC/UGT2B11/CYP2C8/UGT1A6/CYP2J2/AOC2/SULT1A2/CYP2C9/CYP2C18/GSTM2/UGT1A10/GSTM1/CYP3A5/GSTA1/UGT1A1/UGT2B15/CYP1A1/UGT2B28
GO_MYELOID_CELL_DIFFERENTIATION	GO_MYELOID_CELL_DIFFERENTIATION	379	0.464633	1.83362	3.07e-10	1.36e-08	1.01e-08	2972	tags=29%, list=15%, signal=25%	CD109/LILRB4/MMP9/C1QC/ROR2/CSF3/INHBA/IL31RA/CSF1R/FCER1G/IFNG/FAM20C/UBD/CLEC5A/TYROBP/CSF2/CCL3/FBN1/NCKAP1L/OSCAR/SPI1/LOX/GPR68/BATF2/DCSTAMP/CCL19/LILRB1/IRF8/NFE2/CCR1/LTF/EVI2B/CEBPE/TREM2/THBS1/GPR183/CD74/FSTL3/SFRP1/CSF1/IL11/MYL9/LILRB3/GPR171/RASGRP4/PIK3CD/IKZF1/TSPAN2/MT1G/ADIPOQ/IRF4/ACTN1/CDK6/BATF3/MAFB/CD4/RAB7B/TNF/IL15/IFI16/TLR2/STAT1/GAB3/LYN/PRKCQ/LRRC17/THPO/LIF/FLI1/GPR5…
GO_CELL_MATRIX_ADHESION	GO_CELL_MATRIX_ADHESION	218	0.532131	1.99499	3.23e-10	1.41e-08	1.05e-08	3019	tags=39%, list=15%, signal=33%	GREM1/CCL21/L1CAM/FN1/POSTN/ADAMTS12/SIGLEC1/MSLN/ITGB2/COL16A1/COL3A1/MMP12/EMILIN1/FMN1/COL5A3/ITGA11/PLAU/S100A10/SERPINE1/THBS1/SFRP1/CSF1/HPSE/CD44/CD3E/ITGB3/PARVG/COL17A1/ITGBL1/VCAM1/CDKN2A/ACTN1/CDK6/ITGAL/THY1/FERMT2/RHOD/NID2/TNN/ACTN2/LYVE1/ITGA4/CORO1C/NRP1/NID1/ECM2/MMP14/ITGA2/FBLN5/PTPRJ/ITGB5/MSLNL/CX3CL1/PHLDB2/SGCE/ZYX/COL13A1/EPDR1/VTN/CCL25/MAP4K4/PPFIA2/ITGA3/SORBS1/ITGA1/SN…
GO_REGULATION_OF_PHAGOCYTOSIS	GO_REGULATION_OF_PHAGOCYTOSIS	89	0.660855	2.2161	3.23e-10	1.41e-08	1.05e-08	3029	tags=54%, list=15%, signal=46%	FPR2/SPHK1/PTX3/FCER1G/C4B/IFNG/HCK/NCKAP1L/DOCK2/PTPRC/IL2RG/SIRPA/C4A/IL15RA/CD300LF/CLEC7A/RAB31/TREM2/C3/CD300A/GAS6/FCGR2B/CCL2/IL2RB/SLC11A1/C2/STAP1/ADIPOQ/MFGE8/SIRPB1/TNF/IL15/SIRPG/TLR2/SYT11/ITGA2/DYSF/RAB27A/PTPRJ/PRKCG/AZU1/CD47/LRP1/ITGAV/FGR/IL1B/SFTPD/RAPGEF1
GO_PROTEASE_BINDING	GO_PROTEASE_BINDING	126	0.608181	2.14682	3.3e-10	1.42e-08	1.05e-08	2489	tags=34%, list=13%, signal=30%	FN1/FAP/F3/SERPINA1/DPP4/SERPINB4/COL1A1/COMP/COL1A2/COL3A1/CD70/TIMP2/BIN1/CARD17/SERPINB3/SERPINE1/CCBE1/ECM1/ITGB3/ADAMTS4/SERPINB9/ADAMTSL4/SERPINA5/SERPINB13/CD28/TIMP1/TNF/PRNP/TNFAIP3/CD177/TIMP3/NLRP7/CARD16/ANXA2/DERL3/RYR1/ITGA3/BDKRB2/PANX1/LDLR/LRP1/ITGB1/ITGAV
GO_I_KAPPAB_KINASE_NF_KAPPAB_SIGNALING	GO_I_KAPPAB_KINASE_NF_KAPPAB_SIGNALING	262	0.504361	1.92496	3.3e-10	1.42e-08	1.05e-08	4421	tags=38%, list=22%, signal=30%	CCL21/TLR8/TGM2/CD14/SECTM1/UBD/LGALS1/FLNA/TNIP3/RHOH/SIRPA/S100B/CCL19/TLR6/LTF/FASLG/BTK/CD74/LY96/ECM1/ROR1/BIRC3/NOD2/NEK6/ADIPOQ/TRIM22/TIFAB/CD4/CASP1/PLK2/TNF/TNFRSF19/TLR2/TMEM106A/TNFAIP3/STAT1/BST2/APOL3/CLEC6A/TNFSF10/OPTN/CARD16/F2R/FYN/CX3CL1/TICAM2/TLR7/RHOC/PRKCB/PER1/LURAP1/IFIT5/LITAF/IL36G/RELB/NLRP6/ANGPT1/NLRC3/MAP3K14/GPRC5B/TNFSF11/PIM2/NR1D1/MAP3K3/NLRP12/IL1B/LGALS9/IRAK1…
GO_EXTRACELLULAR_MATRIX_DISASSEMBLY	GO_EXTRACELLULAR_MATRIX_DISASSEMBLY	76	0.693702	2.26845	3.71e-10	1.59e-08	1.18e-08	3198	tags=64%, list=16%, signal=54%	KLK5/KLK7/FAP/IL6/MMP3/MMP9/MMP11/DPP4/TIMP2/MMP12/MMP1/MMP7/MMP13/PDPN/CTSK/TLL1/CTSG/CD44/MMP8/HTRA1/LCP1/MMP2/TPSAB1/ADAMTS4/DDR2/CTSV/TIMP1/CMA1/BMP1/CTSL/CAPN2/MMP14/TGFB1/FSCN1/TLL2/MMP19/MMP16/KLK4/MMP20/LRP1/SH3PXD2B/CTSS/A2M/ETS1/MMP10/ELANE/ADAM8/LAMC1/CTRB2
GO_CELLULAR_DEFENSE_RESPONSE	GO_CELLULAR_DEFENSE_RESPONSE	50	0.747869	2.27731	3.82e-10	1.63e-08	1.21e-08	2969	tags=64%, list=15%, signal=54%	CXCL9/LILRB2/CD300C/MNDA/GNLY/NCF2/KIR2DL4/PRF1/CLEC5A/TYROBP/CCR5/C5AR1/NCF1/KLRC2/CCR2/ITK/LY96/NCR1/SH2D1A/TRAT1/SPN/FOSL1/KIR3DL2/KLRC3/RAB23/LSP1/CCR6/ITGB1/CD5L/LBP/ADORA2B/HLA-G
GO_CYTOKINE_METABOLIC_PROCESS	GO_CYTOKINE_METABOLIC_PROCESS	114	0.616727	2.15612	4.41e-10	1.87e-08	1.38e-08	3547	tags=57%, list=18%, signal=47%	IGF2BP2/IL6/TLR8/EREG/INHBA/IGF2BP3/CYBB/CD80/IFNG/TYROBP/LAG3/IL10/PTPRC/LILRB1/CD86/TLR6/TLR1/CCR2/CLEC7A/CEBPE/THBS1/TNFRSF8/CD74/CD3E/IL27/IRF4/SPN/EBI3/CD4/CD28/TNF/CMA1/IL1RAP/PTAFR/LTB/PRKCQ/CEBPB/IRF1/FOXP3/TLR7/EGR1/IL12B/AZU1/IL18/PCSK5/JAK2/AKAP12/IRF7/NMI/LBP/NLRP12/IGF2BP1/IL1B/SFTPD/ELANE/IL21/TLR3/CD276/HMOX1/TLR4/ERRFI1/STAT3/BCL3/INPP5D/APP
GO_B_CELL_RECEPTOR_SIGNALING_PATHWAY	GO_B_CELL_RECEPTOR_SIGNALING_PATHWAY	57	0.732982	2.31137	4.54e-10	1.91e-08	1.41e-08	2740	tags=60%, list=14%, signal=52%	IGLL5/MNDA/NCKAP1L/CD38/PTPRC/NFAM1/CTLA4/BTK/ITK/PTPN22/CD300A/FCRL3/FCGR2B/CD79A/PIK3CD/LAT2/STAP1/MS4A1/PAX5/BLK/RFTN1/CD22/LYN/KLHL6/CD19/PLCL2/LCK/PRKCB/CD79B/LPXN/CMTM3/GCSAML/MEF2C/NFATC2
GO_OSSIFICATION	GO_OSSIFICATION	371	0.46063	1.81536	4.57e-10	1.91e-08	1.41e-08	2821	tags=33%, list=14%, signal=29%	SFRP2/GREM1/CHRDL2/TNC/IL6/CTHRC1/ROR2/OMD/PTHLH/COL11A1/TWIST2/COL1A1/COMP/FAM20C/COL1A2/CLEC5A/COL6A1/CCL3/SRGN/COL5A2/LOX/RSPO2/NOG/TWIST1/IFITM1/MMP13/ASPN/AREG/MN1/GDF5/VCAN/SOX9/CTSK/CCR1/LTF/ITGA11/TGFB3/GLIS1/MRC2/SHOX2/FSTL3/SFRP1/PKDCC/CSF1/CHRDL1/CDH11/HAND2/ECM1/MMP2/CREB3L1/GLI2/DDR2/P2RX7/IGF1/TGFB2/PDLIM7/IGFBP5/CDK6/SPP1/BMPR1B/GDF10/MGP/SPARC/SOST/SNAI2/IBSP/WNT11/HGF/TNN/SNAI1/T…
GO_PATTERN_RECOGNITION_RECEPTOR_SIGNALING_PATHWAY	GO_PATTERN_RECOGNITION_RECEPTOR_SIGNALING_PATHWAY	187	0.542837	2.01465	4.74e-10	1.97e-08	1.46e-08	2964	tags=33%, list=15%, signal=28%	MARCO/TLR8/CLEC4E/CD14/COLEC12/CAV1/ITGB2/HAVCR2/ITGAM/PIK3AP1/S100A8/TNIP3/CTSK/TLR6/LTF/CD300LF/TLR1/CLEC7A/BTK/LILRA2/PTPN22/SCIMP/CD300A/RSAD2/LY96/FCRL3/BIRC3/NOD2/IRF4/RAB7B/IFIH1/FCN1/TLR2/TNFAIP3/CTSL/RFTN1/GFI1/LYN/CTSB/TLR10/DDX58/DDX60/S100A9/IRF1/TICAM2/LILRA4/TLR7/TREML4/TRIM15/IRF7/NLRP6/IRAK3/LBP/ARRB2/NR1D1/CTSS/SFTPD/MFHAS1/TRIL/IRAK1/CYLD
GO_NEGATIVE_REGULATION_OF_MULTI_ORGANISM_PROCESS	GO_NEGATIVE_REGULATION_OF_MULTI_ORGANISM_PROCESS	209	0.530118	1.98013	5.15e-10	2.12e-08	1.57e-08	3606	tags=39%, list=18%, signal=32%	HMGA2/KRT6A/VSIG4/PAEP/IL2RA/CCL8/SERPINB4/PTX3/SLAMF8/CCL4/CCL5/KIR2DL4/HAVCR2/CCL3/MMP12/IFITM3/IFITM1/SERPING1/FGL2/CR1/LILRB1/IFIT1/LTF/LILRA2/RSAD2/HTRA1/SLPI/IGF1/SERPINB9/SIGLEC11/HLA-F/IFITM2/ISG20/SAMHD1/TIMP1/TNF/FCN1/OASL/NLRC5/IFI16/ADA/TNFAIP3/STAT1/BST2/CARD16/AICDA/ANXA2/MICB/MX1/DUSP10/OAS2/GSN/IFNL3/IFIT5/HPGDS/TRIM15/APOBEC3A/NMI/ISG15/IRAK3/IFNB1/ITGAV/NLRC3/DRD2/ARRB2/TRIM21/A…
GO_REGULATION_OF_CYTOSOLIC_CALCIUM_ION_CONCENTRATION	GO_REGULATION_OF_CYTOSOLIC_CALCIUM_ION_CONCENTRATION	357	0.468864	1.85014	6e-10	2.46e-08	1.82e-08	2650	tags=33%, list=13%, signal=29%	CCL21/CXCL11/CXCL9/CXCL10/SAA1/FPR2/FPR1/CXCL13/FPR3/TGM2/C3AR1/PLN/CAV1/CMKLR1/CCL3/PTGDR/PTGFR/CCR5/JPH2/CD38/P2RX1/C5AR1/PTPRC/CALB2/C5AR2/CCL19/P2RY6/CASQ2/C1QTNF1/CCR1/MCHR1/FASLG/CCR2/PTGER3/HTR2A/CXCR3/GPR65/GPR174/P2RY10/P2RX7/CD52/MS4A1/RASA3/THY1/EDNRA/CORO1A/ANK2/CD4/ADORA1/CHRNA9/CXCR6/MCOLN2/CCR8/PRNP/ADRA1D/CCR4/PTGIR/AGTR1/LYN/CACNA2D1/ADCYAP1R1/CXCR1/F2RL2/CXCR5/CD19/MCOLN3/PLCL2/…
GO_NEGATIVE_REGULATION_OF_TRANSPORT	GO_NEGATIVE_REGULATION_OF_TRANSPORT	467	0.434584	1.73787	6.65e-10	2.71e-08	2.01e-08	3142	tags=31%, list=16%, signal=26%	SFRP4/FN1/RRAD/TLR8/MMP9/LILRA5/LILRB2/INHBA/PLN/PCSK9/CAV1/ICAM1/RGS4/VSNL1/NLRP3/SRGN/IL10/BIN1/CD84/TWIST1/C5AR2/SIRPA/LILRB1/SSC5D/CASQ2/TLR6/SERPINE2/SH3GL3/CD300LF/CARD17/CCR2/PTGER3/GBP1/MAOB/HTR2A/THBS1/PTPN22/CD300A/CD74/SFRP1/PKDCC/GAS6/RSAD2/FCGR2B/P2RY12/CD33/IL11/OSM/ANXA1/ITGB3/TRAT1/STX1B/APOE/GEM/KCNE4/ADIPOQ/NRG1/HLA-F/TIFAB/ANXA5/ADTRP/RGS2/CRYAB/IL1R2/CORO1A/EPHB2/ADORA1/TNF/EN…
GO_TERTIARY_GRANULE_MEMBRANE	GO_TERTIARY_GRANULE_MEMBRANE	71	0.684377	2.21099	7.03e-10	2.85e-08	2.11e-08	2593	tags=46%, list=13%, signal=41%	FPR2/LILRB2/CYBB/ITGB2/FCER1G/CLEC4D/CLEC5A/ITGAM/CD53/LAIR1/FCAR/SIRPA/MCEMP1/OLR1/PLAU/GPR84/ITGAX/CD300A/CD33/SLC11A1/SLC2A3/PTAFR/ATP8B4/CD177/SIGLEC14/STOM/SNAP25/CD59/CD47/KCNAB2/CD93/CLEC4C/MGAM
GO_LEUKOCYTE_ACTIVATION_INVOLVED_IN_INFLAMMATORY_RESPONSE	GO_LEUKOCYTE_ACTIVATION_INVOLVED_IN_INFLAMMATORY_RESPONSE	44	0.764252	2.26596	7.28e-10	2.93e-08	2.17e-08	3080	tags=77%, list=16%, signal=65%	IL6/FPR2/SPHK1/TLR8/C1QA/ITGB2/IFNG/AIF1/TYROBP/CCL3/ITGAM/C5AR1/PTPRC/CST7/TLR6/TREM2/MMP8/STAP1/TNF/TLR2/LRRK2/SYT11/IL33/CX3CL1/SNCA/TLR7/CTSC/AZU1/JAK2/LDLR/NR1D1/CLU/JUN/TLR3
GO_REGULATION_OF_PEPTIDE_SECRETION	GO_REGULATION_OF_PEPTIDE_SECRETION	477	0.438058	1.75436	8.14e-10	3.26e-08	2.41e-08	3093	tags=32%, list=16%, signal=28%	FN1/POSTN/IL6/SAA1/PAEP/TLR8/AIM2/LILRA5/CLEC4E/DPP4/SLC16A1/CD14/CSF1R/CD274/CCL5/IFNG/CLEC5A/ANKRD1/HAVCR2/VSNL1/NLRP3/AIF1/CCL3/SRGN/IL10/MMP12/CD38/TWIST1/S100A8/GPR68/CRTAM/C5AR2/CCL19/LILRB1/SSC5D/TLR6/TNFSF4/TLR1/CARD17/GBP1/TGFB3/TREM2/LILRA2/PTPN22/CD2/OXCT1/CD74/SFRP1/GRP/GAS6/RSAD2/MMP8/FCGR2B/CD33/OSM/ANXA1/NOD2/APOE/LGALS9B/VEGFC/P2RX7/IGF1/TGFB2/ANXA5/ADTRP/IL1R2/CRLF2/ADORA1/CASP1/…
GO_MYELOID_LEUKOCYTE_DIFFERENTIATION	GO_MYELOID_LEUKOCYTE_DIFFERENTIATION	202	0.529243	1.97149	9.73e-10	3.87e-08	2.87e-08	3080	tags=39%, list=16%, signal=33%	CD109/LILRB4/MMP9/C1QC/ROR2/CSF3/INHBA/IL31RA/CSF1R/FCER1G/IFNG/FAM20C/UBD/TYROBP/CSF2/CCL3/FBN1/OSCAR/SPI1/GPR68/BATF2/DCSTAMP/CCL19/LILRB1/CCR1/LTF/EVI2B/CEBPE/TREM2/GPR183/CD74/FSTL3/SFRP1/CSF1/LILRB3/PIK3CD/TSPAN2/MT1G/ADIPOQ/IRF4/CDK6/BATF3/MAFB/CD4/TNF/IL15/IFI16/TLR2/GAB3/LYN/LRRC17/LIF/GPR55/MITF/ANXA2/TGFB1/CEBPB/MYC/HCLS1/KLF10/KITLG/IL12B/IL20/SNX10/IRF7/NRROS/IL34/RELB/SLC9B2/CAMK4/TN…
GO_NATURAL_KILLER_CELL_ACTIVATION	GO_NATURAL_KILLER_CELL_ACTIVATION	83	0.65688	2.18074	1.12e-09	4.43e-08	3.28e-08	3133	tags=42%, list=16%, signal=36%	ITGB2/IL21R/AXL/HAVCR2/TYROBP/PTPRC/PTPN22/CD2/GAS6/NCR1/ZNF683/PIK3CD/HLA-F/CORO1A/NCR3/SLAMF7/IL15/IFNK/CD244/RAB27A/TOX/PRDM1/IL12B/IFNE/KLRC4-KLRK1/CLNK/IL18/IFNB1/RASGRP1/IL18R1/HLA-E/FGR/IL12A/ULBP2/MICA
GO_POSITIVE_REGULATION_OF_INTERFERON_GAMMA_PRODUCTION	GO_POSITIVE_REGULATION_OF_INTERFERON_GAMMA_PRODUCTION	63	0.706036	2.24719	1.14e-09	4.48e-08	3.32e-08	3536	tags=65%, list=18%, signal=54%	TLR8/CD14/HAVCR2/HLA-DPA1/IL12RB2/IL12RB1/SLAMF6/SASH3/HLA-DPB1/IRF8/TNFSF4/CCR2/CLEC7A/PTPN22/CD2/CD3E/PDE4B/IL27/SLC11A1/LTA/IFNL1/EBI3/TNF/IL27RA/CD226/CD244/TLR7/HMHB1/IL12B/KLRC4-KLRK1/IL18/RASGRP1/IL18R1/IL1B/LGALS9/IL21/IL12A/TLR3/CD276/TLR4/BCL3
GO_REGULATION_OF_NEUROINFLAMMATORY_RESPONSE	GO_REGULATION_OF_NEUROINFLAMMATORY_RESPONSE	31	0.827466	2.29674	1.24e-09	4.87e-08	3.61e-08	3093	tags=84%, list=16%, signal=71%	IL6/MMP3/SPHK1/MMP9/CCL3/PTPRC/CST7/TREM2/MMP8/IGF1/STAP1/TNF/TNFRSF1B/LRRK2/SYT11/IL33/CX3CL1/CTSC/CD200/NUPR1/IL18/PTGS2/LDLR/NR1D1/IL1B/CD200R1
GO_INTERFERON_GAMMA_MEDIATED_SIGNALING_PATHWAY	GO_INTERFERON_GAMMA_MEDIATED_SIGNALING_PATHWAY	85	0.657094	2.18498	1.31e-09	5.09e-08	3.77e-08	2969	tags=51%, list=15%, signal=43%	MT2A/CAMK2A/FCGR1A/ICAM1/IFNG/FCGR1B/HLA-DQA1/HCK/HLA-DQB1/HLA-DPA1/HLA-DRB1/HLA-DRA/HLA-DRB5/HLA-DPB1/IRF8/HLA-DQA2/GBP1/CD44/VCAM1/IRF4/NCAM1/HLA-F/HLA-DQB2/TRIM22/CIITA/PTAFR/SOCS1/OASL/NLRC5/STAT1/SOCS3/IFI30/B2M/IRF1/OAS2/JAK2/IRF7/NMI/PARP9/TRIM21/HLA-E/PML/HLA-G
GO_AROMATASE_ACTIVITY	GO_AROMATASE_ACTIVITY	26	-0.849264	-2.39452	1.4e-09	5.43e-08	4.02e-08	923	tags=62%, list=5%, signal=59%	CYP3A43/CYP4A11/CYP3A7/CYP4F11/CYP1A2/CYP4Z1/CYP2C8/CYP2C9/CYP2C18/CYP3A5/CYP4F3/CYP4F2/CYP1A1/CYP4F12/CYP4B1/CYP4F8
GO_RECEPTOR_SIGNALING_PATHWAY_VIA_STAT	GO_RECEPTOR_SIGNALING_PATHWAY_VIA_STAT	157	0.56686	2.05532	1.68e-09	6.47e-08	4.79e-08	3591	tags=42%, list=18%, signal=35%	IL6/IL7R/IL31RA/CAV1/CSF1R/CCL5/IFNG/CSF2/IL10/PTPRC/IL22RA2/CCR2/CD300A/IL10RA/CCL2/OSM/IGF1/IL24/STAT4/IFNL1/CLCF1/CRLF2/TNF/TNFRSF18/IL15/IL27RA/SOCS1/STAT1/LYN/IFNK/SOCS3/THPO/LIF/F2R/SH2B3/HCLS1/CYP1B1/FYN/FLT3/JAK3/EGF/IL12B/IFNE/IFNL2/IL20/IFNL3/IL18/JAK2/TNFSF18/NMI/IFNB1/IL6ST/PECAM1/PARP9/RET/IL6R/IL21/IL12A/CD40/IL26/PARP14/PRL/STAT3/BCL3/STAT5A/GHR
GO_POSITIVE_REGULATION_OF_PEPTIDE_SECRETION	GO_POSITIVE_REGULATION_OF_PEPTIDE_SECRETION	283	0.491436	1.88867	1.7e-09	6.51e-08	4.82e-08	2919	tags=33%, list=15%, signal=28%	POSTN/IL6/SAA1/PAEP/TLR8/AIM2/LILRA5/CLEC4E/CD14/CSF1R/CD274/IFNG/CLEC5A/ANKRD1/HAVCR2/VSNL1/NLRP3/AIF1/CCL3/IL10/MMP12/CD38/TWIST1/S100A8/GPR68/CRTAM/CCL19/TNFSF4/TLR1/TGFB3/TREM2/LILRA2/PTPN22/CD2/OXCT1/GRP/MMP8/CD33/OSM/NOD2/LGALS9B/VEGFC/P2RX7/IGF1/TGFB2/CRLF2/ADORA1/CASP1/IFIH1/TNF/IL1RAP/FCN1/BLK/TLR2/NLRP10/DDX58/LRRK2/LGALS9C/CLEC9A/NLRP7/CLEC6A/F2R/ADCYAP1/IL33/TGFB1/CD244/TNFRSF4/GIP/HM…
GO_OXIDOREDUCTASE_ACTIVITY_ACTING_ON_PAIRED_DONORS_WITH_INCORPORATION_OR_REDUCTION_OF_MOLECULAR_OXYGEN_REDUCED_FLAVIN_OR_FLAVOPROTEIN_AS_ONE_DONOR_AND_INCORPORATION_OF_ONE_ATOM_OF_OXYGEN	GO_OXIDOREDUCTASE_ACTIVITY_ACTING_ON_PAIRED_DONORS_WITH_INCORPORATION_OR_REDUCTION_OF_MOLECULAR_OXYGEN_REDUCED_FLAVIN_OR_FLAVOPROTEIN_AS_ONE_DONOR_AND_INCORPORATION_OF_ONE_ATOM_OF_OXYGEN	34	-0.804092	-2.40664	1.72e-09	6.53e-08	4.84e-08	923	tags=65%, list=5%, signal=62%	CYP2C19/CYP3A4/CYP2W1/CYP4X1/CYP3A43/CYP4A11/CYP3A7/CYP2D6/CYP4F11/CYP1A2/CYP4Z1/CYP2C8/CYP2J2/CYP2C9/CYP2C18/CYP3A5/CYP4F3/CYP4F2/CYP1A1/CYP4F12/CYP4B1/CYP4F8
GO_G_PROTEIN_COUPLED_RECEPTOR_BINDING	GO_G_PROTEIN_COUPLED_RECEPTOR_BINDING	270	0.488638	1.87209	1.87e-09	7.07e-08	5.24e-08	3824	tags=41%, list=19%, signal=34%	CCL21/CCL18/CXCL11/CCL7/RSPO3/CXCL9/MARCO/CXCL5/CXCL10/SAA1/FPR1/CXCL13/CTHRC1/ROR2/CCL13/CCL8/CCL24/CCL4/CCL5/CCL11/CCL23/CCL3/FLNA/CCL26/CXCL6/CXCL2/CXCL12/WNT5B/CCL19/CXCL1/CCR2/C3/UCHL1/SFRP1/WNT7A/CXCL3/CCL2/WNT2/WNT11/GAL/PNOC/ADORA1/GNAO1/FCN1/CCL3L3/PRNP/STAT1/AGTR1/PENK/REEP2/RTP5/CXCL8/CCL20/NECAB2/ADCYAP1/EDN1/PPBP/UCN2/CNRIP1/FYN/SHANK1/CX3CL1/POMC/APLP1/CXCL16/APELA/GNA12/JAK2/PROK2/…
GO_NEGATIVE_REGULATION_OF_INFLAMMATORY_RESPONSE	GO_NEGATIVE_REGULATION_OF_INFLAMMATORY_RESPONSE	132	0.589488	2.07858	1.96e-09	7.36e-08	5.45e-08	3093	tags=42%, list=16%, signal=35%	TNFAIP6/SAA1/FPR2/IL2RA/NT5E/SLAMF8/NLRP3/SIGLEC10/IL10/PTPRC/IL22RA2/MEFV/SIRPA/CST7/PTGIS/TNFAIP8L2/ADCY7/FCGR2B/APOE/ABCD2/IGF1/SERPINF1/ADIPOQ/IL1R2/HGF/ADORA1/IL20RB/TNFRSF1B/ADA/TNFAIP3/SOCS3/SYT11/NLRP7/ADCYAP1/LRFN5/FOXP3/CNR2/CX3CL1/ACP5/DUSP10/IL12B/CD200/KRT1/ENPP3/NLRP6/FNDC4/LDLR/NLRC3/NR1D1/NLRP12/ETS1/MFHAS1/ELANE/FFAR4/CD200R1
GO_REGULATION_OF_NATURAL_KILLER_CELL_MEDIATED_IMMUNITY	GO_REGULATION_OF_NATURAL_KILLER_CELL_MEDIATED_IMMUNITY	42	0.771649	2.28263	1.97e-09	7.36e-08	5.45e-08	3133	tags=69%, list=16%, signal=58%	SERPINB4/KIR2DL4/HAVCR2/LAG3/SLAMF6/CRTAM/LILRB1/NCR1/SH2D1A/IL18RAP/SERPINB9/HLA-F/NCR3/PIK3R6/VAV1/CD226/SH2D1B/IL12B/KLRC4-KLRK1/CLNK/RASGRP1/ARRB2/PVR/HLA-E/LGALS9/HLA-G/IL21/IL12A/MICA
GO_COLLAGEN_TRIMER	GO_COLLAGEN_TRIMER	87	0.648342	2.16986	2.04e-09	7.56e-08	5.6e-08	2565	tags=53%, list=13%, signal=46%	COL10A1/MARCO/CTHRC1/C1QB/C1QA/C1QC/COL11A1/COL6A2/COLEC12/COL1A1/COL1A2/COL16A1/COL5A1/COL3A1/COL6A1/COL5A2/LOX/COL6A3/MSR1/COL8A2/EMILIN1/COL5A3/C1QTNF1/DCN/CCBE1/COL17A1/COL12A1/LUM/ADIPOQ/COL6A6/COL23A1/COL15A1/C1QTNF2/COL8A1/FCN1/SCARA3/COL18A1/EMILIN2/C1QL4/COL7A1/C1QL1/COL13A1/COL4A2/COL14A1/C1QTNF6/COL4A6
GO_COAGULATION	GO_COAGULATION	322	0.475836	1.85753	2.06e-09	7.61e-08	5.64e-08	2848	tags=31%, list=14%, signal=27%	FAP/IL6/SAA1/SERPINB2/F3/SERPINA1/CAV1/COL1A1/COMP/FCER1G/TFPI2/AXL/COL1A2/COL3A1/PLEK/FLNA/P2RX1/PDPN/SERPING1/F13A1/PLAUR/NFE2/C1QTNF1/SERPINE2/PLAU/SERPINE1/THBS1/HPSE/GAS6/P2RY12/LCP2/MYL9/ITGB3/FERMT3/EHD2/GATA6/APOE/PIK3R5/P2RX7/WAS/GATA5/PAPSS2/SERPINA5/ANXA5/ADTRP/GNG2/PIK3R6/VAV1/ACTB/CD177/LYN/DOCK11/PRKCQ/PRKG1/ZFPM2/F2RL2/PDGFRA/ITGA2/F2R/SH2B3/ANXA2/EDN1/LCK/RAB27A/PIK3CG/IRF1/FYN/CD…
GO_PLATELET_ALPHA_GRANULE	GO_PLATELET_ALPHA_GRANULE	90	0.649622	2.18041	2.07e-09	7.62e-08	5.65e-08	3219	tags=51%, list=16%, signal=43%	FN1/CD109/ISLR/SERPINA1/LEFTY2/SRGN/PCDH7/SERPING1/F13A1/SERPINE2/TGFB3/SERPINE1/THBS1/THBS2/GAS6/ITGB3/SERPINA3/FERMT3/VEGFC/IGF1/TGFB2/ACTN1/SERPINA5/SPARC/HGF/TIMP1/ACTN2/PPBP/TGFB1/TMSB4X/SNCA/STXBP1/EGF/PDGFB/PDGFA/TREML1/PECAM1/TOR4A/MMRN1/A2M/PF4/CLU/A1BG/PROS1/SERPINF2/F8
GO_CHONDROCYTE_DIFFERENTIATION	GO_CHONDROCYTE_DIFFERENTIATION	116	0.602693	2.11303	2.47e-09	9.01e-08	6.67e-08	2851	tags=45%, list=14%, signal=39%	SFRP2/HMGA2/GREM1/EFEMP1/TGFBI/SULF2/SULF1/PTHLH/COL11A1/ADAMTS12/COL6A2/COMP/CHST11/COL6A1/COL6A3/ANXA6/WNT5B/GDF5/SOX9/SHOX2/VIT/PKDCC/WNT7A/ECM1/RUNX3/COL12A1/GLI2/BMPR1B/SNAI2/LOXL2/FGFR1/OSR2/TRPS1/MAF/SCARA3/RUNX2/CYTL1/ANXA2/TGFB1/COL7A1/GDF6/GLI3/ZBTB16/COL14A1/TGFBR1/MATN3/WNT10B/ACVRL1/MEF2C/ACAN/SERPINH1/TGFBR2
GO_LEUKOCYTE_HOMEOSTASIS	GO_LEUKOCYTE_HOMEOSTASIS	84	0.658431	2.19086	2.48e-09	9.01e-08	6.67e-08	2919	tags=46%, list=15%, signal=40%	IL6/IL2RA/FCER1G/AXL/NCKAP1L/CXCL6/TNFSF13B/CCR2/GPR183/CD74/SIT1/PDE4B/ANXA1/PIK3CD/GPR174/P2RX7/TNFRSF17/DOCK10/CORO1A/TNFRSF13B/SPTA1/LMO1/ADA/TNFAIP3/LYN/DOCK11/TNFSF14/SH2B3/FOXP3/FLT3/JAK3/KITLG/GAPT/TSC22D3/HIF1A/MEF2C/PMAIP1/JAM3/LGALS9
GO_POSITIVE_REGULATION_OF_LYMPHOCYTE_DIFFERENTIATION	GO_POSITIVE_REGULATION_OF_LYMPHOCYTE_DIFFERENTIATION	93	0.638963	2.16115	2.94e-09	1.06e-07	7.89e-08	3556	tags=58%, list=18%, signal=48%	LILRB4/IL7R/LILRB2/IL2RA/CD80/IFNG/AXL/NLRP3/NCKAP1L/IL12RB1/PTPRC/RHOH/SASH3/CCL19/CD86/TNFSF4/BTK/CD74/GAS6/VNN1/ANXA1/RUNX3/GLI2/EGR3/PIK3R6/IL15/SOCS1/ADA/CD27/MMP14/ZAP70/TESPA1/FOXP3/TOX/DUSP10/IL12B/TNFSF9/IL18/GLI3/ZBTB16/RASGRP1/IL4R/TGFBR2/LGALS9/HLX/CYLD/HLA-G/IL12A/ADAM8/PNP/BTN2A2/CD83/INPP5D/FLT3LG
GO_SPECIFIC_GRANULE_MEMBRANE	GO_SPECIFIC_GRANULE_MEMBRANE	89	0.642054	2.15306	3.09e-09	1.11e-07	8.23e-08	3530	tags=51%, list=18%, signal=42%	FPR2/C3AR1/CYBB/ITGB2/CLEC4D/CLEC5A/ITGAM/CD53/LAIR1/P2RX1/FCAR/MCEMP1/PLAUR/OLR1/PLAU/GPR84/CD33/DEGS1/ITGAL/SLC2A5/SLC2A3/CEACAM3/ATP8B4/TNFRSF1B/CD177/STOM/SNAP25/PTPRJ/CD59/MMP25/HVCN1/CD47/KCNAB2/CD93/ITGAV/RAB44/STK10/ADAM8/RAB37/ALDH3B1/TOM1/ATP11A/CKAP4/RAP2B/PLD1
GO_TOLL_LIKE_RECEPTOR_SIGNALING_PATHWAY	GO_TOLL_LIKE_RECEPTOR_SIGNALING_PATHWAY	141	0.569128	2.03067	3.7e-09	1.32e-07	9.79e-08	2961	tags=36%, list=15%, signal=31%	TLR8/CD14/COLEC12/CAV1/ITGB2/HAVCR2/ITGAM/PIK3AP1/S100A8/TNIP3/CTSK/TLR6/LTF/CD300LF/TLR1/BTK/LILRA2/PTPN22/SCIMP/CD300A/RSAD2/LY96/FCRL3/BIRC3/IRF4/RAB7B/TLR2/TNFAIP3/CTSL/RFTN1/GFI1/LYN/CTSB/TLR10/S100A9/IRF1/TICAM2/LILRA4/TLR7/TREML4/IRF7/NLRP6/IRAK3/LBP/ARRB2/NR1D1/CTSS/SFTPD/MFHAS1/TRIL/IRAK1
GO_LYMPHOCYTE_CHEMOTAXIS	GO_LYMPHOCYTE_CHEMOTAXIS	62	0.702483	2.23838	3.77e-09	1.34e-07	9.94e-08	2607	tags=61%, list=13%, signal=53%	CCL21/CCL18/CXCL11/CCL7/CXCL10/SAA1/CXCL13/CCL13/CCL8/CCL24/CCL4/CCL5/CCL11/CCL23/CCL3/CCL26/CCL19/CCR2/GPR183/CXCR3/GAS6/CCL2/PIK3CD/S100A7/CCL3L3/TNFSF14/CCL20/PADI2/PIK3CG/CX3CL1/CXCL16/KLRC4-KLRK1/CCL25/CCL22/HSD3B7/CCL1/CYP7B1/CH25H
GO_ANTIGEN_BINDING	GO_ANTIGEN_BINDING	49	0.743081	2.25683	3.93e-09	1.39e-07	1.03e-07	3115	tags=73%, list=16%, signal=62%	LILRB4/CD209/IL7R/IGLL5/HLA-DQA1/HLA-DQB1/LAG3/HLA-DPA1/HLA-DRB1/HLA-DRA/HLA-DRB5/SPON2/KLRC2/SIRPA/HLA-DPB1/KLRD1/LILRA1/SLAMF1/LILRA2/CD48/TAP1/HLA-F/TSPAN4/KIR2DL3/ITGA4/TGFB1/CD1A/CD1B/CD1C/SLC7A5/CD1D/HLA-E/HLA-G/TAPBP/CD40/CD1E
GO_CORECEPTOR_ACTIVITY	GO_CORECEPTOR_ACTIVITY	41	0.762442	2.24706	4.14e-09	1.46e-07	1.08e-07	2777	tags=68%, list=14%, signal=59%	RAMP1/ROR2/GPC6/CD80/CCR5/CD86/NGFR/CD8A/LY96/ITGB3/ROR1/CD8B/RGMA/CD4/CD28/CXCR6/FCRL1/CCR8/ITGA4/NRP1/RECK/LILRA4/CXCR4/GPC4/LRP1/ITGB1/ITGAV/PTK7
GO_T_CELL_MIGRATION	GO_T_CELL_MIGRATION	65	0.694238	2.21799	4.19e-09	1.46e-07	1.08e-07	2241	tags=51%, list=11%, signal=45%	CCL21/CXCL11/CXCL10/CXCL13/ICAM1/CCL5/AIF1/CCL3/CCL26/CXCL12/MYO1G/CCR2/GPR183/CXCR3/MSN/CCL2/ECM1/PIK3CD/ITGAL/S100A7/SPN/XG/IL27RA/ITGA4/TNFSF14/CCL20/PIK3CG/ZAP70/CD99/CXCL16/CD200/CD99L2/CCR6
GO_NEGATIVE_REGULATION_OF_LEUKOCYTE_CELL_CELL_ADHESION	GO_NEGATIVE_REGULATION_OF_LEUKOCYTE_CELL_CELL_ADHESION	118	0.591052	2.07378	4.2e-09	1.46e-07	1.08e-07	2969	tags=46%, list=15%, signal=39%	CCL21/PDCD1LG2/VSIG4/CLEC4G/IDO1/LILRB2/IL2RA/CD80/CD274/HAVCR2/LAG3/IL10/PLA2G2D/CXCL12/FGL2/LILRB1/CD86/CTLA4/TNFSF4/PTPN22/CD300A/CD74/TNFAIP8L2/FCGR2B/ANXA1/RUNX3/TBX21/LGALS9B/LAX1/TIGIT/IFNL1/SPN/ADTRP/IL20RB/SOCS1/PRNP/DTX1/LGALS9C/LRRC32/CEBPB/GPNMB/IRF1/FOXP3/JAK3/CCL25/GLI3/LOXL3/IFNB1/CCL28/IL4R/SFTPD/LGALS9/HLX/HLA-G
GO_MUSCLE_CONTRACTION	GO_MUSCLE_CONTRACTION	345	0.456672	1.7923	4.37e-09	1.51e-07	1.12e-07	3512	tags=39%, list=18%, signal=33%	ACTC1/DES/SPHK1/SULF2/SULF1/PLN/CAV1/COMP/SGCD/CNN1/FLNA/ACTG2/KCNJ12/BIN1/CD38/P2RX1/ANXA6/HTR1D/SCN2B/CASQ2/STAC/PTGER3/HTR2A/MYH13/CALD1/VIM/MYLK/TPM2/PDE4B/MYL9/SCN1B/KCNE4/ACTA2/SYNM/SGCA/TIFAB/RGS2/HSPB6/CRYAB/EDNRA/KCNJ5/MYH1/ANK2/ADORA1/RCSD1/TPM1/LMOD1/MYH8/GNAO1/PTAFR/KCNMA1/ACTN2/HTR7/CHRNA1/KCNA1/ADA/DSC2/ADRA1D/KCNE1/MYH11/MYH4/CACNA2D1/KCNJ8/PRKG1/MYBPH/STAC2/GJA5/MYH2/ITGA2/MYOM3/F…
GO_CYTOKINE_PRODUCTION_INVOLVED_IN_IMMUNE_RESPONSE	GO_CYTOKINE_PRODUCTION_INVOLVED_IN_IMMUNE_RESPONSE	103	0.624455	2.14079	4.76e-09	1.64e-07	1.22e-07	3391	tags=51%, list=17%, signal=43%	IL6/IL31RA/FCER1G/KIR2DL4/NLRP3/IL10/SPON2/SASH3/LILRB1/TNFSF4/CCR2/BTK/TGFB3/SCIMP/CD74/GAS6/RSAD2/SLC11A1/NOD2/IL18RAP/TBX21/TGFB2/HLA-F/TNF/CD226/TLR2/TNFRSF1B/BST2/CLC/DDX58/B2M/TGFB1/NR4A3/FOXP3/JAK3/IL12B/CLNK/IL18/FFAR3/IRAK3/IFNB1/ANGPT1/IL18R1/GPRC5B/HLA-E/IL1B/TRIL/HLA-G/IL12A/TLR3/FFAR2/HMOX1/TLR4
GO_CELLULAR_HORMONE_METABOLIC_PROCESS	GO_CELLULAR_HORMONE_METABOLIC_PROCESS	128	-0.563015	-2.13313	4.93e-09	1.69e-07	1.25e-07	2549	tags=38%, list=13%, signal=34%	HSD17B14/DGAT1/HSD17B7/COMT/HSD3B1/CRABP1/BMP2/CYP3A4/DHRS3/AKR1C4/SRD5A2/SGPL1/DHRS11/UGT1A8/BCO1/RDH12/LRAT/AKR1C1/CYP26A1/DGAT2/CYP3A7/CYP2D6/UGT1A3/ALDH1A2/UGT1A7/SULT1A1/UGT1A9/CYP1A2/UGT2B11/CYP2C8/ADH4/UGT2B7/SULT1E1/AKR1C3/CYP2C9/CYP2C18/ADH1A/BMP5/ADH1C/ADH7/HSD17B2/CYP3A5/ADH6/AKR1C2/UGT1A1/TTR/CYP1A1/SHH/DHRS2
GO_VACUOLAR_LUMEN	GO_VACUOLAR_LUMEN	166	0.53618	1.95833	5.71e-09	1.95e-07	1.44e-07	4063	tags=44%, list=21%, signal=35%	OMD/GPC6/RNASE2/MNDA/OGN/VCAN/LYZ/CTSK/FMOD/DCN/FASLG/SERPINB3/C3/RETN/CD74/BPI/CTSG/HPSE/BGN/PLAC8/SERPINA3/LUM/PDGFRB/CTSV/S100A7/SERPINB13/MPO/CTSL/CTSB/IFI30/CSPG4/ANXA2/PRELP/RNASE3/PADI2/KERA/TCN2/CTSC/EPDR1/AZU1/CPPED1/LAMP2/SDC2/GPC4/SDC3/IMPDH1/SMPD1/LIPA/PYGB/CTSS/ACAN/NEU4/NAAA/HSPG2/ACP2/TPP1/ELANE/ARSB/CD1E/HEXB/CAP1/PSAP/UNC13D/PPT1/PSMD1/FTL/HRNR/HSPA8/CTSA/ORM2/CYB5R3/SDCBP/TXNDC5
GO_B_CELL_PROLIFERATION	GO_B_CELL_PROLIFERATION	95	0.626159	2.12407	6.08e-09	2.06e-07	1.53e-07	3021	tags=41%, list=15%, signal=35%	IL7R/MNDA/CD70/TYROBP/NCKAP1L/IL10/CD38/PTPRC/SASH3/MZB1/TNFSF13B/CTLA4/CD180/BTK/GPR183/CD300A/CD74/FCRL3/FCGR2B/CD79A/CR2/MS4A1/CLCF1/TNFRSF13B/ADA/CD22/LYN/IFNK/CD19/PLCL2/TNFRSF4/IFNE/GAPT/CD40LG/IFNB1/MEF2C/NFATC2/IL21/CD40
GO_POSITIVE_REGULATION_OF_PRODUCTION_OF_MOLECULAR_MEDIATOR_OF_IMMUNE_RESPONSE	GO_POSITIVE_REGULATION_OF_PRODUCTION_OF_MOLECULAR_MEDIATOR_OF_IMMUNE_RESPONSE	92	0.62537	2.11281	6.12e-09	2.06e-07	1.53e-07	3391	tags=45%, list=17%, signal=37%	KLK5/KLK7/IL6/FCER1G/KIR2DL4/NLRP3/PTPRC/SPON2/SASH3/LILRB1/MZB1/TNFSF4/SCIMP/CD74/RSAD2/NOD2/TBX21/HLA-F/CLCF1/CD28/CD226/DDX58/IL33/B2M/TGFB1/CD244/NR4A3/TNFRSF4/CLNK/IL18/FFAR3/IL4R/IL18R1/GPRC5B/HLA-E/IL1B/HLA-G/CD40/FFAR2/MAD2L2/TLR4
GO_T_CELL_RECEPTOR_SIGNALING_PATHWAY	GO_T_CELL_RECEPTOR_SIGNALING_PATHWAY	187	0.524803	1.94772	6.14e-09	2.06e-07	1.53e-07	1768	tags=24%, list=9%, signal=22%	LILRB4/HLA-DQA1/HLA-DQB1/HLA-DPA1/HLA-DRB1/HLA-DRA/PSMB9/HLA-DRB5/PTPRC/THEMIS2/HLA-DPB1/CTLA4/HLA-DQA2/GBP1/ITK/PTPN22/CD300A/CD3E/PDE4B/LCP2/THEMIS/TRAT1/PIK3CD/UBASH3A/WAS/CD3D/HLA-DQB2/THY1/CD4/CD3G/CD28/GRAP2/CD226/PRNP/ADA/RFTN1/PRKCQ/CD247/LCK/PTPRJ/ZAP70/TESPA1/FYN/FOXP3
GO_VIRAL_GENOME_REPLICATION	GO_VIRAL_GENOME_REPLICATION	117	0.587055	2.06041	6.25e-09	2.09e-07	1.55e-07	2425	tags=28%, list=12%, signal=25%	HMGA2/CD209/CCL8/CCL5/IFITM3/IFITM1/IFIT1/LTF/GAS6/RSAD2/CCL2/SLPI/IFI27/IFITM2/ISG20/CD28/TNF/CXCR6/OASL/IFI16/BST2/CXCL8/AICDA/STOM/MX1/OAS2/ADARB1/IFNL3/IFIT5/APOBEC3A/PIK3C2G/ISG15/IFNB1
GO_POSITIVE_REGULATION_OF_LEUKOCYTE_CHEMOTAXIS	GO_POSITIVE_REGULATION_OF_LEUKOCYTE_CHEMOTAXIS	84	0.649147	2.15996	6.41e-09	2.13e-07	1.58e-07	1654	tags=38%, list=8%, signal=35%	CCL21/CCL7/CXCL10/IL6/FPR2/CXCL13/C3AR1/CCL4/CCL5/CMKLR1/AIF1/CCL3/NCKAP1L/C5AR1/CXCL12/CCL19/CCR1/CCR2/SERPINE1/THBS1/CD74/CSF1/GAS6/RARRES2/VEGFC/S100A7/PLA2G7/RAC2/CXCL8/TNFSF14/EDN1/DYSF
GO_PHAGOCYTIC_VESICLE	GO_PHAGOCYTIC_VESICLE	128	0.582164	2.05235	6.56e-09	2.17e-07	1.61e-07	3538	tags=38%, list=18%, signal=32%	CYBB/GNLY/NCF2/ANXA3/NCF1/MPEG1/TLR6/LTF/TLR1/RAB31/SCIMP/VIM/SLC11A1/WAS/TAP1/HLA-F/CORO1A/RAB7B/FMNL1/RAC2/MPO/TLR2/ATP6V0D2/TAP2/SYT11/B2M/RAB39A/RAB23/ITGB5/RAB32/TLR7/PLD4/STXBP1/NCF4/GSN/ZYX/LAMP2/HVCN1/ITGAV/HLA-E/ELANE/HLA-G/TAPBP/RAPGEF1/ADAM8/CDC42EP2/ATP6V0D1/DMBT1/RAB34
GO_RECEPTOR_MEDIATED_ENDOCYTOSIS	GO_RECEPTOR_MEDIATED_ENDOCYTOSIS	251	0.494977	1.8756	8.05e-09	2.64e-07	1.96e-07	2938	tags=30%, list=15%, signal=26%	GREM1/CCL21/SFRP4/CD163/MARCO/SAA1/FPR2/RAMP1/CD14/MRC1/PCSK9/COLEC12/CAV1/FCGR1A/ITGB2/FCER1G/FCGR1B/ITGAM/MSR1/CCL19/LILRB1/FOLR2/SH3GL3/RAB31/SERPINE1/C3/FCGR2B/ITGB3/CACNG8/CAV2/APOE/PDLIM7/STAB1/SPARC/ITGA4/SGIP1/CXCR1/CXCL8/SYT11/CLEC9A/NECAB2/ANXA2/B2M/SNAP25/MX1/SNCA/DAB2/DKK1/EGF/CXCL16/APELA/VTN/APLN/RSPO1/DNM1/HP/LDLR/LRP1/SLC9B2/ANGPT1/ITGB1/DNAJC6/BMP2K/DRD2/STAB2/HTR1B/ARRB2/ADRB2/C…
GO_T_CELL_MEDIATED_IMMUNITY	GO_T_CELL_MEDIATED_IMMUNITY	97	0.621911	2.1125	8.05e-09	2.64e-07	1.96e-07	3133	tags=53%, list=16%, signal=44%	IL6/CLEC4G/IL7R/IL31RA/ICAM1/PRF1/CD70/NLRP3/IL12RB1/PTPRC/SASH3/LILRB1/MYO1G/TNFSF4/CCR2/CD8A/RSAD2/FCGR2B/SLC11A1/IL18RAP/TBX21/P2RX7/WAS/HLA-F/IL20RB/TNFRSF1B/RFTN1/CLC/GZMM/B2M/MICB/RAB27A/CD1A/FOXP3/CD1B/CTSC/IL12B/IL18/CD1C/BTN3A3/IFNB1/CD1D/IL18R1/PVR/HLA-E/IL1B/BTN3A2/HLA-G/IL12A/CD1E/MICA
GO_REGULATION_OF_MYELOID_CELL_DIFFERENTIATION	GO_REGULATION_OF_MYELOID_CELL_DIFFERENTIATION	216	0.512077	1.91948	8.94e-09	2.92e-07	2.16e-07	3080	tags=32%, list=16%, signal=28%	LILRB4/C1QC/ROR2/CSF3/INHBA/IFNG/TYROBP/CSF2/CCL3/FBN1/NCKAP1L/SPI1/LOX/GPR68/DCSTAMP/LILRB1/NFE2/CCR1/LTF/EVI2B/TREM2/THBS1/CD74/FSTL3/SFRP1/CSF1/MYL9/LILRB3/GPR171/ADIPOQ/CDK6/MAFB/CD4/RAB7B/TNF/STAT1/LYN/PRKCQ/LRRC17/THPO/LIF/GPR55/MITF/TGFB1/CEBPB/MYC/HCLS1/NR4A3/CSF3R/KLF10/KITLG/PRKCB/IL12B/IL20/IRF7/KLF13/IL34/ISG15/ZBTB16/SLC9B2/CAMK4/HIF1A/TNFSF11/MEF2C/NOTCH2/PF4/ETS1/CD101/JUN/TLR3
GO_CELLULAR_EXTRAVASATION	GO_CELLULAR_EXTRAVASATION	62	0.693498	2.20975	9.95e-09	3.22e-07	2.39e-07	2512	tags=52%, list=13%, signal=45%	CCL21/ICAM1/ITGB2/GCNT1/SELPLG/CXCL12/SIRPA/CCR2/CCL2/VCAM1/PIK3CD/ITGAL/THY1/SPN/XG/TNF/PTAFR/IL27RA/ITGA4/CD177/PIK3CG/CX3CL1/CD99/ADD2/AZU1/CCL25/CD99L2/ITGA1/CD47/ITGB1/CCL28/PECAM1
GO_PLASMA_MEMBRANE_SIGNALING_RECEPTOR_COMPLEX	GO_PLASMA_MEMBRANE_SIGNALING_RECEPTOR_COMPLEX	183	0.536385	1.97951	9.97e-09	3.22e-07	2.39e-07	3036	tags=39%, list=15%, signal=33%	IL6/RAMP1/IL2RA/ITGB2/OSMR/ITGAM/IL12RB1/EMILIN1/TLR6/ITGA11/ITGA5/TLR1/ITGAX/CD8A/CD3E/IL2RB/ITGB3/TRAT1/ITGBL1/CACNG8/CD79A/IL18RAP/CD3D/CD8B/CSF2RB/BMPR1B/ITGAL/IFNL1/CD4/GPR156/CD3G/CHRNA9/INSRR/CD6/HTR3A/TLR2/CHRNA1/ITGA4/LYN/CD247/ITGA2/B2M/ZAP70/ITGB5/SHANK1/ITGB8/APBB1IP/GRIN2A/CD79B/GRIA3/TSPAN32/ITGA3/SORBS1/ITGA1/ITGB1/ITGAV/IL6ST/TGFBR1/ITGA7/ACVRL1/IL18R1/CHRNA6/IL13RA1/TRAF1/ITGAD/I…
GO_CHEMOKINE_RECEPTOR_BINDING	GO_CHEMOKINE_RECEPTOR_BINDING	61	0.697674	2.22192	1.01e-08	3.24e-07	2.4e-07	2848	tags=64%, list=14%, signal=55%	CCL21/CCL18/CXCL11/CCL7/CXCL9/CXCL5/CXCL10/CXCL13/CCL13/CCL8/CCL24/CCL4/CCL5/CCL11/CCL23/CCL3/CCL26/CXCL6/CXCL2/CXCL12/CCL19/CXCL1/CCR2/CXCL3/CCL2/CCL3L3/STAT1/CXCL8/CCL20/PPBP/CX3CL1/CXCL16/CCL25/CCL22/PF4V1/CCL28/CCL1/XCL2/PF4
GO_MUSCLE_ORGAN_DEVELOPMENT	GO_MUSCLE_ORGAN_DEVELOPMENT	370	0.445109	1.75514	1.04e-08	3.34e-07	2.47e-07	3587	tags=36%, list=18%, signal=30%	GREM1/ACTC1/CXCL10/WT1/COL11A1/CAV1/SGCD/RGS4/COL3A1/ANKRD1/LOX/COL6A3/JPH2/NOG/MEOX2/TWIST1/MSC/TAGLN/S100B/POPDC3/ITGA11/DCN/MKX/SHOX2/SPEG/TEAD4/FHL1/MYLK/WNT2/CAV2/HEG1/GATA6/HAND1/CYP26B1/IGF1/TGFB2/NRG1/BVES/SGCA/TIFAB/EGR3/RGS2/CRYAB/TPM1/PI16/FOXC2/HIVEP3/SGCG/PAX5/ASB2/RBM24/FGFR1/EGR2/EOMES/HDAC9/CHRNA1/CFL2/ZFPM2/MRAS/LIF/MYOM3/EVC/EDN1/TGFB1/FHL3/MYL3/FGF2/TLL2/EGR1/DNER/DKK1/MYOZ2/AD…
GO_POSITIVE_REGULATION_OF_PHAGOCYTOSIS	GO_POSITIVE_REGULATION_OF_PHAGOCYTOSIS	66	0.685097	2.1886	1.15e-08	3.67e-07	2.72e-07	2489	tags=55%, list=13%, signal=48%	FPR2/PTX3/FCER1G/C4B/IFNG/NCKAP1L/DOCK2/PTPRC/IL2RG/SIRPA/C4A/IL15RA/CD300LF/CLEC7A/RAB31/TREM2/C3/GAS6/FCGR2B/CCL2/IL2RB/SLC11A1/C2/STAP1/MFGE8/SIRPB1/TNF/IL15/SIRPG/ITGA2/RAB27A/PTPRJ/AZU1/CD47/LRP1/ITGAV
GO_CELL_ADHESION_MEDIATED_BY_INTEGRIN	GO_CELL_ADHESION_MEDIATED_BY_INTEGRIN	66	0.682933	2.18169	1.24e-08	3.93e-07	2.91e-07	2878	tags=56%, list=15%, signal=48%	SFRP2/CCL21/CXCL13/DPP4/ICAM1/ITGB2/CCL5/COL16A1/FBN1/NCKAP1L/ITGA11/ITGA5/PLAU/SERPINE1/P2RY12/CD3E/ITGB3/ITGBL1/FERMT3/TGFB2/SNAI2/FOXC2/ITGA4/ADA/LYN/ITGA2/CYP1B1/PIK3CG/ITGB5/ITGB8/LPXN/VTN/ITGB1/ITGAV/RET/JAM3/ADAM9
GO_PROTEIN_KINASE_B_SIGNALING	GO_PROTEIN_KINASE_B_SIGNALING	241	0.489882	1.85277	1.48e-08	4.66e-07	3.45e-07	3124	tags=39%, list=16%, signal=33%	CCL21/CHI3L1/FGF5/F3/EREG/FGF7/CSF3/CD80/CCL5/AXL/CCL3/LOX/PIK3AP1/TNFAIP8L3/AREG/ICOS/CCL19/CD86/SOX9/C1QTNF1/THBS1/HPSE/GAS6/EPGN/P2RY12/CCL2/OSM/TRAT1/RCN3/PDGFRB/PIK3CD/FGF1/PIK3R5/NTRK1/IGF1/NRG1/IGFBP5/ADTRP/HGF/RRAS/CD28/TNF/FGF16/FGFR1/VAV1/RAC2/FGF10/THPO/CD19/NOX4/PDGFRA/SH2B3/TGFB1/HCLS1/LCK/PTPRJ/PIK3CG/FYN/RASD2/CX3CL1/FGF2/KITLG/EGF/EGFR/NTRK2/GCNT2/IL18/PDGFB/MEIS3/PDGFA/ILK/ANGPT1…
GO_REGULATION_OF_PEPTIDASE_ACTIVITY	GO_REGULATION_OF_PEPTIDASE_ACTIVITY	422	0.431948	1.7169	1.67e-08	5.25e-07	3.89e-07	2811	tags=28%, list=14%, signal=25%	SFRP2/SERPINB7/FN1/CD109/SERPINB2/F3/AIM2/MMP9/PI3/SERPINA1/CASP14/CAV1/SERPINB4/C4B/CASP5/TFPI2/TIMP2/NLRP3/COL6A3/PSMB9/BIN1/P2RX1/S100A8/SERPING1/MEFV/CR1/CST7/PLAUR/C4A/LTF/SERPINE2/FASLG/PI15/CARD17/CLEC7A/SERPINB3/NGFR/SERPINE1/C3/THBS1/GAS6/CD44/ECM1/FAS/SERPINA3/BIRC3/RCN3/KHDC1L/SLPI/IFI6/PCOLCE2/SERPINF1/SERPINB9/SERPINA5/SPOCK1/BIRC7/CRYAB/SERPINB13/HGF/SERPINB10/TIMP1/PI16/CASP1/TNF/C…
GO_REGULATION_OF_MACROPHAGE_ACTIVATION	GO_REGULATION_OF_MACROPHAGE_ACTIVATION	50	0.712296	2.16899	1.71e-08	5.35e-07	3.97e-07	2940	tags=62%, list=15%, signal=53%	IL6/VSIG4/SPHK1/IL31RA/HAVCR2/CCL3/IL10/PTPRC/CST7/TLR6/TREM2/THBS1/CD74/BPI/MMP8/FCGR2B/STAP1/LRRK2/SYT11/IL33/LRFN5/CX3CL1/SNCA/CTSC/CD200/LDLR/LBP/IL1RL1/IL4R/NR1D1/MFHAS1
GO_INTERLEUKIN_8_PRODUCTION	GO_INTERLEUKIN_8_PRODUCTION	77	0.654371	2.15652	1.82e-08	5.66e-07	4.19e-07	3541	tags=51%, list=18%, signal=42%	CHI3L1/TLR8/CD14/IL10/PTPRC/C5AR2/SSC5D/TLR6/TLR1/CLEC7A/SERPINE1/LILRA2/PTPN22/CD2/CD74/BPI/CD33/ANXA1/NOD2/ADIPOQ/TNF/FCN1/TLR2/NLRP10/DDX58/F2R/CD244/TMSB4X/TLR7/AFAP1L2/LBP/IL1B/LGALS9/ELANE/TLR3/FFAR2/TLR4/BCL3/CRP
GO_CHEMOKINE_ACTIVITY	GO_CHEMOKINE_ACTIVITY	47	0.733029	2.21046	1.84e-08	5.7e-07	4.22e-07	2848	tags=79%, list=14%, signal=68%	CCL21/CCL18/CXCL11/CCL7/CXCL9/CXCL5/CXCL10/CXCL13/CCL13/CCL8/CCL24/CCL4/CCL5/CCL11/CCL23/CCL3/CCL26/CXCL6/CXCL2/CXCL12/CCL19/CXCL1/CXCL3/CCL2/CCL3L3/CXCL8/CCL20/PPBP/CX3CL1/CXCL16/CCL25/CCL22/PF4V1/CCL28/CCL1/XCL2/PF4
GO_CHEMOKINE_PRODUCTION	GO_CHEMOKINE_PRODUCTION	83	0.63303	2.10156	1.85e-08	5.7e-07	4.22e-07	3391	tags=54%, list=17%, signal=45%	POSTN/IL6/CSF1R/IFNG/HAVCR2/AIF1/CXCL6/IL10/TWIST1/S100A8/MEFV/SIRPA/TNFSF4/CLEC7A/TREM2/CD74/ADIPOQ/SNAI2/TNF/TLR2/MCOLN2/S100A9/ADCYAP1/IL33/TLR7/EGR1/ALOX15B/AZU1/IL18/FFAR3/LRP1/LBP/IL1RL1/HIF1A/IL4R/ADORA2B/IL1B/LGALS9/ELANE/IL6R/TLR3/ACKR1/FFAR2/HMOX1/TLR4
GO_NEGATIVE_REGULATION_OF_CYTOKINE_SECRETION	GO_NEGATIVE_REGULATION_OF_CYTOKINE_SECRETION	65	0.67811	2.16647	1.97e-08	6.05e-07	4.48e-07	3407	tags=62%, list=17%, signal=51%	FN1/TLR8/LILRA5/NLRP3/SRGN/IL10/C5AR2/LILRB1/SSC5D/TLR6/CARD17/GBP1/PTPN22/GAS6/FCGR2B/ANXA1/IL1R2/TNF/IL27RA/HDAC9/TNFAIP3/SERPINB1/SYT11/NLRP7/LRRC32/CARD16/TNFRSF4/FOXP3/TMSB4X/CX3CL1/CD200/ANGPT1/NLRP12/PML/IL36RN/FFAR4/CARD18/CD200R1/RGCC/BTN2A2
GO_INTEGRIN_MEDIATED_SIGNALING_PATHWAY	GO_INTEGRIN_MEDIATED_SIGNALING_PATHWAY	98	0.614068	2.09941	1.98e-08	6.05e-07	4.48e-07	2976	tags=50%, list=15%, signal=43%	LAMA3/ITGB2/FCER1G/COL16A1/COL3A1/HCK/TYROBP/ITGAM/PLEK/FLNA/ITGA11/ITGA5/ITGAX/ITGB3/ITGBL1/FERMT3/ITGAL/THY1/FERMT2/TIMP1/VAV1/ITGA4/CD177/NRP1/ITGA2/LIMS2/ITGB5/ITGB8/ZYX/TSPAN32/PRAM1/CD40LG/ITGA3/ITGA1/CD47/PLP1/ILK/ISG15/LOXL3/ITGB1/ITGAV/ITGA7/CDH17/TLN1/CCM2/FGR/ADAM9/ITGAD/ITGA6
GO_NEGATIVE_REGULATION_OF_CELL_CELL_ADHESION	GO_NEGATIVE_REGULATION_OF_CELL_CELL_ADHESION	170	0.536253	1.96525	2.17e-08	6.59e-07	4.88e-07	2987	tags=39%, list=15%, signal=34%	CCL21/PDCD1LG2/VSIG4/CLEC4G/IDO1/LILRB2/IL2RA/CD80/CD274/HAVCR2/LAG3/IL10/PLA2G2D/CXCL12/FGL2/LILRB1/CD86/C1QTNF1/CTLA4/TNFSF4/SERPINE2/MYADM/PTPN22/CD300A/CD74/TNFAIP8L2/FCGR2B/ANXA1/RUNX3/TBX21/LGALS9B/LAX1/TIGIT/ADIPOQ/IFNL1/SPN/CDSN/ADTRP/SNAI2/IL20RB/SOCS1/PRNP/FXYD5/DTX1/PRKG1/LGALS9C/LRRC32/SH2B3/TGFB1/CEBPB/GPNMB/B4GALNT2/IRF1/FOXP3/JAK3/JAK2/CCL25/GLI3/LOXL3/IFNB1/CCL28/IL4R/SFTPD/LGALS9…
GO_POSITIVE_REGULATION_OF_I_KAPPAB_KINASE_NF_KAPPAB_SIGNALING	GO_POSITIVE_REGULATION_OF_I_KAPPAB_KINASE_NF_KAPPAB_SIGNALING	181	0.522995	1.92997	2.37e-08	7.19e-07	5.33e-07	4468	tags=40%, list=23%, signal=31%	CCL21/TGM2/SECTM1/UBD/LGALS1/FLNA/S100B/CCL19/TLR6/LTF/FASLG/CD74/ECM1/ROR1/BIRC3/NOD2/NEK6/ADIPOQ/TRIM22/CD4/CASP1/PLK2/TNF/TNFRSF19/TMEM106A/BST2/APOL3/CLEC6A/TNFSF10/CARD16/F2R/FYN/CX3CL1/TICAM2/RHOC/PRKCB/LURAP1/IFIT5/LITAF/IL36G/MAP3K14/GPRC5B/TNFSF11/PIM2/MAP3K3/IL1B/LGALS9/IRAK1/IL36RN/LPAR1/CD40/S100A13/TLR3/HMOX1/TLR4/S100A12/IL1F10/AJUBA/TRAF2/CASP10/GOLT1B/TNFRSF1A/ABL1/CXXC5/ECT2/LURA…
GO_CCR_CHEMOKINE_RECEPTOR_BINDING	GO_CCR_CHEMOKINE_RECEPTOR_BINDING	39	0.755738	2.19304	2.44e-08	7.36e-07	5.45e-07	2790	tags=62%, list=14%, signal=53%	CCL21/CCL18/CCL7/CXCL13/CCL13/CCL8/CCL24/CCL4/CCL5/CCL11/CCL23/CCL3/CCL26/CCL19/CCR2/CCL2/CCL3L3/STAT1/CCL20/CX3CL1/CCL25/CCL22/CCL1/XCL2
GO_MHC_PROTEIN_COMPLEX	GO_MHC_PROTEIN_COMPLEX	19	0.866498	2.17258	2.52e-08	7.56e-07	5.6e-07	1683	tags=84%, list=9%, signal=77%	HLA-DQA1/HLA-DQB1/HLA-DPA1/HLA-DRB1/HLA-DRA/HLA-DRB5/HLA-DPB1/HLA-DQA2/HLA-DMB/CD74/HLA-DOA/HLA-DOB/HLA-F/HLA-DQB2/B2M/HLA-DMA
GO_REGULATION_OF_CELLULAR_RESPONSE_TO_GROWTH_FACTOR_STIMULUS	GO_REGULATION_OF_CELLULAR_RESPONSE_TO_GROWTH_FACTOR_STIMULUS	258	0.481138	1.83599	3.09e-08	9.18e-07	6.8e-07	2642	tags=30%, list=13%, signal=26%	SFRP2/GREM1/SFRP4/FOXD1/HTRA3/CD109/CXCL13/SULF2/SULF1/ADAMTS12/CAV1/CHST11/FAM20C/FGFBP1/PMEPA1/FBN1/LOX/NOG/ASPN/EMILIN1/GDF5/ITGA5/DCN/TGFB3/CCBE1/THBS1/FSTL3/SFRP1/CHRDL1/HTRA1/ITGB3/CREB3L1/SLIT2/CAV2/VEPH1/FGF1/VEGFC/TGFB1I1/SOST/FGF16/FGFR1/DOK5/VASN/FGF10/FSTL1/DKK3/RUNX2/FBN2/ADAMTS3/LTBP1/TGFB1/RBPMS2/NBL1/RNF165/FGF2/DAB2/ZEB1/DKK1/PRKCB/BMPER/CDKN2B/SOX11/VTN/FST/CHRD/ITGA3/APLN/NRROS…
GO_FC_RECEPTOR_SIGNALING_PATHWAY	GO_FC_RECEPTOR_SIGNALING_PATHWAY	178	0.520422	1.91178	3.09e-08	9.18e-07	6.8e-07	4586	tags=39%, list=23%, signal=30%	FCGR3A/FCGR2A/CLEC4E/FCGR1A/FCER1G/CLEC4D/FCGR1B/HCK/NCKAP1L/PSMB9/PTPRC/MYO1G/BTK/ITK/FCGR2B/LCP2/LAT2/WAS/WIPF1/CD3G/GRAP2/VAV1/ACTB/LYN/PRKCQ/CD247/MYH2/NR4A3/PTPRJ/FYN/LILRA4/WIPF3/NFATC1/PSMB8/CD47/MYO10/ARPC1B/NFATC2/FGR/PSMA8/LIMK1/ELMO1/JUN/RAPGEF1/CD200R1/MS4A2/PSMC3/PSMD2/BAIAP2/FCER1A/PSME2/PSMD1/ACTR3/ABL1/PSMB10/PSMB7/SHC1/NCK1/RAP1A/PPP3CA/VAV2/NFKB1/FER/PSMC1/PSMB2/ACTG1/PSMA6/PSMD…
GO_FATTY_ACID_METABOLIC_PROCESS	GO_FATTY_ACID_METABOLIC_PROCESS	357	-0.409585	-1.74571	3.1e-08	9.18e-07	6.8e-07	1885	tags=22%, list=10%, signal=20%	ACSF2/SLC27A5/CBR4/CNR1/ALOX12B/FAAH2/ACOT11/SCAP/ECHDC2/UCP3/AKR1C4/ACSM1/ACSBG2/ACSL5/LIPC/SGPL1/FASN/ACADL/BAAT/AVP/SLC45A3/ABCD3/UGT1A8/AMACR/LPIN3/ANGPTL3/EPHX2/ALOX5/MLXIPL/ELOVL6/CPT1B/FAAH/CROT/ACADSB/ALOX12/ACOX1/GSTM4/CEL/ACSM3/SLC27A2/AKR1C1/CYP4A11/DGAT2/CYP2D6/LIPE/PLA2G4B/ALDH5A1/PLA2G10/PLA2G4D/CYP4F11/CYP1A2/CYP2C8/ADH4/CYP2J2/FA2H/AKR1C3/CYP2C9/PLA2G4F/PPARG/ALOX15/CYP2C18/GSTM2/…
GO_NEGATIVE_REGULATION_OF_CELL_MOTILITY	GO_NEGATIVE_REGULATION_OF_CELL_MOTILITY	261	0.469643	1.79299	3.59e-08	1.06e-06	7.85e-07	2619	tags=32%, list=13%, signal=28%	SFRP2/GREM1/CCL21/CXCL13/HAS1/SULF1/SLAMF8/COL3A1/AIF1/NOG/MEOX2/IFITM1/CXCL12/C5AR2/EMILIN1/DCN/SERPINE1/THBS1/CD300A/CD74/SFRP1/NAV3/CCL2/DPYSL3/SLIT2/CLIC4/APOE/SERPINF1/WAS/STAP1/ADIPOQ/NRG1/ADORA3/IGFBP5/THY1/IL24/ADTRP/WNT11/RRAS/ADORA1/TNN/TIMP1/TPM1/KRT16/SEMA3A/IL27RA/ADA/PODN/BST2/PRKG1/CORO1C/RECK/MITF/IL33/TGFB1/PADI2/CYP1B1/PTPRJ/NBL1/CARD10/CX3CL1/FGF2/PHLDB2/DUSP10/STARD13/ADARB1/D…
GO_PROTEIN_COMPLEX_INVOLVED_IN_CELL_ADHESION	GO_PROTEIN_COMPLEX_INVOLVED_IN_CELL_ADHESION	34	0.77702	2.20155	3.66e-08	1.08e-06	7.97e-07	2976	tags=74%, list=15%, signal=63%	CD80/ITGB2/ITGAM/EMILIN1/CTLA4/ITGA11/ITGA5/ITGAX/ITGB3/ITGBL1/ITGAL/CD28/ITGA4/LYN/ITGA2/ITGB5/ITGB8/TSPAN32/ITGA3/ITGA1/ITGB1/ITGAV/ITGA7/ITGAD/ITGA6
GO_LIPOPOLYSACCHARIDE_MEDIATED_SIGNALING_PATHWAY	GO_LIPOPOLYSACCHARIDE_MEDIATED_SIGNALING_PATHWAY	58	0.692431	2.18355	3.9e-08	1.14e-06	8.44e-07	2961	tags=45%, list=15%, signal=38%	CD14/CCL5/HCK/CCL3/LTF/CD180/LILRA2/PTPN22/SCIMP/LY86/BPI/LY96/CCL2/TNF/PTAFR/CD6/TLR2/TNFAIP3/LYN/CARD16/TGFB1/CX3CL1/IL18/LBP/IL1B/IRAK1
GO_FICOLIN_1_RICH_GRANULE_MEMBRANE	GO_FICOLIN_1_RICH_GRANULE_MEMBRANE	57	0.694838	2.19108	4.07e-08	1.18e-06	8.77e-07	3035	tags=42%, list=15%, signal=36%	FPR2/FPR1/LILRB2/ITGB2/FCER1G/CLEC4D/NCKAP1L/FCAR/SIRPA/CR1/ITGAX/CD300A/SLC11A1/SLC2A3/SERPINB10/SIGLEC14/TBC1D10C/LAMP2/DOK3/CD93/CLEC4C/MGAM/DSP/ADAM8
GO_POSITIVE_REGULATION_OF_ESTABLISHMENT_OF_PROTEIN_LOCALIZATION	GO_POSITIVE_REGULATION_OF_ESTABLISHMENT_OF_PROTEIN_LOCALIZATION	447	0.419624	1.67391	4.38e-08	1.27e-06	9.41e-07	3035	tags=25%, list=15%, signal=21%	POSTN/IL6/SAA1/PAEP/TLR8/GZMB/AIM2/LILRA5/CLEC4E/CD14/CSF1R/ITGB2/CD274/IFNG/CLEC5A/ANKRD1/HAVCR2/VSNL1/NLRP3/AIF1/CCL3/ITGAM/FLNA/IL10/MMP12/CD38/TWIST1/GPR68/CRTAM/CCL19/ANXA13/TNFSF4/TLR1/TGFB3/TREM2/LILRA2/PTPN22/CD2/OXCT1/GAS6/MMP8/CD33/OSM/NOD2/LGALS9B/VEGFC/P2RX7/IGF1/TGFB2/PRR5L/CRLF2/CASP1/IFIH1/TNF/IL1RAP/FCN1/RAC2/BLK/TLR2/NLRP10/PRNP/DDX58/LRRK2/LGALS9C/CLEC9A/NLRP7/CLEC6A/F2R/IL33/TG…
GO_ANTIGEN_PROCESSING_AND_PRESENTATION_OF_EXOGENOUS_PEPTIDE_ANTIGEN_VIA_MHC_CLASS_I	GO_ANTIGEN_PROCESSING_AND_PRESENTATION_OF_EXOGENOUS_PEPTIDE_ANTIGEN_VIA_MHC_CLASS_I	75	0.650531	2.12708	4.45e-08	1.29e-06	9.52e-07	5470	tags=61%, list=28%, signal=44%	CYBB/FCGR1A/FCER1G/FCGR1B/NCF2/PSMB9/NCF1/CLEC4A/TAP1/HLA-F/TAP2/IFI30/B2M/ITGB5/NCF4/PSMB8/ITGAV/HLA-E/PSMA8/HLA-G/TAPBP/PSMC3/PSMD2/PSME2/PSMD1/PSMB10/PSMB7/PSMC1/PSMB2/PSMA6/PSMD13/IKBKG/PSMD9/CYBA/CALR/PSMA7/VAMP3/PSME1/PSMB5/PSMD14/PSMA5/PSMB6/PSMC2/PSMA1/PSMD8/CD36
GO_BONE_DEVELOPMENT	GO_BONE_DEVELOPMENT	211	0.505035	1.88885	4.6e-08	1.32e-06	9.79e-07	2851	tags=34%, list=14%, signal=29%	SFRP2/GREM1/SFRP4/EPYC/SULF2/SULF1/COL6A2/COL1A1/COMP/FAM20C/COL6A1/TYROBP/FBN1/LOX/COL6A3/TWIST1/GPR68/PTPRC/MMP13/ANXA6/CDX1/LILRB1/SOX9/LTF/TGFB3/SHOX2/VIT/BGN/COL12A1/CYP26B1/IGF1/PDGFC/PAPSS2/BMPR1B/TIFAB/HAS2/SPARC/SP5/OSR2/SCARA3/LRRC17/THPO/RUNX2/MMP14/FLI1/SH2B3/ANXA2/COL7A1/TMEM119/RAB23/PIP4K2A/ACP5/COL13A1/P3H1/PHEX/RYR1/MMP16/PLS3/GLI3/XYLT1/COL14A1/SLC9B2/SRD5A1/MATN3/STC1/TNFSF11/M…
GO_REGULATION_OF_MAP_KINASE_ACTIVITY	GO_REGULATION_OF_MAP_KINASE_ACTIVITY	328	0.446297	1.7421	4.83e-08	1.38e-06	1.02e-06	3223	tags=31%, list=16%, signal=27%	SFRP2/SAA1/FPR1/ROR2/CAV1/RGS4/C5AR1/PTPRC/CCL19/TLR6/SERPINB3/TGFB3/HTR2A/UCHL1/THBS1/PTPN22/CD300A/CD74/SFRP1/EPGN/NOD2/PDGFRB/FGF1/APOE/PIK3R5/LAX1/P2RX7/NTRK1/IGF1/PDGFC/ADIPOQ/NRG1/BIRC7/RGS2/HGF/ZEB2/EPHB2/ADORA1/TNF/PIK3R6/FGFR1/FGF10/NGF/LYN/LRRK2/CSPG4/NOX4/F2R/SH2B3/EDN1/TGFB1/FGD2/PTPRJ/PIK3CG/FLT3/FGF2/DKK1/DUSP10/DUSP7/KITLG/EGF/PDE6G/EGFR/DUSP1/MAP4K1/CXCR4/JAK2/PDGFB/CD40LG/PROK2/G…
GO_STEROID_METABOLIC_PROCESS	GO_STEROID_METABOLIC_PROCESS	315	-0.412412	-1.74771	4.92e-08	1.4e-06	1.04e-06	3045	tags=28%, list=15%, signal=24%	ASAH1/TRERF1/NPC1L1/OSBPL7/MVK/OSBPL2/SCD/LMF1/APOB/RXRA/SREBF1/UGT2B17/NR1I2/HSD17B14/HSD17B7/COMT/CYB5R2/HSD3B1/CYP2C19/FDFT1/PON1/ACAA1/CFTR/BMP2/CYP3A4/SULT1A3/SLC27A5/PROX1/SCAP/AKR1C4/SRD5A2/SDR42E2/LIPC/SGPL1/FASN/ACADL/BAAT/DHRS11/GC/UGT1A8/AMACR/CYP24A1/ANGPTL3/EPHX2/TFCP2L1/ELOVL6/FGFR4/G6PC/SC5D/CYP3A43/HSD11B2/CEL/SLC27A2/AKR1C1/CYP26A1/DGAT2/CYP3A7/CYP2D6/LIPE/SULT4A1/ATP8B1/SULT1A1/…
GO_HORMONE_METABOLIC_PROCESS	GO_HORMONE_METABOLIC_PROCESS	230	-0.45574	-1.86849	5.37e-08	1.52e-06	1.13e-06	1632	tags=25%, list=8%, signal=23%	AKR1C4/SRD5A2/CHST8/PCSK4/SGPL1/COLQ/DHRS11/DUOXA1/DUOX1/UGT1A8/BCO1/RDH12/LRAT/REN/GHRHR/HSD11B2/AKR1C1/CYP26A1/DGAT2/CYP3A7/CYP2D6/CHST9/UGT1A3/GCNT4/ALDH1A2/UGT1A7/SULT1A1/UGT1A9/CYP1A2/UGT2B11/CYP2C8/ADH4/DUOX2/UGT2B7/GATA3/SULT1E1/SLC44A4/AKR1C3/CYP2C9/CYP2C18/ADH1A/DUOXA2/BMP5/ADH1C/ADH7/HSD17B2/CYP3A5/ADH6/AKR1C2/UGT1A1/TTR/IYD/CYP1A1/SHH/FOXA1/SLC5A7/CRH/DHRS2
GO_ENTRY_INTO_HOST	GO_ENTRY_INTO_HOST	129	0.558327	1.97234	5.39e-08	1.52e-06	1.13e-06	2922	tags=39%, list=15%, signal=33%	KRT6A/CLEC4G/CD209/DPP4/MRC1/CAV1/ICAM1/CD80/PTX3/AXL/CLEC5A/LGALS1/CCR5/SELPLG/IFITM3/IFITM1/CR1/CD86/ANPEP/ITGA5/SERPINB3/SLAMF1/HTR2A/CD74/GAS6/ITGB3/CAV2/CR2/NCAM1/IFITM2/CD4/FCN1/CTSB/CXCL8/ITGA2/CLDN6/TNFRSF4/ITGB5/EGFR/GSN/CXCR4/LDLR/MET/ITGB1/NPC1/ITGAV/PVR/TRIM21/LGALS9/EFNB2
GO_IMMUNOLOGICAL_SYNAPSE	GO_IMMUNOLOGICAL_SYNAPSE	35	0.774699	2.20913	5.57e-08	1.57e-06	1.16e-06	1723	tags=46%, list=9%, signal=42%	GZMB/GZMA/ICAM1/HAVCR2/CD53/RHOH/SCIMP/CD3E/CD37/CORO1A/CD28/CD6/PRKCQ/LCK/PTPRJ/ZAP70
GO_REGULATION_OF_CYTOKINE_PRODUCTION_INVOLVED_IN_IMMUNE_RESPONSE	GO_REGULATION_OF_CYTOKINE_PRODUCTION_INVOLVED_IN_IMMUNE_RESPONSE	85	0.625906	2.08128	5.68e-08	1.59e-06	1.17e-06	3391	tags=54%, list=17%, signal=45%	IL6/FCER1G/KIR2DL4/NLRP3/IL10/SPON2/SASH3/LILRB1/TNFSF4/CCR2/BTK/TGFB3/SCIMP/CD74/RSAD2/NOD2/TBX21/TGFB2/HLA-F/TNF/CD226/TNFRSF1B/BST2/CLC/DDX58/B2M/TGFB1/NR4A3/FOXP3/JAK3/CLNK/IL18/FFAR3/IRAK3/IFNB1/ANGPT1/IL18R1/GPRC5B/HLA-E/IL1B/TRIL/HLA-G/TLR3/FFAR2/HMOX1/TLR4
GO_MHC_PROTEIN_COMPLEX_BINDING	GO_MHC_PROTEIN_COMPLEX_BINDING	25	0.82926	2.17496	5.68e-08	1.59e-06	1.17e-06	1683	tags=56%, list=9%, signal=51%	LILRB2/HLA-DRB1/HLA-DRA/KLRC2/LILRB1/KLRD1/HLA-DMB/CD74/CD8A/HLA-DOA/HLA-DOB/MS4A1/KLRC1/HLA-DMA
GO_TISSUE_MIGRATION	GO_TISSUE_MIGRATION	278	0.463772	1.78212	5.73e-08	1.59e-06	1.18e-06	3354	tags=37%, list=17%, signal=31%	GREM1/ACTC1/FAP/CXCL13/MMP9/FGF7/DPP4/ITGB2/IFNG/ANXA3/FGFBP1/ACTG2/MEOX2/GLIPR2/NRP2/SOX9/DCN/CCBE1/THBS1/WNT7A/ANXA1/ITGB3/SLIT2/FGF1/APOE/VEGFC/SERPINF1/TGFB2/ACTA2/TGFB1I1/HAS2/EGR3/SPARC/ADTRP/ZEB2/LOXL2/KRT16/PLK2/FOXC2/SEMA3A/FGF16/FGFR1/SCG2/FGF10/HDAC9/PRSS3/CORO1C/NRP1/ITGA2/EDN1/TGFB1/AKT3/AMOTL1/CYP1B1/PLXND1/TMSB4X/CARD10/FGF2/S100A2/DUSP10/STARD13/BMPER/APELA/TBXA2R/PDGFB/MAP4K4/KAN…
GO_REGULATION_OF_RECEPTOR_SIGNALING_PATHWAY_VIA_STAT	GO_REGULATION_OF_RECEPTOR_SIGNALING_PATHWAY_VIA_STAT	135	0.555289	1.96972	5.74e-08	1.59e-06	1.18e-06	3591	tags=42%, list=18%, signal=35%	IL6/IL7R/IL31RA/CAV1/CSF1R/CCL5/IFNG/CSF2/IL10/PTPRC/IL22RA2/CD300A/IL10RA/OSM/IGF1/IL24/IFNL1/CLCF1/CRLF2/TNF/TNFRSF18/IL15/IL27RA/SOCS1/LYN/IFNK/SOCS3/LIF/F2R/SH2B3/HCLS1/CYP1B1/FYN/FLT3/JAK3/EGF/IL12B/IFNE/IL20/IL18/JAK2/TNFSF18/IFNB1/IL6ST/PECAM1/PARP9/RET/IL6R/IL21/IL12A/CD40/IL26/PARP14/PRL/STAT3/BCL3/GHR
GO_INTERLEUKIN_6_SECRETION	GO_INTERLEUKIN_6_SECRETION	46	0.726859	2.18318	5.82e-08	1.6e-06	1.19e-06	1564	tags=46%, list=8%, signal=42%	PAEP/TLR8/LILRA5/AIF1/TWIST1/C5AR2/LILRA2/PTPN22/GAS6/LGALS9B/IFIH1/TNF/IL1RAP/IL27RA/TLR2/NLRP10/TMEM106A/DDX58/LGALS9C/SYT11/F2R
GO_PRIMARY_ALCOHOL_METABOLIC_PROCESS	GO_PRIMARY_ALCOHOL_METABOLIC_PROCESS	89	-0.600243	-2.16734	6.56e-08	1.8e-06	1.33e-06	2080	tags=38%, list=11%, signal=34%	ACSS1/BMP2/CYP3A4/SULT1A3/CBR4/DHRS3/AKR1C4/BCO1/RDH12/LRAT/GDPD1/AKR1C1/DGAT2/CYP3A7/CYP2D6/ALDH1A2/ALDH3B2/SULT1A1/CYP1A2/CYP2C8/ADH4/SULT1E1/SULT1A2/AKR1C3/ADH1A/BMP5/ADH1C/ADH7/CYP3A5/ADH6/AKR1C2/TTR/CYP1A1/SULT2A1
GO_REGULATION_OF_PROTEIN_SERINE_THREONINE_KINASE_ACTIVITY	GO_REGULATION_OF_PROTEIN_SERINE_THREONINE_KINASE_ACTIVITY	491	0.412396	1.6552	7e-08	1.91e-06	1.42e-06	3391	tags=28%, list=17%, signal=24%	SFRP2/HMGA2/CXCL10/SAA1/FPR1/ROR2/FAM20A/CAV1/CSF1R/IFNG/RGS4/C5AR1/PTPRC/CCL19/TLR6/LTF/SERPINB3/TGFB3/HTR2A/UCHL1/THBS1/PTPN22/CD300A/CD74/SFRP1/EPGN/HERC5/TCL1A/NOD2/PDGFRB/HEG1/FGF1/APOE/PIK3R5/LAX1/P2RX7/NTRK1/IGF1/CDKN2A/PDGFC/ADIPOQ/NRG1/THY1/BIRC7/RGS2/HGF/ZEB2/EPHB2/ADORA1/TNF/CCNA1/PIK3R6/FGFR1/ACTB/FGF10/NGF/TNFAIP3/LYN/LRRK2/CSPG4/NOX4/F2R/SH2B3/EDN1/TGFB1/FGD2/PTPRJ/PIK3CG/SNCA/FLT3/…
GO_ENDODERM_FORMATION	GO_ENDODERM_FORMATION	50	0.698921	2.12826	7.09e-08	1.93e-06	1.43e-06	2527	tags=60%, list=13%, signal=52%	HMGA2/FN1/MMP9/LAMA3/INHBA/COL11A1/ITGB2/COL5A1/COL6A1/LHX1/COL5A2/NOG/ITGA5/MMP8/MMP2/COL12A1/GATA6/COL8A1/EOMES/ITGA4/MMP14/COL7A1/ITGB5/DKK1/VTN/SOX7/LAMB3/COL4A2/ITGAV/ITGA7
GO_ALPHA_BETA_T_CELL_DIFFERENTIATION	GO_ALPHA_BETA_T_CELL_DIFFERENTIATION	100	0.593225	2.03162	7.35e-08	1.99e-06	1.48e-06	2941	tags=45%, list=15%, signal=38%	IL6/CD80/IFNG/NLRP3/NCKAP1L/IL12RB1/PLA2G2D/SLAMF6/SASH3/CCL19/CD86/TNFSF4/FUT7/ITK/GPR183/RSAD2/ZNF683/ANXA1/RUNX3/TNFSF8/IL27/TBX21/IRF4/SPN/LY9/SOCS1/EOMES/ADA/ZAP70/IRF1/FOXP3/JAK3/PRDM1/IL12B/IL18/RELB/GLI3/LOXL3/ZBTB16/IL4R/IL18R1/TGFBR2/GPR18/LGALS9/HLX
GO_REGULATION_OF_ANTIGEN_RECEPTOR_MEDIATED_SIGNALING_PATHWAY	GO_REGULATION_OF_ANTIGEN_RECEPTOR_MEDIATED_SIGNALING_PATHWAY	61	0.679439	2.16385	7.39e-08	2e-06	1.48e-06	2179	tags=44%, list=11%, signal=39%	LILRB4/PTPRC/NFAM1/GBP1/PTPN22/CD300A/FCRL3/FCGR2B/TRAT1/UBASH3A/STAP1/THY1/PAX5/CD226/BLK/PRNP/ADA/CD22/LYN/CD19/PLCL2/LCK/PTPRJ/TESPA1/PRKCB/LPXN/CMTM3
GO_REGULATION_OF_MYELOID_LEUKOCYTE_DIFFERENTIATION	GO_REGULATION_OF_MYELOID_LEUKOCYTE_DIFFERENTIATION	115	0.571186	2.00127	7.44e-08	2e-06	1.48e-06	3080	tags=42%, list=16%, signal=35%	LILRB4/C1QC/ROR2/INHBA/IFNG/TYROBP/CCL3/FBN1/GPR68/DCSTAMP/LILRB1/CCR1/LTF/EVI2B/TREM2/CD74/FSTL3/SFRP1/CSF1/LILRB3/ADIPOQ/CDK6/MAFB/CD4/TNF/LYN/LRRC17/LIF/GPR55/MITF/TGFB1/CEBPB/MYC/HCLS1/KLF10/KITLG/IL12B/IL20/IRF7/IL34/SLC9B2/CAMK4/TNFSF11/NOTCH2/PF4/CD101/JUN/TLR3
GO_FATTY_ACID_DERIVATIVE_METABOLIC_PROCESS	GO_FATTY_ACID_DERIVATIVE_METABOLIC_PROCESS	158	-0.499732	-1.95185	7.5e-08	2.01e-06	1.49e-06	1945	tags=30%, list=10%, signal=27%	GGT7/SLC27A5/CBR4/ALOX12B/FAAH2/AKR1C4/HMGCLL1/MGST2/ACSBG2/ACSL5/FASN/AVP/EPHX2/ALOX5/BDH1/ELOVL6/FAAH/ALOX12/ACOX1/AKR1C1/CYP4A11/DGAT2/CYP2D6/PLA2G4B/PLA2G10/CYP4F11/CYP1A2/CYP2C8/CYP2J2/AKR1C3/CYP2C9/PLA2G4F/ALOX15/CYP2C18/GGT2/ACSBG1/GGT6/GSTA1/CYP4F3/AKR1C2/CYP4F2/CYP1A1/CYP4F12/HPGD/CYP4F22/CYP4F8/HMGCS2
GO_REGULATION_OF_RESPONSE_TO_CYTOKINE_STIMULUS	GO_REGULATION_OF_RESPONSE_TO_CYTOKINE_STIMULUS	168	0.522783	1.91073	8.02e-08	2.14e-06	1.59e-06	2985	tags=32%, list=15%, signal=27%	IL6/SPHK1/CAV1/CCL5/IFNG/AXL/ZBP1/MMP12/PTPRC/CD300LF/TREM2/CD74/CSF1/GAS6/ECM1/SLIT2/PXDN/BIRC3/STAP1/ADIPOQ/IL1R2/SAMHD1/CASP1/IFIH1/TNF/SOCS1/NLRC5/TLR2/TNFAIP3/STAT1/GFI1/SOCS3/DDX58/CARD16/SH2B3/EDN1/PADI2/TICAM2/CXCR4/JAK2/IRF7/CLIP3/IRAK3/ANGPT1/CASP4/HIF1A/PARP9/LIFR/USP18/TRAF1/IRAK1/CYLD/IL36RN
GO_INTERLEUKIN_12_PRODUCTION	GO_INTERLEUKIN_12_PRODUCTION	57	0.68852	2.17116	8.34e-08	2.22e-06	1.64e-06	3080	tags=54%, list=16%, signal=46%	IDO1/TLR8/LILRA5/IFNG/CMKLR1/IL10/MEFV/CCL19/LILRB1/IRF8/TNFSF4/CLEC7A/SLAMF1/THBS1/SCIMP/TIGIT/TLR2/LTB/IRF1/ACP5/JAK3/IL12B/CD40LG/CD47/IRAK3/ARRB2/MAPK11/LGALS9/HLA-G/CD40/TLR3
GO_IMMUNOGLOBULIN_PRODUCTION	GO_IMMUNOGLOBULIN_PRODUCTION	102	0.597968	2.04801	8.83e-08	2.34e-06	1.73e-06	2330	tags=31%, list=12%, signal=28%	IL6/IL7R/HLA-DQB1/IL10/PTPRC/SASH3/FGL2/MZB1/TNFSF13B/TNFSF4/BTK/FCRL3/FCGR2B/TBX21/LAX1/CLCF1/SAMHD1/CD28/TNF/IL27RA/CD22/IL13RA2/AICDA/IL33/TGFB1/TNFRSF4/FOXP3/POU2F2/GAPT/CD40LG/CCR6/ITM2A
GO_POSITIVE_REGULATION_OF_SECRETION	GO_POSITIVE_REGULATION_OF_SECRETION	421	0.420467	1.67128	9.15e-08	2.41e-06	1.79e-06	3049	tags=29%, list=15%, signal=25%	POSTN/IL6/SAA1/PAEP/TLR8/AIM2/LILRA5/INHBA/CLEC4E/CD14/CSF1R/ITGB2/CD274/FCER1G/IFNG/CLEC5A/ANKRD1/HAVCR2/VSNL1/NLRP3/AIF1/CCL3/ITGAM/IL10/MMP12/CD38/TWIST1/S100A8/GPR68/CRTAM/CXCL12/CCL19/C1QTNF1/TNFSF4/TLR1/TGFB3/TREM2/LILRA2/RETN/PTPN22/CD2/OXCT1/GRP/MMP8/CD33/OSM/STX1B/NOD2/LGALS9B/VEGFC/P2RX7/IGF1/TGFB2/HLA-F/SPP1/GAL/CRLF2/ADORA1/CASP1/IFIH1/TNF/IL1RAP/PTAFR/FGFR1/FCN1/BLK/TLR2/NLRP10/CD177…
GO_REGULATION_OF_ALPHA_BETA_T_CELL_ACTIVATION	GO_REGULATION_OF_ALPHA_BETA_T_CELL_ACTIVATION	90	0.615562	2.06609	9.26e-08	2.43e-06	1.8e-06	3020	tags=50%, list=15%, signal=43%	CD80/CD274/IFNG/NLRP3/NCKAP1L/IL12RB1/PTPRC/SASH3/CCL19/LILRB1/CD86/TNFSF4/CCR2/CD300A/CD3E/ZNF683/ANXA1/RUNX3/IL27/TBX21/LGALS9B/IRF4/EBI3/CD28/SOCS1/ADA/RASAL3/PRKCQ/LGALS9C/ZAP70/IRF1/FOXP3/JAK3/PRDM1/IL12B/IL18/GLI3/LOXL3/ZBTB16/IL4R/HLA-E/TGFBR2/LGALS9/HLX/IL12A
GO_RESPONSE_TO_TYPE_I_INTERFERON	GO_RESPONSE_TO_TYPE_I_INTERFERON	94	0.612113	2.07566	9.28e-08	2.43e-06	1.8e-06	3126	tags=36%, list=16%, signal=31%	ZBP1/MMP12/IFITM3/IFITM1/IRF8/IFIT1/IFIT3/IFIT2/RSAD2/IFI6/IRF4/HLA-F/IFI27/IFITM2/ISG20/SAMHD1/OASL/NLRC5/STAT1/BST2/IFI35/IRF1/MX1/EGR1/OAS2/PSMB8/IRF7/ISG15/IFNB1/HLA-E/USP18/IRAK1/HLA-G/SP100
GO_POSITIVE_REGULATION_OF_CELL_KILLING	GO_POSITIVE_REGULATION_OF_CELL_KILLING	62	0.669645	2.13374	9.92e-08	2.58e-06	1.91e-06	3133	tags=56%, list=16%, signal=48%	IFNG/PRF1/TYROBP/LAG3/ITGAM/IL12RB1/PTPRC/SLAMF6/CRTAM/CLEC7A/SH2D1A/IL18RAP/P2RX7/STAP1/HLA-F/NCR3/FCER2/VAV1/CD226/MICB/CD1A/CD1B/IL12B/KLRC4-KLRK1/CD1C/CD5L/RASGRP1/CD1D/PVR/HLA-E/HLA-G/IL21/IL12A/CD1E/MICA
GO_MHC_CLASS_II_PROTEIN_COMPLEX	GO_MHC_CLASS_II_PROTEIN_COMPLEX	14	0.915271	2.1107	1.02e-07	2.66e-06	1.97e-06	1683	tags=100%, list=9%, signal=92%	HLA-DQA1/HLA-DQB1/HLA-DPA1/HLA-DRB1/HLA-DRA/HLA-DRB5/HLA-DPB1/HLA-DQA2/HLA-DMB/CD74/HLA-DOA/HLA-DOB/HLA-DQB2/HLA-DMA
GO_REGULATION_OF_VIRAL_GENOME_REPLICATION	GO_REGULATION_OF_VIRAL_GENOME_REPLICATION	91	0.603761	2.03127	1.04e-07	2.7e-06	2e-06	2425	tags=31%, list=12%, signal=27%	HMGA2/CCL8/CCL5/IFITM3/IFITM1/IFIT1/LTF/RSAD2/SLPI/IFI27/IFITM2/ISG20/CD28/TNF/OASL/IFI16/BST2/CXCL8/AICDA/STOM/MX1/OAS2/ADARB1/IFNL3/IFIT5/APOBEC3A/ISG15/IFNB1
GO_ISOPRENOID_METABOLIC_PROCESS	GO_ISOPRENOID_METABOLIC_PROCESS	138	-0.520417	-2.00191	1.07e-07	2.74e-06	2.03e-06	1761	tags=28%, list=9%, signal=25%	DHRS3/RBP3/AKR1C4/RBP2/UGT1A8/BCO1/RDH12/LRAT/SDC1/GPC3/AKR1C1/GPC2/CYP26A1/DGAT2/CYP3A7/CYP2D6/UGT1A3/ALDH1A2/UGT1A7/APOA2/UGT1A9/CYP1A2/CYP2C8/ADH4/AKR1C3/CYP2C9/CYP2C18/ADH1A/TH/ADH1C/ADH7/CYP3A5/ADH6/UGT1A1/TTR/CYP1A1/CRH/HMGCS2
GO_PLATELET_ACTIVATION	GO_PLATELET_ACTIVATION	153	0.537918	1.94876	1.07e-07	2.74e-06	2.03e-06	3740	tags=44%, list=19%, signal=36%	IL6/SAA1/COL1A1/COMP/FCER1G/AXL/COL1A2/COL3A1/PLEK/FLNA/P2RX1/PDPN/C1QTNF1/SERPINE2/GAS6/P2RY12/LCP2/MYL9/ITGB3/FERMT3/APOE/PIK3R5/GNG2/PIK3R6/VAV1/ACTB/LYN/PRKCQ/PRKG1/F2RL2/PDGFRA/F2R/SH2B3/LCK/PIK3CG/FYN/DGKB/PRKCG/STXBP1/PRKCB/GNA12/TSPAN32/PDGFB/CD40LG/ITPR2/TRPC3/CSRP1/DGKI/F2RL3/PDGFA/ILK/TREML1/PF4V1/ARRB2/TLN1/PF4/MYL12A/CD40/F8/PLSCR1/TLR4/RAP2B/VCL/DGKG/ITPR3/THBD/MYH9
GO_CD4_POSITIVE_ALPHA_BETA_T_CELL_DIFFERENTIATION	GO_CD4_POSITIVE_ALPHA_BETA_T_CELL_DIFFERENTIATION	73	0.637888	2.07785	1.08e-07	2.74e-06	2.03e-06	2941	tags=45%, list=15%, signal=39%	IL6/CD80/IFNG/NLRP3/NCKAP1L/IL12RB1/PLA2G2D/SLAMF6/SASH3/CCL19/CD86/TNFSF4/FUT7/GPR183/RSAD2/ANXA1/RUNX3/IL27/TBX21/IRF4/SPN/LY9/SOCS1/FOXP3/JAK3/IL12B/IL18/RELB/LOXL3/IL4R/IL18R1/LGALS9/HLX
GO_SULFUR_COMPOUND_BINDING	GO_SULFUR_COMPOUND_BINDING	238	0.481244	1.81919	1.08e-07	2.74e-06	2.03e-06	2564	tags=35%, list=13%, signal=31%	FN1/CXCL11/POSTN/CCL7/RSPO3/CXCL10/SAA1/CXCL13/CCDC80/FGF7/COL11A1/CCL8/COMP/COL16A1/COL5A1/CCL23/FGFBP1/FBN1/CXCL6/CHST15/RSPO2/LAMC2/PLA2G2D/PTPRC/MMP7/ADAMTS15/NRP2/ANXA6/HPSE2/COL5A3/PLA2G5/LTF/SERPINE2/THBS1/SFRP1/THBS2/CTSG/LTBP2/DPYSL3/SLIT2/FGF1/CRISPLD2/APOE/SOD3/PCOLCE2/SERPINA5/ANXA5/SOST/ENPP1/EVA1C/FGFR1/PCOLCE/FGF10/MPO/PRNP/FSTL1/FBLN7/NRP1/ECM2/ITGA2/ADAMTS3/PRELP/LIPG/GPNMB/GAL3S…
GO_CELLULAR_GLUCURONIDATION	GO_CELLULAR_GLUCURONIDATION	18	-0.878939	-2.26024	1.1e-07	2.78e-06	2.06e-06	1487	tags=83%, list=8%, signal=77%	UGT2B4/UGT2A1/UGT1A8/UGT1A4/UGT1A3/UGT1A7/UGT1A9/UGT2A3/UGT2B11/UGT1A6/UGT2B7/UGT1A10/UGT1A1/UGT2B15/UGT2B28
GO_MONOOXYGENASE_ACTIVITY	GO_MONOOXYGENASE_ACTIVITY	95	-0.581209	-2.11481	1.1e-07	2.78e-06	2.06e-06	2025	tags=38%, list=10%, signal=34%	CYP3A4/CYP2W1/CYP4X1/TPH1/AKR1C4/PCBD1/CYP24A1/CYP4A22/JMJD7/AGMO/CYP3A43/AKR1C1/CYP4A11/CYP26A1/CYP3A7/CYP2D6/FMO5/CYP4F11/CYP1A2/CYP4Z1/CYP2C8/PAH/CYP2J2/AKR1C3/CYP2C9/CYP2C18/TH/CYP3A5/CYP4F3/AKR1C2/CYP4F2/CYP1A1/CYP4F12/CYP4B1/CYP4F22/CYP4F8
GO_EXTRINSIC_APOPTOTIC_SIGNALING_PATHWAY	GO_EXTRINSIC_APOPTOTIC_SIGNALING_PATHWAY	218	0.489803	1.8363	1.1e-07	2.78e-06	2.06e-06	3949	tags=36%, list=20%, signal=29%	SFRP2/INHBA/BCL2A1/CAV1/ICAM1/IFNG/G0S2/CD70/CSF2/SRPX/PTPRC/FASLG/SERPINE1/THBS1/FAIM2/SFRP1/FAS/IFI6/P2RX7/IGF1/TNFRSF12A/TGFB2/IFI27/BMPR1B/SNAI2/HGF/TNF/FGFR1/SCG2/FGF10/TNFRSF1B/NGF/TNFAIP3/EYA1/CD27/NRP1/TIMP3/TNFSF10/ITPRIP/IL33/TGFB1/FYN/CX3CL1/KITLG/SGPP1/JAK2/TMC8/GDNF/ITGAV/TGFBR1/TNFSF12/PMAIP1/IL1B/PF4/RET/TRAF1/PML/CYLD/ITGA6/IL6R/IL12A/ACVR1/TLR3/TNFRSF10C/SP100/HMOX1/BAK1/BAG3/LMN…
GO_POSITIVE_REGULATION_OF_NATURAL_KILLER_CELL_MEDIATED_IMMUNITY	GO_POSITIVE_REGULATION_OF_NATURAL_KILLER_CELL_MEDIATED_IMMUNITY	28	0.797088	2.15756	1.18e-07	2.97e-06	2.2e-06	3020	tags=71%, list=15%, signal=61%	KIR2DL4/LAG3/SLAMF6/CRTAM/SH2D1A/IL18RAP/HLA-F/NCR3/VAV1/CD226/SH2D1B/IL12B/KLRC4-KLRK1/CLNK/RASGRP1/PVR/HLA-E/HLA-G/IL21/IL12A
GO_REGULATION_OF_ANTIGEN_PROCESSING_AND_PRESENTATION	GO_REGULATION_OF_ANTIGEN_PROCESSING_AND_PRESENTATION	20	0.846591	2.15178	1.23e-07	3.08e-06	2.28e-06	913	tags=65%, list=5%, signal=62%	CCL21/LILRB2/FGL2/CCL19/TREM2/THBS1/CD74/FCGR2B/SLC11A1/NOD2/HLA-DOA/HLA-DOB/WAS
GO_REGULATION_OF_MONONUCLEAR_CELL_MIGRATION	GO_REGULATION_OF_MONONUCLEAR_CELL_MIGRATION	43	0.720546	2.14447	1.24e-07	3.08e-06	2.28e-06	2022	tags=53%, list=10%, signal=48%	GREM1/CXCL10/FPR2/C3AR1/SLAMF8/CCL5/CMKLR1/AIF1/C5AR1/CXCL12/CCR1/CCR2/SERPINE1/THBS1/CSF1/RARRES2/SLIT2/S100A7/TNF/PLA2G7/LYN/NBL1/DUSP1
GO_TUMOR_NECROSIS_FACTOR_MEDIATED_SIGNALING_PATHWAY	GO_TUMOR_NECROSIS_FACTOR_MEDIATED_SIGNALING_PATHWAY	157	0.533314	1.93369	1.3e-07	3.22e-06	2.39e-06	4891	tags=45%, list=25%, signal=34%	SPHK1/AIM2/TNFRSF9/CD70/PSMB9/TNFSF13B/TNFSF4/TNFRSF8/GAS6/TNFSF8/BIRC3/TNFRSF12A/TNFRSF17/LTA/ADIPOQ/CASP1/TNF/TNFRSF13B/TNFRSF18/TNFRSF19/TNFRSF1B/TNFAIP3/STAT1/CD27/LTB/TNFSF14/CARD16/TNFRSF4/TNFRSF11B/TMSB4X/TNFSF9/PSMB8/JAK2/CD40LG/CLIP3/TNFSF18/ILK/MAP3K14/TNFSF12/CASP4/TNFSF11/TRAF1/PSMA8/CYLD/CD40/CCDC3/CDIP1/PSMC3/PSMD2/PSME2/TRAF2/OTULIN/PSMD1/LIMS1/TNFRSF1A/PSMB10/PSMB7/BIRC2/TRAF3/PSM…
GO_MODIFICATION_OF_MORPHOLOGY_OR_PHYSIOLOGY_OF_OTHER_ORGANISM	GO_MODIFICATION_OF_MORPHOLOGY_OR_PHYSIOLOGY_OF_OTHER_ORGANISM	160	0.522673	1.9005	1.31e-07	3.23e-06	2.39e-06	3026	tags=26%, list=15%, signal=22%	HMGA2/KRT6A/CD209/CCL13/CCL8/CSF1R/PTX3/GNLY/CCL4/CCL5/IFNG/PRF1/CCL3/CXCL6/MPEG1/LYZ/LTF/CLEC7A/CTSG/CAV2/SLPI/APOE/P2RX7/SERPINB9/IFI27/FCER2/CD4/S100A9/ANXA2/TGFB1/STOM/CAMP/RNASE7/AZU1/ITGAV/TYMS/HAMP/PF4/SFTPD/ELANE/JUN
GO_INTERLEUKIN_2_PRODUCTION	GO_INTERLEUKIN_2_PRODUCTION	64	0.657288	2.09667	1.34e-07	3.31e-06	2.45e-06	1768	tags=42%, list=9%, signal=39%	VSIG4/CD80/FCER1G/HAVCR2/LAG3/PTPRC/SASH3/CD86/CCR2/CLEC7A/GBP1/NAV3/CD3E/PDE4B/ANXA1/SLC11A1/TBX21/IRF4/CD4/CD28/IL20RB/IL1RAP/PRNP/TNFAIP3/PRKCQ/CD247/FOXP3
GO_POSITIVE_REGULATION_OF_PROTEIN_KINASE_B_SIGNALING	GO_POSITIVE_REGULATION_OF_PROTEIN_KINASE_B_SIGNALING	163	0.524723	1.91682	1.38e-07	3.38e-06	2.51e-06	2708	tags=42%, list=14%, signal=36%	CCL21/CHI3L1/FGF5/F3/EREG/FGF7/CSF3/CD80/AXL/CCL3/PIK3AP1/TNFAIP8L3/AREG/ICOS/CCL19/CD86/C1QTNF1/THBS1/HPSE/GAS6/EPGN/P2RY12/OSM/TRAT1/PDGFRB/PIK3CD/FGF1/PIK3R5/NRG1/IGFBP5/HGF/CD28/TNF/FGF16/FGFR1/VAV1/RAC2/FGF10/THPO/CD19/NOX4/PDGFRA/TGFB1/HCLS1/LCK/PTPRJ/PIK3CG/FYN/RASD2/CX3CL1/FGF2/KITLG/EGF/EGFR/GCNT2/IL18/PDGFB/MEIS3/PDGFA/ILK/ANGPT1/MET/ITGB1/TGFBR1/HBEGF/ARRB2/RHOG/TNFSF11
GO_CHONDROCYTE_DEVELOPMENT	GO_CHONDROCYTE_DEVELOPMENT	44	0.713106	2.11431	1.45e-07	3.55e-06	2.63e-06	2851	tags=55%, list=14%, signal=47%	SFRP2/SULF2/SULF1/PTHLH/COL11A1/COL6A2/COMP/CHST11/COL6A1/COL6A3/SOX9/SHOX2/VIT/ECM1/COL12A1/BMPR1B/SCARA3/RUNX2/COL7A1/COL14A1/MATN3/ACAN/SERPINH1/TGFBR2
GO_INTERLEUKIN_10_PRODUCTION	GO_INTERLEUKIN_10_PRODUCTION	53	0.682981	2.11161	1.62e-07	3.95e-06	2.92e-06	2377	tags=53%, list=12%, signal=47%	PDCD1LG2/IDO1/LILRA5/CD274/FCER1G/TYROBP/SASH3/LILRB1/TNFSF4/CLEC7A/TREM2/MMP8/FCGR2B/NOD2/LGALS9B/TIGIT/IRF4/HGF/CD28/IL20RB/TLR2/LGALS9C/FOXP3/JAK3/IL12B/CD40LG/CD47/ISG15
GO_POSITIVE_REGULATION_OF_NF_KAPPAB_TRANSCRIPTION_FACTOR_ACTIVITY	GO_POSITIVE_REGULATION_OF_NF_KAPPAB_TRANSCRIPTION_FACTOR_ACTIVITY	148	0.530489	1.90519	1.67e-07	4.05e-06	3e-06	3675	tags=34%, list=19%, signal=28%	GREM1/CAMK2A/SPHK1/AIM2/CAV1/ICAM1/ITGB2/NLRP3/S100A8/TLR6/LTF/BTK/ROR1/NOD2/IL18RAP/NTRK1/TRIM22/RAB7B/TNF/IL1RAP/TLR2/PRKCQ/S100A9/CARD16/CX3CL1/PRKCB/IL18/CD40LG/TRIM15/TNFSF18/IRAK3/RHEBL1/NLRC4/IL18R1/TNFSF11/RPS6KA4/IL1B/TRAF1/LGALS9/CLU/IRAK1/ERC1/CD40/ADAM8/TLR3/TLR4/S100A12/STAT3/APP/NFKB2/TRAF2
GO_ENDOSOME_MEMBRANE	GO_ENDOSOME_MEMBRANE	460	0.41074	1.64189	1.77e-07	4.29e-06	3.18e-06	3461	tags=25%, list=18%, signal=21%	SPHK1/TLR8/SYNDIG1/CD14/MRC1/PCSK9/CAV1/FCGR1A/TMEM150B/CD274/FCGR1B/HLA-DQA1/KIR2DL4/HLA-DQB1/SORCS2/PMEPA1/HLA-DPA1/HLA-DRB1/HLA-DRA/HLA-DRB5/IFITM3/DCSTAMP/ANXA6/PDLIM4/HLA-DPB1/SNX20/HLA-DQA2/SH3GL3/HLA-DMB/RAB31/LAMP5/LY96/ANXA1/SLA2/SLC11A1/EHD2/HLA-DOA/NTRK1/HLA-DOB/HLA-F/CD8B/HLA-DQB2/MMD/RHOD/RAB7B/ANTXR1/MCOLN2/ATP6V0D2/SLC30A4/MYO1B/CORO1C/MCOLN3/STEAP4/ANTXR2/OPTN/DIO3/ANXA2/B2M/GIMAP…
GO_POSITIVE_REGULATION_OF_SMALL_GTPASE_MEDIATED_SIGNAL_TRANSDUCTION	GO_POSITIVE_REGULATION_OF_SMALL_GTPASE_MEDIATED_SIGNAL_TRANSDUCTION	70	0.648527	2.08891	1.81e-07	4.37e-06	3.24e-06	3576	tags=51%, list=18%, signal=42%	COL3A1/CSF1/RASGRF1/GPR65/RASGRP4/PDGFRB/GPR174/P2RY10/NTRK1/IGF1/NRG1/VAV1/FGF10/NGF/LYN/ADCYAP1R1/F2RL2/GPR55/F2R/KITLG/JAK2/MAP4K4/DGKI/F2RL3/CDON/LPAR4/RASGRP1/NOTCH2/GPR18/P2RY8/MAPRE2/LPAR1/RAPGEF1/RELN/GPR17/ROBO1
GO_MUSCLE_CELL_DIFFERENTIATION	GO_MUSCLE_CELL_DIFFERENTIATION	333	0.434799	1.70369	1.9e-07	4.57e-06	3.39e-06	4028	tags=37%, list=20%, signal=30%	GREM1/ACTC1/CXCL9/CXCL10/EREG/WT1/CCL8/FLNC/ALPK2/COMP/SGCD/RGS4/ANKRD1/CD53/ADAM12/LOX/BIN1/CASQ2/SOX9/POPDC3/UCHL1/SHOX2/SPEG/CDH2/BOC/CAV2/EHD2/PDGFRB/GATA6/CYP26B1/IGF1/NRG1/IGFBP5/BVES/RGS2/ANK2/TPM1/PI16/LMOD1/RBM24/ACTN2/CDH15/FGF10/HDAC9/CFL2/MYH11/PLEKHO1/TNFSF14/NOX4/SOD2/CAPN2/MMP14/BARX2/PDGFRA/MYOM3/EDN1/TGFB1/RBPMS2/DYSF/TNNT1/TMOD1/TMEM119/ZEB1/DNER/DKK1/MYOZ2/SLC8A1/SGCB/NFATC1/PD…
GO_REGULATION_OF_HUMORAL_IMMUNE_RESPONSE	GO_REGULATION_OF_HUMORAL_IMMUNE_RESPONSE	70	0.647553	2.08577	2.06e-07	4.94e-06	3.66e-06	2938	tags=54%, list=15%, signal=46%	KLK5/KLK7/VSIG4/CXCL13/C1QB/C1QA/C1QC/C3AR1/C4B/C1S/C1R/C5AR1/PTPRC/SERPING1/C5AR2/CR1/C4A/C3/CFB/FCGR2B/CR2/C2/LTA/FCER2/TNF/CR1L/CFI/CD19/CD59/VTN/CPN2/CFH/CFP/CD5L/C7/A2M/IL1B/CLU
GO_T_CELL_CHEMOTAXIS	GO_T_CELL_CHEMOTAXIS	28	0.790052	2.13852	2.12e-07	5.05e-06	3.74e-06	1955	tags=54%, list=10%, signal=48%	CCL21/CXCL11/CXCL10/CXCL13/CCL5/CCL3/CCL26/CCR2/GPR183/CXCR3/PIK3CD/S100A7/TNFSF14/PIK3CG/CXCL16
GO_POSITIVE_REGULATION_OF_CELLULAR_COMPONENT_BIOGENESIS	GO_POSITIVE_REGULATION_OF_CELLULAR_COMPONENT_BIOGENESIS	491	0.405533	1.62766	2.21e-07	5.25e-06	3.89e-06	4118	tags=30%, list=21%, signal=25%	CCL21/TENM2/GBP5/MMP3/CXCL13/SYNDIG1/AIM2/CSF3/CAV1/ICAM1/CCL24/IFNG/CCL11/COL16A1/HCK/CSF2/NCKAP1L/PLEK/FLNA/CCL26/MMP1/BIN1/CCL19/EMILIN1/FMN1/SOX9/TLR6/FLRT2/CLEC7A/S100A10/TGFB3/MSN/SFRP1/THBS2/WNT7A/NAV3/LCP1/P2RY12/DPYSL3/TCL1A/GPR65/PTPRD/HRK/P2RX7/NTRK1/SLITRK2/WAS/THY1/CORO1A/WNT11/EPHB2/GPM6A/TPM1/TRABD2A/LMOD1/TNF/IL1RAP/SLITRK4/RAC2/DOCK11/CDC42EP1/MAP1B/NRP1/CCDC88A/NOX4/CLSTN2/SLITR…
GO_NEGATIVE_REGULATION_OF_VIRAL_GENOME_REPLICATION	GO_NEGATIVE_REGULATION_OF_VIRAL_GENOME_REPLICATION	56	0.678476	2.12424	2.28e-07	5.41e-06	4e-06	2425	tags=41%, list=12%, signal=36%	HMGA2/CCL8/CCL5/IFITM3/IFITM1/IFIT1/LTF/RSAD2/SLPI/IFITM2/ISG20/TNF/OASL/IFI16/BST2/AICDA/MX1/OAS2/IFNL3/IFIT5/APOBEC3A/ISG15/IFNB1
GO_NEGATIVE_REGULATION_OF_TUMOR_NECROSIS_FACTOR_SUPERFAMILY_CYTOKINE_PRODUCTION	GO_NEGATIVE_REGULATION_OF_TUMOR_NECROSIS_FACTOR_SUPERFAMILY_CYTOKINE_PRODUCTION	58	0.675716	2.13084	2.42e-07	5.71e-06	4.23e-06	2919	tags=57%, list=15%, signal=49%	CD274/AXL/HAVCR2/IL10/TWIST1/C5AR2/SIRPA/LILRB1/LTF/SLAMF1/TREM2/PTPN22/BPI/GAS6/CD33/CLEC4A/IGF1/ADIPOQ/IL27RA/TNFAIP3/SYT11/GPNMB/FOXP3/CX3CL1/ACP5/LILRA4/POMC/IRAK3/NLRC3/LBP/ARRB2/GPR18/LGALS9
GO_EXOGENOUS_PROTEIN_BINDING	GO_EXOGENOUS_PROTEIN_BINDING	71	0.626755	2.02484	2.51e-07	5.91e-06	4.38e-06	2489	tags=44%, list=13%, signal=38%	CLEC4G/CD209/DPP4/MRC1/ICAM1/CD80/AXL/CLEC5A/CCR5/SELPLG/CR1/CD86/ANPEP/ITGA5/SERPINB3/SLAMF1/HTR2A/ITGB3/CR2/NCAM1/CD4/ITGA2/CLDN6/TNFRSF4/ITGB5/EGFR/CXCR4/LDLR/ITGB1/NPC1/ITGAV
GO_NEGATIVE_REGULATION_OF_PEPTIDASE_ACTIVITY	GO_NEGATIVE_REGULATION_OF_PEPTIDASE_ACTIVITY	246	0.461654	1.74855	2.55e-07	5.97e-06	4.42e-06	2439	tags=30%, list=12%, signal=27%	SFRP2/SERPINB7/CD109/SERPINB2/MMP9/PI3/SERPINA1/SERPINB4/C4B/TFPI2/TIMP2/COL6A3/BIN1/SERPING1/CR1/CST7/PLAUR/C4A/LTF/SERPINE2/PI15/CARD17/SERPINB3/NGFR/SERPINE1/C3/THBS1/GAS6/CD44/ECM1/SERPINA3/BIRC3/SLPI/IFI6/SERPINF1/SERPINB9/SERPINA5/SPOCK1/BIRC7/CRYAB/SERPINB13/HGF/SERPINB10/TIMP1/PI16/CST6/IFI16/PRNP/NGF/BST2/SERPINB1/CD27/TIMP3/RECK/TNFSF14/SERPINA9/NLRP7/CARD16/COL7A1/RENBP/SNCA/SPINK6/HMS…
GO_REGULATION_OF_METAL_ION_TRANSPORT	GO_REGULATION_OF_METAL_ION_TRANSPORT	375	0.42967	1.6983	2.57e-07	6e-06	4.44e-06	2655	tags=32%, list=13%, signal=28%	CXCL11/CXCL9/CXCL10/CAMK2A/RRAD/LILRA5/LILRB2/PLN/PCSK9/CAV1/ICAM1/CCL4/CCL5/IFNG/RGS4/CCL3/FLNA/BIN1/JPH2/CD84/P2RX1/CXCL12/P2RY6/SCN2B/LILRB1/CASQ2/CCR1/SERPINE2/MCHR1/STAC/KCNMB1/HTR2A/TREM2/LILRA2/FCRL3/FHL1/P2RY12/MYLK/CD33/CNTN1/PDE4B/CCL2/KCNIP1/FXYD6/PDGFRB/TRPV2/SCN1B/P2RX7/GEM/KCNE4/THY1/CORO1A/ANK2/CD4/GAL/ADORA1/IL16/GNAO1/RGS9/FXYD2/ACTN2/RCVRN/PRNP/KCNA1/FXYD5/KCNE1/LRRC38/LYN/KCNIP…
GO_T_CELL_DIFFERENTIATION_INVOLVED_IN_IMMUNE_RESPONSE	GO_T_CELL_DIFFERENTIATION_INVOLVED_IN_IMMUNE_RESPONSE	67	0.645057	2.07212	2.58e-07	6e-06	4.45e-06	2941	tags=48%, list=15%, signal=41%	IL6/CLEC4E/CD80/FCER1G/IFNG/CLEC4D/NLRP3/IL12RB1/SLAMF6/FGL2/CCL19/CD86/TNFSF4/GPR183/ANXA1/IL27/TBX21/IRF4/IFNL1/SPN/LY9/EOMES/FOXP3/JAK3/IL12B/IL18/RELB/LOXL3/IL4R/IL18R1/LGALS9/HLX
GO_MACROPHAGE_MIGRATION	GO_MACROPHAGE_MIGRATION	48	0.689371	2.09046	2.85e-07	6.6e-06	4.89e-06	2090	tags=46%, list=11%, signal=41%	SAA1/ROR2/C3AR1/SLAMF8/CCL5/CMKLR1/CCL3/C5AR1/EMILIN1/CCR2/TREM2/THBS1/CSF1/P2RY12/CCL2/RARRES2/STAP1/MCOLN2/MMP14/CX3CL1/CD200/AZU1
GO_SMOOTH_MUSCLE_CELL_PROLIFERATION	GO_SMOOTH_MUSCLE_CELL_PROLIFERATION	133	0.542804	1.91381	3.28e-07	7.57e-06	5.61e-06	3320	tags=44%, list=17%, signal=37%	IL6/MMP9/EREG/TGM2/CCL5/IFNG/CNN1/AIF1/IL10/OGN/P2RY6/TGFB3/THBS1/MMP2/PDGFRB/IGF1/ADIPOQ/IGFBP5/TPM1/TNF/PTAFR/IL15/TNFAIP3/STAT1/PTGIR/PRKG1/SOD2/ITGA2/EDN1/RBPMS2/NR4A3/CX3CL1/FGF2/EGFR/IL12B/NPR1/IL18/JAK2/PDGFB/APLN/ILK/ELN/PDE1A/PTGS2/PPARGC1A/HBEGF/HTR1B/MEF2C/TGFBR2/CDH13/ELANE/IRAK1/IL6R/IL12A/JUN/SERPINF2/S1PR1/NAMPT/HMOX1
GO_INTERACTION_WITH_HOST	GO_INTERACTION_WITH_HOST	199	0.49359	1.83501	3.32e-07	7.65e-06	5.67e-06	2922	tags=28%, list=15%, signal=24%	KRT6A/CLEC4G/CD209/DPP4/MRC1/CAV1/ICAM1/CD80/PTX3/AXL/CLEC5A/LGALS1/CCR5/SELPLG/IFITM3/IFITM1/CR1/CD86/ANPEP/IFIT1/ITGA5/SERPINB3/SLAMF1/HTR2A/CD74/GAS6/ITGB3/CAV2/CR2/SERPINB9/NCAM1/IFITM2/CD4/FCN1/CTSB/CXCL8/ITGA2/TGFB1/CLDN6/TNFRSF4/ITGB5/EGFR/GSN/CXCR4/TRIM15/LDLR/MET/ITGB1/NPC1/ITGAV/TYMS/PVR/TRIM21/PML/LGALS9/EFNB2
GO_TERPENOID_METABOLIC_PROCESS	GO_TERPENOID_METABOLIC_PROCESS	120	-0.535041	-2.00515	3.35e-07	7.68e-06	5.69e-06	1761	tags=31%, list=9%, signal=28%	DHRS3/RBP3/AKR1C4/RBP2/UGT1A8/BCO1/RDH12/LRAT/SDC1/GPC3/AKR1C1/GPC2/CYP26A1/DGAT2/CYP3A7/CYP2D6/UGT1A3/ALDH1A2/UGT1A7/APOA2/UGT1A9/CYP1A2/CYP2C8/ADH4/AKR1C3/CYP2C9/CYP2C18/ADH1A/ADH1C/ADH7/CYP3A5/ADH6/UGT1A1/TTR/CYP1A1/CRH/HMGCS2
GO_REGULATION_OF_EXTRINSIC_APOPTOTIC_SIGNALING_PATHWAY	GO_REGULATION_OF_EXTRINSIC_APOPTOTIC_SIGNALING_PATHWAY	152	0.525215	1.89335	3.44e-07	7.86e-06	5.82e-06	3851	tags=36%, list=20%, signal=29%	SFRP2/INHBA/CAV1/ICAM1/G0S2/CSF2/SRPX/PTPRC/FASLG/SERPINE1/THBS1/FAIM2/SFRP1/FAS/IFI6/IGF1/TNFRSF12A/BMPR1B/SNAI2/HGF/TNF/FGFR1/SCG2/FGF10/TNFAIP3/EYA1/NRP1/TIMP3/TNFSF10/ITPRIP/FYN/CX3CL1/TMC8/GDNF/ITGAV/TGFBR1/TNFSF12/PMAIP1/IL1B/PF4/RET/TRAF1/PML/CYLD/ITGA6/ACVR1/SP100/HMOX1/LMNA/MCL1/GPER1/PEA15/TRAF2/DAPK3/YAP1
GO_T_HELPER_1_TYPE_IMMUNE_RESPONSE	GO_T_HELPER_1_TYPE_IMMUNE_RESPONSE	42	0.721375	2.13392	3.62e-07	8.25e-06	6.11e-06	3536	tags=67%, list=18%, signal=55%	CD80/HAVCR2/IL12RB1/CCL19/TNFSF4/CCR2/ANXA1/IL27/SLC11A1/IL18RAP/SPN/EBI3/IL27RA/NLRP10/IL33/JAK3/IL12B/IL18/RELB/IL1RL1/IL4R/IL18R1/IL18BP/IL1B/HLX/IL12A/TLR4/BCL3
GO_ENDOPEPTIDASE_ACTIVITY	GO_ENDOPEPTIDASE_ACTIVITY	409	0.415936	1.65384	3.7e-07	8.41e-06	6.23e-06	2959	tags=26%, list=15%, signal=22%	KLK5/KLK6/KLK7/FAP/KLK10/HTRA3/MMP3/GZMB/KLK8/F3/MMP9/MMP11/CASP14/DPP4/ADAM19/ADAMTS12/GZMA/PCSK9/ADAMTS16/ADAMTS2/CASP5/C1S/GZMK/ADAMDEC1/GZMH/ADAM12/C1R/MMP12/MMP1/PSMB9/MMP7/ADAMTS15/MMP13/CTSK/LTF/PLAU/UCHL1/TLL1/SFRP1/KLK9/CTSG/MMP8/HTRA1/CFB/PCSK1/ADAMTS14/MMP2/TPSB2/TPSAB1/C2/ADAMTS4/CTSV/HGF/CASP1/TRABD2A/CMA1/PAPPA/BMP1/TPSD1/ADAMTS6/CTSL/CLC/PRSS23/CTSB/PRSS3/GZMM/CFI/CAPN2/MMP14/ADAMT…
GO_CD4_POSITIVE_ALPHA_BETA_T_CELL_ACTIVATION	GO_CD4_POSITIVE_ALPHA_BETA_T_CELL_ACTIVATION	90	0.60079	2.0165	3.95e-07	8.93e-06	6.62e-06	3020	tags=43%, list=15%, signal=37%	IL6/CD80/CD274/IFNG/NLRP3/NCKAP1L/IL12RB1/PLA2G2D/SLAMF6/SASH3/CCL19/CD86/TNFSF4/FUT7/GPR183/RSAD2/ANXA1/RUNX3/IL27/TBX21/LGALS9B/IRF4/SPN/LY9/SOCS1/PRKCQ/LGALS9C/FOXP3/JAK3/IL12B/IL18/RELB/LOXL3/IL4R/IL18R1/TGFBR2/LGALS9/HLX/IL12A
GO_AMEBOIDAL_TYPE_CELL_MIGRATION	GO_AMEBOIDAL_TYPE_CELL_MIGRATION	376	0.422038	1.66923	4.32e-07	9.74e-06	7.21e-06	3354	tags=34%, list=17%, signal=29%	GREM1/FN1/FAP/CXCL13/HAS1/MMP9/FGF7/DPP4/ITGB2/IFNG/ANXA3/FGFBP1/MEOX2/TWIST1/GLIPR2/NRP2/SOX9/DCN/CCBE1/THBS1/WNT7A/HAND2/P2RY12/ANXA1/ITGB3/GBX2/SLIT2/FGF1/APOE/VEGFC/DDR2/SERPINF1/TGFB2/TGFB1I1/HAS2/EGR3/SPARC/ADTRP/WNT11/PRR5L/ZEB2/LOXL2/TIMP1/KRT16/PLK2/FOXC2/SEMA3A/FGF16/FGFR1/SCG2/FGF10/HDAC9/ITGA4/PRSS3/CORO1C/NRP1/SYDE1/TNS1/ITGA2/EDN1/TGFB1/AKT3/AMOTL1/CYP1B1/AMOTL2/PLXND1/TMSB4X/CARD10…
GO_POSITIVE_REGULATION_OF_PROTEIN_SERINE_THREONINE_KINASE_ACTIVITY	GO_POSITIVE_REGULATION_OF_PROTEIN_SERINE_THREONINE_KINASE_ACTIVITY	325	0.438489	1.70937	4.41e-07	9.91e-06	7.34e-06	4872	tags=42%, list=25%, signal=32%	HMGA2/SAA1/FPR1/ROR2/FAM20A/CSF1R/IFNG/C5AR1/PTPRC/CCL19/TLR6/LTF/TGFB3/HTR2A/THBS1/CD74/EPGN/TCL1A/NOD2/PDGFRB/FGF1/PIK3R5/P2RX7/NTRK1/IGF1/PDGFC/ADIPOQ/NRG1/BIRC7/HGF/ZEB2/ADORA1/TNF/PIK3R6/FGFR1/FGF10/NGF/LRRK2/CSPG4/NOX4/F2R/EDN1/TGFB1/FGD2/PIK3CG/SNCA/FLT3/FGF2/CCND2/DKK1/DUSP7/KITLG/EGF/PDE6G/EGFR/MAP4K1/CXCR4/JAK2/PDGFB/CD40LG/PROK2/GADD45B/ITGA1/PDGFA/ILK/TPD52L1/CEMIP/TGFBR1/RASGRP1/MAP3…
GO_ICOSANOID_METABOLIC_PROCESS	GO_ICOSANOID_METABOLIC_PROCESS	108	-0.535743	-1.97848	4.87e-07	1.09e-05	8.08e-06	1735	tags=32%, list=9%, signal=30%	ALOX12B/FAAH2/AKR1C4/MGST2/AVP/EPHX2/ALOX5/FAAH/ALOX12/ACOX1/AKR1C1/CYP4A11/CYP2D6/PLA2G4B/PLA2G10/CYP4F11/CYP1A2/CYP2C8/CYP2J2/AKR1C3/CYP2C9/PLA2G4F/ALOX15/CYP2C18/GGT2/GGT6/GSTA1/CYP4F3/AKR1C2/CYP4F2/CYP1A1/CYP4F12/HPGD/CYP4F22/CYP4F8
GO_ANTIGEN_PROCESSING_AND_PRESENTATION_OF_PEPTIDE_ANTIGEN_VIA_MHC_CLASS_I	GO_ANTIGEN_PROCESSING_AND_PRESENTATION_OF_PEPTIDE_ANTIGEN_VIA_MHC_CLASS_I	96	0.57995	1.96864	4.97e-07	1.11e-05	8.23e-06	5367	tags=56%, list=27%, signal=41%	CYBB/FCGR1A/FCER1G/FCGR1B/NCF2/PSMB9/NCF1/CLEC4A/TAP1/HLA-F/TAP2/IFI30/B2M/MICB/ITGB5/NCF4/PSMB8/ITGAV/HLA-E/SEC23A/PSMA8/HLA-G/TAPBP/SEC24D/MICA/ERAP2/PSMC3/PSMD2/PSME2/PSMD1/TAPBPL/PSMB10/PSMB7/ACE/PSMC1/PSMB2/ERAP1/PSMA6/PSMD13/IKBKG/PSMD9/CYBA/CALR/PSMA7/VAMP3/PSME1/PSMB5/PSMD14/PSMA5/PSMB6/FCGRT/PSMC2/PSMA1/PSMD8
GO_NEGATIVE_REGULATION_OF_LEUKOCYTE_PROLIFERATION	GO_NEGATIVE_REGULATION_OF_LEUKOCYTE_PROLIFERATION	77	0.621577	2.04844	5.75e-07	1.28e-05	9.49e-06	1768	tags=45%, list=9%, signal=42%	GREM1/PDCD1LG2/CCL7/VSIG4/CLEC4G/IDO1/LILRB2/IL2RA/CD80/MNDA/CD274/HAVCR2/TYROBP/IL10/PLA2G2D/LILRB1/CD86/CTLA4/BTK/CD300A/LST1/FCGR2B/LGALS9B/SPN/GAL/IL20RB/TNFRSF13B/PRNP/TNFAIP3/LYN/LGALS9C/LRRC32/CEBPB/GPNMB/FOXP3
GO_ACUTE_INFLAMMATORY_RESPONSE	GO_ACUTE_INFLAMMATORY_RESPONSE	106	0.558547	1.92903	5.87e-07	1.3e-05	9.66e-06	3541	tags=50%, list=18%, signal=41%	FN1/CD163/IL6/SAA1/F3/SERPINA1/IL31RA/TREM1/ICAM1/SAA2/FCER1G/OSMR/NLRP3/S100A8/TNFSF4/PTGER3/BTK/C3/FCGR2B/VNN1/OSM/VCAM1/SERPINA3/ADORA1/IL20RB/TNF/CD6/SAA4/ADCYAP1/CEBPB/PIK3CG/DNASE1L3/NUPR1/FFAR3/HP/PTGS2/IL6ST/LBP/TNFSF11/HAMP/HLA-E/IL1B/ELANE/PTGES/IL6R/ADAM8/ACVR1/SERPINF2/F8/FFAR2/PLSCR1/STAT3/CRP
GO_NEGATIVE_REGULATION_OF_VIRAL_PROCESS	GO_NEGATIVE_REGULATION_OF_VIRAL_PROCESS	95	0.582454	1.97581	6.02e-07	1.33e-05	9.84e-06	3606	tags=41%, list=18%, signal=34%	HMGA2/CCL8/PTX3/CCL4/CCL5/CCL3/IFITM3/IFITM1/IFIT1/LTF/RSAD2/SLPI/IFITM2/ISG20/TNF/FCN1/OASL/IFI16/STAT1/BST2/AICDA/MX1/OAS2/GSN/IFNL3/IFIT5/TRIM15/APOBEC3A/ISG15/IFNB1/TRIM21/PML/JUN/TRIM10/PLSCR1/FCN3/PSMC3/OAS3/TNIP1
GO_REGULATION_OF_OSSIFICATION	GO_REGULATION_OF_OSSIFICATION	180	0.494987	1.8246	6.03e-07	1.33e-05	9.84e-06	2781	tags=36%, list=14%, signal=31%	SFRP2/GREM1/IL6/CTHRC1/OMD/TWIST2/COMP/FAM20C/CCL3/SRGN/NOG/TWIST1/IFITM1/AREG/SOX9/CCR1/LTF/TGFB3/SFRP1/PKDCC/CSF1/HAND2/ECM1/DDR2/P2RX7/IGF1/TGFB2/PDLIM7/IGFBP5/CDK6/BMPR1B/GDF10/MGP/SOST/SNAI2/HGF/TNN/TNF/SMOC1/ENPP1/EGR2/OSR2/ANKH/RUNX2/FBN2/TGFB1/CEBPB/KREMEN2/TMEM119/DKK1/SLC8A1/SOX11/CHRD/GLI3/ILK/ISG15/ZBTB16/IL6ST/BMP2K/WNT10B/HIF1A/ADRB2/OSTN/MEF2C/RORB
GO_REGULATION_OF_MONOCYTE_CHEMOTAXIS	GO_REGULATION_OF_MONOCYTE_CHEMOTAXIS	24	0.815017	2.12248	6.15e-07	1.35e-05	1e-05	2022	tags=67%, list=10%, signal=60%	GREM1/CXCL10/FPR2/SLAMF8/CCL5/AIF1/CXCL12/CCR1/CCR2/SERPINE1/SLIT2/S100A7/PLA2G7/LYN/NBL1/DUSP1
GO_PLATELET_ALPHA_GRANULE_LUMEN	GO_PLATELET_ALPHA_GRANULE_LUMEN	66	0.638101	2.03847	6.25e-07	1.37e-05	1.01e-05	3378	tags=56%, list=17%, signal=47%	FN1/ISLR/SERPINA1/LEFTY2/SRGN/SERPING1/F13A1/TGFB3/SERPINE1/THBS1/GAS6/SERPINA3/FERMT3/VEGFC/IGF1/TGFB2/ACTN1/SPARC/HGF/TIMP1/ACTN2/PPBP/TGFB1/TMSB4X/EGF/PDGFB/PDGFA/TOR4A/MMRN1/A2M/PF4/CLU/A1BG/PROS1/SERPINF2/F8/VEGFB
GO_MHC_PROTEIN_BINDING	GO_MHC_PROTEIN_BINDING	29	0.767938	2.10047	6.68e-07	1.46e-05	1.08e-05	3001	tags=66%, list=15%, signal=56%	LILRB2/LAG3/LILRB1/KLRD1/CLEC7A/PILRA/CD74/CD8A/TAP1/CD8B/FCRL6/CD4/TAP2/KIR3DL2/CD244/KLRC4-KLRK1/KRT17/HLA-E/TAPBP
GO_CELLULAR_RESPONSE_TO_XENOBIOTIC_STIMULUS	GO_CELLULAR_RESPONSE_TO_XENOBIOTIC_STIMULUS	178	-0.47248	-1.87106	7.24e-07	1.58e-05	1.17e-05	2579	tags=34%, list=13%, signal=30%	NR1I2/CASP9/CES3/N6AMT1/LPO/CYP2C19/ACAA1/MGST1/CYP3A4/AKR7A3/SULT1A3/GSTO2/CYP2W1/DNMT3B/AOC1/ACSM1/MGST2/MSTN/AHR/BAAT/UGT1A8/MARC1/ACY1/EPHX2/CSAD/ARG1/GRIN1/GSTM4/ALDH3A1/HNF4A/AKR1C1/GSTA2/CYP26A1/CYP3A7/CYP2D6/UGT1A3/UGT1A7/GSTM3/SULT1A1/UGT1A9/CYP1A2/AADAC/UGT2B11/CYP2C8/UGT1A6/CYP2J2/AOC2/SULT1A2/CYP2C9/CYP2C18/GSTM2/UGT1A10/GSTM1/CYP3A5/GSTA1/UGT1A1/UGT2B15/CYP1A1/UGT2B28/CRH
GO_NEGATIVE_REGULATION_OF_VIRAL_LIFE_CYCLE	GO_NEGATIVE_REGULATION_OF_VIRAL_LIFE_CYCLE	79	0.608103	1.99737	7.62e-07	1.65e-05	1.23e-05	3606	tags=43%, list=18%, signal=35%	HMGA2/CCL8/PTX3/CCL5/IFITM3/IFITM1/IFIT1/LTF/RSAD2/SLPI/IFITM2/ISG20/TNF/FCN1/OASL/IFI16/BST2/AICDA/MX1/OAS2/GSN/IFNL3/IFIT5/TRIM15/APOBEC3A/ISG15/IFNB1/TRIM21/PML/TRIM10/PLSCR1/FCN3/OAS3/TNIP1
GO_NEGATIVE_REGULATION_OF_ESTABLISHMENT_OF_PROTEIN_LOCALIZATION	GO_NEGATIVE_REGULATION_OF_ESTABLISHMENT_OF_PROTEIN_LOCALIZATION	177	0.493412	1.81011	7.77e-07	1.68e-05	1.24e-05	3434	tags=36%, list=17%, signal=30%	FN1/TLR8/LILRA5/VSNL1/NLRP3/SRGN/IL10/C5AR2/LILRB1/SSC5D/TLR6/CARD17/GBP1/PTPN22/SFRP1/PKDCC/GAS6/RSAD2/FCGR2B/ANXA1/APOE/ADIPOQ/ANXA5/ADTRP/IL1R2/TNF/IL27RA/HDAC9/TNFAIP3/KCNE1/CD22/SERPINB1/LRRK2/SYT11/NLRP7/LRRC32/CARD16/F2R/IL33/RAB23/TNFRSF4/FOXP3/TMSB4X/CX3CL1/DERL3/CD200/CORO2B/ANGPT1/DRD2/PKIG/NLRP12/IL1B/PML/IL36RN/FFAR4/CARD18/RAB11FIP5/CD200R1/SP100/KCNB1/KLF7/RGCC/BTN2A2/RHBDF2
GO_POSITIVE_REGULATION_OF_INTERLEUKIN_6_SECRETION	GO_POSITIVE_REGULATION_OF_INTERLEUKIN_6_SECRETION	32	0.754866	2.10288	8.08e-07	1.74e-05	1.29e-05	1564	tags=47%, list=8%, signal=43%	PAEP/TLR8/LILRA5/AIF1/TWIST1/LILRA2/LGALS9B/IFIH1/TNF/IL1RAP/TLR2/NLRP10/DDX58/LGALS9C/F2R
GO_B_CELL_ACTIVATION_INVOLVED_IN_IMMUNE_RESPONSE	GO_B_CELL_ACTIVATION_INVOLVED_IN_IMMUNE_RESPONSE	70	0.633095	2.0392	8.19e-07	1.76e-05	1.3e-05	3559	tags=46%, list=18%, signal=38%	LGALS1/IL10/PTPRC/TNFSF4/CD180/GPR183/FCGR2B/TBX21/DOCK10/CLCF1/CD28/IL27RA/ADA/DOCK11/CD19/PLCL2/AICDA/TGFB1/MFNG/FOXP3/GAPT/CD40LG/CCR6/ITM2A/IFNB1/CDH17/NOTCH2/CD40/MAD2L2/TLR4/BCL3/DLL1
GO_POSITIVE_REGULATION_OF_NATURAL_KILLER_CELL_MEDIATED_CYTOTOXICITY	GO_POSITIVE_REGULATION_OF_NATURAL_KILLER_CELL_MEDIATED_CYTOTOXICITY	23	0.800582	2.09621	8.27e-07	1.77e-05	1.31e-05	3020	tags=70%, list=15%, signal=59%	LAG3/SLAMF6/CRTAM/SH2D1A/IL18RAP/HLA-F/NCR3/VAV1/CD226/IL12B/KLRC4-KLRK1/RASGRP1/PVR/HLA-E/IL21/IL12A
GO_REGULATION_OF_CELL_SHAPE	GO_REGULATION_OF_CELL_SHAPE	151	0.515517	1.85654	9.15e-07	1.95e-05	1.45e-05	3228	tags=39%, list=16%, signal=33%	FN1/CCL7/CCL13/ICAM1/CCL24/CSF1R/ITGB2/CCL11/HCK/CCL3/PLXNA4/PDPN/S100B/MSN/LST1/CCL2/ANXA1/ATP10A/BVES/CORO1A/FERMT2/RHOD/PARVB/TPM1/PLXNC1/SPTA1/FMNL1/ERMN/RAC2/PLEKHO1/CDC42EP1/RHOF/FGD2/FMNL2/FYN/PLXND1/RND3/RHOC/SH3KBP1/FGD6/GNA12/ARHGAP15/FMNL3/SYNE3/CDC42EP3/SHROOM3/MYO10/EPB41L3/PARVA/ITGA7/RHOG/STRIP2/FGR/RHOJ/RDX/LPAR1/S100A13/HEXB/CDC42EP2
GO_URONIC_ACID_METABOLIC_PROCESS	GO_URONIC_ACID_METABOLIC_PROCESS	23	-0.804866	-2.19506	1e-06	2.13e-05	1.58e-05	2737	tags=78%, list=14%, signal=67%	UGT2B17/XYLB/SORD/UGT2B4/UGT2A1/UGT1A8/UGT1A4/UGT1A3/UGT1A7/UGT1A9/UGT2A3/UGT2B11/UGT1A6/UGT2B7/UGT1A10/UGT1A1/UGT2B15/UGT2B28
GO_EPITHELIAL_CELL_PROLIFERATION	GO_EPITHELIAL_CELL_PROLIFERATION	375	0.42101	1.66407	1.01e-06	2.15e-05	1.59e-05	3576	tags=35%, list=18%, signal=29%	SFRP2/FAP/CD109/KLK8/F3/SULF2/EREG/FGF7/SULF1/CAV1/CCL24/CCL5/CCL11/FGFBP1/CCL26/IL10/MMP12/NOG/TWIST1/C5AR1/PTPRN/NRP2/CXCL12/C5AR2/AREG/COL8A2/GDF5/SOX9/NGFR/THBS1/SFRP1/WNT7A/HTRA1/EPGN/CCL2/ECM1/ITGB3/RUNX3/WNT2/CAV2/NOD2/FGF1/APOE/VEGFC/IGF1/SERPINF1/TGFB2/IGFBP5/CDK6/HAS2/EGR3/SPARC/SNAI2/HGF/LOXL2/CDH3/TNF/FGFR1/COL8A1/SCG2/OSR2/FGF10/ITGA4/TNFAIP3/STAT1/EYA1/AGTR1/SERPINB1/KLF9/NRP1/MMP14…
GO_POSITIVE_REGULATION_OF_LEUKOCYTE_MEDIATED_CYTOTOXICITY	GO_POSITIVE_REGULATION_OF_LEUKOCYTE_MEDIATED_CYTOTOXICITY	49	0.683257	2.07514	1.02e-06	2.15e-05	1.6e-05	3133	tags=61%, list=16%, signal=52%	TYROBP/LAG3/ITGAM/IL12RB1/PTPRC/SLAMF6/CRTAM/SH2D1A/IL18RAP/P2RX7/STAP1/HLA-F/NCR3/VAV1/CD226/MICB/CD1A/CD1B/IL12B/KLRC4-KLRK1/CD1C/RASGRP1/CD1D/PVR/HLA-E/HLA-G/IL21/IL12A/CD1E/MICA
GO_SECOND_MESSENGER_MEDIATED_SIGNALING	GO_SECOND_MESSENGER_MEDIATED_SIGNALING	412	0.40942	1.62799	1.02e-06	2.15e-05	1.6e-05	3746	tags=35%, list=19%, signal=29%	CXCL11/CXCL9/CXCL10/FPR2/FPR1/SPHK1/RAMP1/MT1M/PTHLH/PLN/CCL4/SGCD/CMKLR1/CCL3/PLEK/PTGFR/CCR5/JPH2/PTPRC/P2RY6/CASQ2/SOX9/CCR1/CCR2/PTGER3/BTK/GBP1/TREM2/THBS1/CXCR3/ADCY7/P2RY12/CD3E/SLA2/TRAT1/ADRB3/GPR65/VCAM1/APOE/LAT2/P2RX7/IGF1/NRG1/LMCD1/RGS2/ANK2/CD4/GAL/GNG2/TNF/CXCR6/CCR8/PRNP/ADA/ADRA1D/CCR4/PTGIR/AGTR1/CD22/ADCYAP1R1/PRKG1/LRRK2/CXCR1/TBC1D10C/CXCL8/CXCR5/CCL20/ADCYAP1/ADRA1B/EDN1/CA…
GO_POSITIVE_REGULATION_OF_PROTEIN_CONTAINING_COMPLEX_ASSEMBLY	GO_POSITIVE_REGULATION_OF_PROTEIN_CONTAINING_COMPLEX_ASSEMBLY	225	0.464873	1.75124	1.05e-06	2.21e-05	1.63e-05	4479	tags=36%, list=23%, signal=28%	CCL21/GBP5/MMP3/CXCL13/AIM2/CSF3/ICAM1/CCL24/IFNG/CCL11/HCK/CSF2/NCKAP1L/PLEK/CCL26/MMP1/BIN1/FMN1/TLR6/CLEC7A/MSN/NAV3/LCP1/P2RY12/TCL1A/HRK/WAS/CORO1A/TRABD2A/LMOD1/TNF/CDC42EP1/MAP1B/TGFB1/FSCN1/IQGAP2/RHOC/GSN/CDC42EP3/ARPC1B/SPIRE1/MET/WNT10B/CDH17/PMAIP1/GMFG/MAGEL2/ASAP1/CLU/CDC42EP2/TLR4/NPHS1/LMOD3/PSMC3/ESR1/BAIAP2/PIEZO1/AJUBA/ARPC5L/TPPP3/ACTR3/RASIP1/NIN/PFN1/CDK5R1/EVL/RPA3/PPP2R5B/…
GO_POSITIVE_REGULATION_OF_RECEPTOR_SIGNALING_PATHWAY_VIA_STAT	GO_POSITIVE_REGULATION_OF_RECEPTOR_SIGNALING_PATHWAY_VIA_STAT	89	0.586967	1.96833	1.06e-06	2.22e-05	1.64e-05	3591	tags=52%, list=18%, signal=42%	IL6/IL7R/IL31RA/CSF1R/CCL5/IFNG/CSF2/IL10/CD300A/IL10RA/OSM/IGF1/IL24/IFNL1/CLCF1/CRLF2/TNF/TNFRSF18/IL15/IL27RA/SOCS1/LYN/SOCS3/LIF/F2R/HCLS1/CYP1B1/FYN/FLT3/IL12B/IL20/IL18/JAK2/TNFSF18/IL6ST/PECAM1/PARP9/IL6R/IL21/IL12A/CD40/IL26/PARP14/PRL/STAT3/GHR
GO_COFACTOR_BINDING	GO_COFACTOR_BINDING	480	-0.357585	-1.56628	1.18e-06	2.47e-05	1.83e-05	2211	tags=19%, list=11%, signal=17%	SORD/TAT/GAPDHS/MT-CO1/MGST1/GCAT/DDC/CYP3A4/ACCS/D2HGDH/MT-ND4/CYP2W1/GPT2/GAD1/CYP4X1/CBR4/ETNPPL/ALAS1/ACOT11/TCN1/AOC1/ALB/MOCS1/ACBD7/ACBD4/CHDH/SGPL1/FASN/ACADL/SRC/SUOX/MCCC1/DUOX1/P4HTM/ATAT1/MARC1/EPX/CYP24A1/FLVCR1/CYP4A22/ASPDH/NOX1/ACADSB/CSAD/GCLC/CYP3A43/LDHD/HSD11B2/AADAT/ACOX1/GSTM4/OGDHL/ABAT/CYP4A11/CYP26A1/GPT/CYP3A7/CYP2D6/IDH1/FMO5/GPD1L/GSTM3/AIFM3/CYP4F11/CYP1A2/CYP4Z1/CYB5…
GO_GROWTH_FACTOR_BINDING	GO_GROWTH_FACTOR_BINDING	130	0.535188	1.89013	1.18e-06	2.47e-05	1.83e-05	3124	tags=48%, list=16%, signal=40%	HTRA3/CD109/CXCL13/IL2RA/COL1A1/COL1A2/COL5A1/COL3A1/COL6A1/OSMR/FGFBP1/IL2RG/NRP2/NGFR/TGFB3/THBS1/IGFBP6/IL10RA/LTBP2/HTRA1/IL2RB/ITGB3/PXDN/PDGFRB/NTRK1/IGFBP5/IL1R2/CRLF2/FGFR1/VASN/NRP1/NLRP7/PDGFRA/LRRC32/LTBP1/IGFBPL1/IGFBP7/EGFR/NTRK2/DUSP1/PDGFB/NRROS/PDGFA/CD93/ITGAV/IL6ST/TGFBR1/ACVRL1/HTRA4/IL13RA1/IGFBP1/LIFR/A2M/TGFBR2/COL4A1/FGFBP2/ITGA6/IL6R/IL36RN/ACVR1/S100A13/ENG
GO_POSITIVE_REGULATION_OF_INTERLEUKIN_1_PRODUCTION	GO_POSITIVE_REGULATION_OF_INTERLEUKIN_1_PRODUCTION	56	0.660752	2.06875	1.22e-06	2.54e-05	1.88e-05	2389	tags=43%, list=12%, signal=38%	SAA1/TLR8/AIM2/LILRA5/MNDA/IFNG/HAVCR2/NLRP3/TYROBP/CCL3/CCL19/CLEC7A/LILRA2/PYHIN1/NOD2/P2RX7/CASP1/IFI16/NLRP10/NLRP7/EGR1/AZU1/JAK2/PANX1
GO_ACTIN_FILAMENT_ORGANIZATION	GO_ACTIN_FILAMENT_ORGANIZATION	368	0.414599	1.6362	1.23e-06	2.55e-05	1.89e-05	3448	tags=32%, list=17%, signal=27%	CCL21/XIRP1/KANK4/ACTC1/CSF3/ICAM1/CCL24/PDLIM3/CCL11/RGS4/HCK/AIF1/NCKAP1L/PLEK/FLNA/CCL26/BIN1/CXCL12/FMN1/S100A10/TGFB3/MYADM/SFRP1/LCP1/TPM2/DPYSL3/GPR65/SLIT2/WAS/WIPF1/ACTN1/CORO1A/WNT11/RHOD/TPM1/LMOD1/MICAL2/SPTA1/ACTN2/ERMN/RAC2/CFL2/CORO6/MYO1B/CDC42EP1/RHOF/CORO1C/NRP1/NOX4/MYOM3/HCLS1/FSCN1/COTL1/TMOD1/ITGB5/IQGAP2/SYNPO2/CASS4/RND3/TMSB4X/SHANK1/CX3CL1/SYNPO/ESPNL/RHOC/SH3KBP1/DIAPH3…
GO_CHRONIC_INFLAMMATORY_RESPONSE	GO_CHRONIC_INFLAMMATORY_RESPONSE	19	0.8313	2.08433	1.23e-06	2.55e-05	1.89e-05	1768	tags=68%, list=9%, signal=62%	IDO1/CXCL13/CCL5/CCL11/IL10/S100A8/THBS1/VNN1/VCAM1/LTA/TNF/TNFAIP3/FOXP3
GO_REGULATION_OF_CALCIUM_ION_TRANSPORT	GO_REGULATION_OF_CALCIUM_ION_TRANSPORT	245	0.455685	1.72476	1.24e-06	2.55e-05	1.89e-05	2616	tags=33%, list=13%, signal=29%	CXCL11/CXCL9/CXCL10/CAMK2A/RRAD/LILRA5/LILRB2/PLN/CAV1/ICAM1/CCL4/CCL5/RGS4/CCL3/BIN1/JPH2/CD84/P2RX1/CXCL12/P2RY6/LILRB1/CASQ2/CCR1/MCHR1/STAC/LILRA2/FCRL3/P2RY12/MYLK/CD33/PDE4B/CCL2/PDGFRB/TRPV2/P2RX7/GEM/THY1/CORO1A/ANK2/CD4/IL16/GNAO1/RGS9/RCVRN/PRNP/LYN/CACNA2D1/ADCYAP1R1/CD19/STAC2/F2R/BDKRB1/ANXA2/DYSF/PIK3CG/FYN/MYO5A/CX3CL1/SNCA/REM1/P2RX5/EGF/SLC8A1/CXCR4/NTSR1/APLNR/PDGFB/AKAP6/DMD/SL…
GO_POSITIVE_REGULATION_OF_PHOSPHATIDYLINOSITOL_3_KINASE_SIGNALING	GO_POSITIVE_REGULATION_OF_PHOSPHATIDYLINOSITOL_3_KINASE_SIGNALING	87	0.58846	1.96945	1.24e-06	2.55e-05	1.89e-05	2449	tags=40%, list=12%, signal=35%	ROR2/CSF3/CCL5/PIK3AP1/NCF1/SOX9/DCN/HCST/OSM/ROR1/PDGFRB/PIK3CD/PIK3R5/NTRK1/IGF1/PDGFC/TGFB2/HGF/PRR5L/CD28/TNF/FGFR1/LYN/PDGFRA/F2R/HCLS1/PIK3CG/FYN/FLT3/NTRK2/IL18/JAK2/PDGFB/PDGFA/ANGPT1
GO_LONG_CHAIN_FATTY_ACID_METABOLIC_PROCESS	GO_LONG_CHAIN_FATTY_ACID_METABOLIC_PROCESS	105	-0.537166	-1.98341	1.26e-06	2.57e-05	1.9e-05	2136	tags=35%, list=11%, signal=32%	ACAA1/CYP3A4/SLC27A5/ALOX12B/FAAH2/ACSBG2/ACSL5/ACADL/EPHX2/ALOX5/ELOVL6/FAAH/ALOX12/ACOX1/GSTM4/SLC27A2/CYP4A11/CYP2D6/LIPE/PLA2G4B/PLA2G10/CYP4F11/CYP1A2/CYP2C8/CYP2J2/AKR1C3/CYP2C9/ALOX15/CYP2C18/GSTM2/ACSBG1/GSTA1/CYP4F3/CYP4F2/CYP1A1/CYP4F12/HPGD
GO_TISSUE_REMODELING	GO_TISSUE_REMODELING	165	0.501075	1.8329	1.27e-06	2.59e-05	1.92e-05	3587	tags=41%, list=18%, signal=34%	GREM1/RSPO3/IL6/CTHRC1/TGM2/CAV1/CSF1R/AXL/CD38/DCSTAMP/GDF5/CTSK/CCR2/TGFB3/SFRP1/HAND2/ANXA1/ITGB3/BGN/MMP2/DDR2/P2RX7/IGFBP5/SPP1/TIMP1/FOXC2/IL15/RAC2/FGF10/TNFAIP3/CSPG4/NOX4/LIF/GJA5/MMP14/GPR55/F2R/MITF/TGFB1/GPNMB/TMEM119/TNFRSF11B/ACP5/EGFR/IL12B/SNX10/IL18/CELA1/P3H4/VDR/HIF1A/HTR1B/ACVRL1/LIPA/ADRB2/TNFSF11/MEF2C/NOTCH2/TPP1/IL21/ADAM8/S1PR1/PTH1R/THBS4/CALCA/BAK1/INPP5D/FOXC1
GO_SPROUTING_ANGIOGENESIS	GO_SPROUTING_ANGIOGENESIS	110	0.556532	1.93425	1.3e-06	2.64e-05	1.96e-05	4445	tags=58%, list=23%, signal=45%	GREM1/RSPO3/FGFBP1/IL10/MEOX2/ITGA5/NGFR/CCBE1/THBS1/ANXA1/CREB3L1/SLIT2/FGF1/VEGFC/EGR3/ADTRP/LOXL2/PLK2/FOXC2/HDAC9/AGTR1/NRP1/RECK/AKT3/CARD10/FGF2/STARD13/BMPER/APELA/TBXA2R/APLNR/PPP1R16B/PTGS2/ANGPT1/PARVA/ITGB1/SPRED1/ACVRL1/MAP3K3/RHOJ/KLF2/EFNB2/CDH13/HMOX1/E2F7/VEGFB/EPHB4/DLL1/ROBO1/PKM/OTULIN/TEK/SRF/ABL1/PGF/KLF4/ITGB1BP1/NR4A1/JAK1/LEF1/SMAD1/ADAMTS9/RHOA/E2F2
GO_NEGATIVE_REGULATION_OF_HYDROLASE_ACTIVITY	GO_NEGATIVE_REGULATION_OF_HYDROLASE_ACTIVITY	432	0.399	1.58882	1.32e-06	2.68e-05	1.98e-05	2811	tags=25%, list=14%, signal=22%	SFRP2/SERPINB7/CD109/SERPINB2/MMP9/PI3/SERPINA1/PLN/GZMA/SERPINB4/PTX3/C4B/TFPI2/TIMP2/NCKAP1L/COL6A3/BIN1/SERPING1/RHOH/CR1/CST7/PLAUR/PPP1R14C/C4A/IFIT1/LTF/SERPINE2/CCDC8/PI15/CARD17/SERPINB3/NGFR/SERPINE1/C3/THBS1/GAS6/CD44/ECM1/ANXA1/SLIT2/SERPINA3/BIRC3/SLPI/ELFN2/IFI6/SERPINF1/SERPINB9/TGFB2/SERPINA5/SPOCK1/BIRC7/RGS2/CRYAB/SERPINB13/HGF/SERPINB10/TIMP1/PI16/TNF/SH3RF2/CST6/HDAC9/IFI16/PRN…
GO_POSITIVE_REGULATION_OF_CHEMOKINE_PRODUCTION	GO_POSITIVE_REGULATION_OF_CHEMOKINE_PRODUCTION	55	0.658372	2.04871	1.34e-06	2.71e-05	2.01e-05	3547	tags=62%, list=18%, signal=51%	POSTN/IL6/CSF1R/IFNG/HAVCR2/AIF1/TWIST1/CLEC7A/CD74/ADIPOQ/TNF/TLR2/MCOLN2/ADCYAP1/IL33/TLR7/EGR1/ALOX15B/AZU1/FFAR3/LRP1/LBP/IL1RL1/HIF1A/IL4R/ADORA2B/IL1B/LGALS9/IL6R/TLR3/FFAR2/HMOX1/TLR4/APP
GO_REGULATION_OF_GRANULOCYTE_CHEMOTAXIS	GO_REGULATION_OF_GRANULOCYTE_CHEMOTAXIS	41	0.699834	2.06255	1.46e-06	2.94e-05	2.18e-05	1654	tags=46%, list=8%, signal=43%	CCL21/C3AR1/CCL5/CMKLR1/NCKAP1L/C5AR1/C5AR2/CCL19/THBS1/CD74/CSF1/MPP1/RARRES2/SLIT2/S100A7/RAC2/CXCL8/EDN1/DYSF
GO_COPII_COATED_ER_TO_GOLGI_TRANSPORT_VESICLE	GO_COPII_COATED_ER_TO_GOLGI_TRANSPORT_VESICLE	86	0.590082	1.96863	1.48e-06	2.97e-05	2.2e-05	3282	tags=34%, list=17%, signal=28%	SERPINA1/PCSK9/HLA-DQA1/HLA-DQB1/HLA-DPA1/HLA-DRB1/HLA-DRA/HLA-DRB5/AREG/HLA-DPB1/HLA-DQA2/CD74/HLA-F/HLA-DQB2/B2M/COL7A1/CTSZ/CD59/TICAM2/CTSC/MCFD2/HLA-E/SEC23A/SEC16B/HLA-G/SEC24D/TGFA/F8/GRIA1
GO_COMPLEMENT_ACTIVATION	GO_COMPLEMENT_ACTIVATION	68	0.619864	1.99719	1.49e-06	2.97e-05	2.2e-05	3541	tags=57%, list=18%, signal=47%	VSIG4/C1QB/C1QA/C1QC/C3AR1/IGLL5/C4B/C1S/C1R/C5AR1/SERPING1/C5AR2/CR1/C4A/C3/CFB/CR2/C2/FCN1/CR1L/CFI/CD19/CD59/KRT1/VTN/CPN2/CFH/CFP/CD5L/C7/A2M/IL1B/CLU/PROS1/RGCC/C9/C4BPB/FCN3/CRP
GO_ANTIMICROBIAL_HUMORAL_IMMUNE_RESPONSE_MEDIATED_BY_ANTIMICROBIAL_PEPTIDE	GO_ANTIMICROBIAL_HUMORAL_IMMUNE_RESPONSE_MEDIATED_BY_ANTIMICROBIAL_PEPTIDE	65	0.636143	2.03239	1.53e-06	3.05e-05	2.26e-05	1755	tags=34%, list=9%, signal=31%	KLK5/KRT6A/KLK7/CXCL11/CXCL9/CXCL5/CXCL10/CXCL13/CCL13/GNLY/CXCL6/RNASE6/CXCL2/CXCL1/LTF/CXCL3/S100A7/CXCL8/S100A9/PPBP/RNASE3/CAMP
GO_REGULATION_OF_T_HELPER_1_TYPE_IMMUNE_RESPONSE	GO_REGULATION_OF_T_HELPER_1_TYPE_IMMUNE_RESPONSE	26	0.776572	2.05201	1.53e-06	3.05e-05	2.26e-05	2941	tags=77%, list=15%, signal=66%	CD80/HAVCR2/IL12RB1/CCL19/TNFSF4/CCR2/ANXA1/IL27/SLC11A1/IL27RA/NLRP10/IL33/JAK3/IL12B/IL18/IL1RL1/IL4R/IL18R1/IL1B/HLX
GO_INTERLEUKIN_1_SECRETION	GO_INTERLEUKIN_1_SECRETION	59	0.652155	2.06135	1.56e-06	3.09e-05	2.29e-05	3082	tags=49%, list=16%, signal=42%	SAA1/GBP5/TLR8/AIM2/LILRA5/NLRP3/CCL3/CCL19/TLR6/CARD17/LILRA2/GAS6/NOD2/P2RX7/IL1R2/CASP1/NLRP10/TMEM106A/TNFAIP3/SERPINB1/NLRP7/CARD16/PANX1/NLRC4/NLRP12/PML/LGALS9/S100A13/CARD18
GO_ENDOTHELIAL_CELL_PROLIFERATION	GO_ENDOTHELIAL_CELL_PROLIFERATION	135	0.527727	1.87195	1.59e-06	3.14e-05	2.33e-05	3560	tags=41%, list=18%, signal=34%	F3/SULF1/CAV1/CCL24/CCL11/FGFBP1/CCL26/IL10/NRP2/CXCL12/NGFR/THBS1/CCL2/ECM1/ITGB3/WNT2/CAV2/APOE/VEGFC/EGR3/SPARC/LOXL2/TNF/FGFR1/SCG2/ITGA4/STAT1/AGTR1/NRP1/MMP14/AKT3/DYSF/FGF2/BMPER/APELA/APLNR/PDGFB/PPP1R16B/APLN/TGFBR1/XDH/TNFSF12/HIF1A/ACVRL1/MEF2C/CDH13/JUN/RGCC/HMOX1/VASH1/VEGFB/THBS4/PRL/STAT3/STAT5A
GO_NEGATIVE_REGULATION_OF_SECRETION	GO_NEGATIVE_REGULATION_OF_SECRETION	216	0.471847	1.76868	1.64e-06	3.24e-05	2.4e-05	3434	tags=40%, list=17%, signal=33%	FN1/TLR8/LILRA5/INHBA/VSNL1/NLRP3/SRGN/IL10/CD84/C5AR2/LILRB1/SSC5D/TLR6/CARD17/CCR2/PTGER3/GBP1/MAOB/PTPN22/CD300A/CD74/SFRP1/GAS6/RSAD2/FCGR2B/P2RY12/IL11/OSM/ANXA1/APOE/ADIPOQ/NRG1/HLA-F/TIFAB/ANXA5/ADTRP/IL1R2/ADORA1/TNF/IL27RA/HDAC9/TNFRSF1B/ADA/TNFAIP3/CD22/SERPINB1/LIF/SYT11/NLRP7/LRRC32/IL13RA2/CARD16/F2R/IL33/EDN1/TNFRSF4/FOXP3/TMSB4X/CX3CL1/SNCA/SPX/EGF/CD200/CRHBP/NMU/ANGPT1/DRD2/HTR1B…
GO_REGULATION_OF_B_CELL_RECEPTOR_SIGNALING_PATHWAY	GO_REGULATION_OF_B_CELL_RECEPTOR_SIGNALING_PATHWAY	26	0.774734	2.04715	1.67e-06	3.28e-05	2.43e-05	2670	tags=62%, list=14%, signal=53%	NFAM1/PTPN22/CD300A/FCRL3/FCGR2B/STAP1/PAX5/BLK/CD22/LYN/CD19/PLCL2/PRKCB/LPXN/CMTM3/GCSAML
GO_LUMENAL_SIDE_OF_ENDOPLASMIC_RETICULUM_MEMBRANE	GO_LUMENAL_SIDE_OF_ENDOPLASMIC_RETICULUM_MEMBRANE	23	0.792598	2.07531	1.69e-06	3.32e-05	2.46e-05	978	tags=48%, list=5%, signal=46%	HLA-DQA1/HLA-DQB1/HLA-DPA1/HLA-DRB1/HLA-DRA/HLA-DRB5/HLA-DPB1/HLA-DQA2/CD74/HLA-F/HLA-DQB2
GO_NEGATIVE_REGULATION_OF_LOCOMOTION	GO_NEGATIVE_REGULATION_OF_LOCOMOTION	307	0.429077	1.6605	1.71e-06	3.35e-05	2.48e-05	3354	tags=34%, list=17%, signal=28%	SFRP2/GREM1/CCL21/CXCL13/HAS1/SULF1/SLAMF8/COL3A1/AIF1/NOG/MEOX2/IFITM1/CXCL12/C5AR2/EMILIN1/DCN/SERPINE1/THBS1/CD300A/CD74/SFRP1/NAV3/CCL2/DPYSL3/SLIT2/CLIC4/APOE/SERPINF1/WAS/STAP1/ADIPOQ/NRG1/ADORA3/IGFBP5/THY1/IL24/ADTRP/WNT11/RRAS/ADORA1/TNN/TIMP1/TPM1/KRT16/SEMA3A/IL27RA/ADA/PODN/BST2/PRKG1/CORO1C/NRP1/RECK/MITF/IL33/TGFB1/PADI2/CYP1B1/PTPRJ/NBL1/CARD10/CX3CL1/FGF2/PHLDB2/DUSP10/STARD13/ADA…
GO_NEGATIVE_REGULATION_OF_LEUKOCYTE_APOPTOTIC_PROCESS	GO_NEGATIVE_REGULATION_OF_LEUKOCYTE_APOPTOTIC_PROCESS	47	0.684209	2.06324	1.74e-06	3.39e-05	2.51e-05	2588	tags=49%, list=13%, signal=43%	CCL21/IDO1/IL7R/FCER1G/CCL5/AXL/CCR5/CXCL12/CCL19/LILRB1/CD74/GAS6/NOD2/PTCRA/ADA/CD27/PRKCQ/HCLS1/JAK3/KITLG/IRF7/TSC22D3/HIF1A
GO_FORMATION_OF_PRIMARY_GERM_LAYER	GO_FORMATION_OF_PRIMARY_GERM_LAYER	115	0.541355	1.89675	1.76e-06	3.43e-05	2.54e-05	2527	tags=39%, list=13%, signal=34%	SFRP2/HMGA2/FN1/MMP9/LAMA3/INHBA/COL11A1/ITGB2/COL5A1/COL6A1/LHX1/COL5A2/NOG/ITGA5/MMP8/ITGB3/MMP2/COL12A1/GATA6/HAND1/WNT11/SNAI1/FOXC2/FGFR1/COL8A1/EOMES/ITGA4/EYA1/MMP14/ITGA2/COL7A1/NR4A3/ITGB5/DKK1/APELA/VTN/SOX7/CHRD/TRIM15/ITGA3/LAMB3/COL4A2/ITGB1/ITGAV/ITGA7
GO_INTERLEUKIN_8_SECRETION	GO_INTERLEUKIN_8_SECRETION	29	0.754968	2.06499	1.82e-06	3.54e-05	2.62e-05	1802	tags=52%, list=9%, signal=47%	CHI3L1/CD14/C5AR2/SSC5D/TLR6/TLR1/PTPN22/CD2/ANXA1/FCN1/TLR2/NLRP10/F2R/CD244/TMSB4X
GO_REGULATION_OF_CELL_SUBSTRATE_ADHESION	GO_REGULATION_OF_CELL_SUBSTRATE_ADHESION	198	0.475302	1.76716	1.84e-06	3.54e-05	2.62e-05	3193	tags=33%, list=16%, signal=28%	GREM1/CCL21/FN1/POSTN/CCDC80/COL1A1/COL16A1/LGALS1/FLNA/MMP12/PDPN/EMILIN1/FMN1/ITGA5/PLAU/S100A10/GBP1/MYADM/SERPINE1/THBS1/VIT/SFRP1/CSF1/CD3E/FBLN2/CDKN2A/CDK6/HAS2/THY1/SPOCK1/RHOD/COL8A1/RAC2/CORO1C/NRP1/NID1/ECM2/MMP14/OLFM4/PTPRJ/LIMS2/CASS4/CX3CL1/PHLDB2/ABI3BP/GCNT2/JAK2/CCL25/MAP4K4/ITGA3/SPOCK2/ILK/CORO2B/SMOC2/LRP1/CCL28/ACVRL1/NINJ1/PTPRO/CDH13/ITGA6/GPM6B/RSU1/EDIL3/MACF1/DUSP3
GO_REGULATION_OF_PHOSPHATIDYLINOSITOL_3_KINASE_SIGNALING	GO_REGULATION_OF_PHOSPHATIDYLINOSITOL_3_KINASE_SIGNALING	119	0.544651	1.91225	1.84e-06	3.54e-05	2.62e-05	2517	tags=36%, list=13%, signal=32%	ROR2/CSF3/CCL5/PIK3AP1/TWIST1/NCF1/SOX9/SERPINE2/DCN/HCST/OSM/ROR1/PDGFRB/PIK3CD/PIK3R5/NTRK1/IGF1/PDGFC/TGFB2/HGF/PRR5L/CD28/TNF/FGFR1/LYN/PDGFRA/F2R/HCLS1/PIK3CG/FYN/PIP4K2A/FLT3/EGFR/NTRK2/IL18/JAK2/PDGFB/PPP1R16B/IER3/PDGFA/ANGPT1/RASGRP1/NLRC3
GO_REGULATION_OF_T_CELL_MEDIATED_IMMUNITY	GO_REGULATION_OF_T_CELL_MEDIATED_IMMUNITY	69	0.614272	1.98229	1.84e-06	3.54e-05	2.62e-05	3133	tags=54%, list=16%, signal=45%	IL6/CLEC4G/IL7R/NLRP3/IL12RB1/PTPRC/SASH3/LILRB1/TNFSF4/CCR2/RSAD2/FCGR2B/TBX21/P2RX7/WAS/HLA-F/IL20RB/TNFRSF1B/CLC/B2M/MICB/CD1A/FOXP3/CD1B/IL12B/IL18/CD1C/IFNB1/CD1D/IL18R1/PVR/HLA-E/IL1B/HLA-G/IL12A/CD1E/MICA
GO_POSITIVE_REGULATION_OF_ALPHA_BETA_T_CELL_ACTIVATION	GO_POSITIVE_REGULATION_OF_ALPHA_BETA_T_CELL_ACTIVATION	60	0.634409	2.01524	1.9e-06	3.65e-05	2.7e-05	3020	tags=53%, list=15%, signal=45%	CD80/IFNG/NLRP3/NCKAP1L/IL12RB1/PTPRC/SASH3/CCL19/CD86/TNFSF4/CCR2/CD3E/ANXA1/RUNX3/EBI3/CD28/SOCS1/ADA/RASAL3/PRKCQ/ZAP70/FOXP3/IL12B/IL18/GLI3/ZBTB16/IL4R/HLA-E/TGFBR2/LGALS9/HLX/IL12A
GO_ACTIN_CYTOSKELETON	GO_ACTIN_CYTOSKELETON	490	0.38708	1.55277	1.93e-06	3.69e-05	2.73e-05	3596	tags=33%, list=18%, signal=28%	XIRP1/ACTC1/ACTBL2/PDLIM3/AXL/HCK/AIF1/FLNA/ACTG2/BIN1/CALB2/PDLIM4/MYO1G/FMN1/GBP1/ARSJ/MYADM/NEXN/MYH13/CALD1/CDH2/LCP1/MYLK/TPM2/MYL9/BIN2/ANXA1/PARVG/DPYSL3/ROR1/VCAM1/CLIC4/FERMT3/PALLD/DDR2/WAS/WIPF1/PDLIM7/ACTN1/ACTA2/SPECC1/CRYAB/CORO1A/FERMT2/MYO1F/MYH1/PARVB/RCSD1/TPM1/LMOD1/MYH8/MICAL2/SPTA1/ACTN2/ACTB/RAC2/CFL2/MYH11/AMPH/MYO1B/MYH4/DDX58/CORO1C/NOX4/MYH2/CAPN2/MYOM3/HCLS1/FSCN1/FHL3/…
GO_NEGATIVE_REGULATION_OF_PROTEOLYSIS	GO_NEGATIVE_REGULATION_OF_PROTEOLYSIS	338	0.421855	1.65402	1.99e-06	3.79e-05	2.81e-05	2811	tags=26%, list=14%, signal=23%	SFRP2/SERPINB7/GAS1/CD109/SERPINB2/MMP9/PI3/SERPINA1/SERPINB4/C4B/TFPI2/TIMP2/IL10/COL6A3/BIN1/SERPING1/CR1/CST7/PLAUR/C4A/LTF/SERPINE2/PI15/CARD17/SERPINB3/NGFR/SERPINE1/C3/THBS1/GAS6/CD44/ECM1/SERPINA3/BIRC3/SLPI/IFI6/SERPINF1/SERPINB9/SERPINA5/SPOCK1/BIRC7/CRYAB/IL1R2/SERPINB13/HGF/SERPINB10/TIMP1/PI16/CST6/IFI16/PRNP/NGF/BST2/SERPINB1/CD27/MAP1A/LRRK2/TIMP3/RECK/TNFSF14/SERPINA9/NLRP7/CARD16/…
GO_REGULATION_OF_RESPONSE_TO_WOUNDING	GO_REGULATION_OF_RESPONSE_TO_WOUNDING	166	0.486528	1.77698	2.03e-06	3.86e-05	2.86e-05	2439	tags=31%, list=12%, signal=27%	FAP/CD109/SERPINB2/KLK8/F3/CAV1/FCER1G/PLEK/SIGLEC10/IL10/PDPN/SERPING1/PLAUR/C1QTNF1/SERPINE2/PLAU/CLEC7A/SERPINE1/THBS1/HPSE/MYLK/ANXA1/APOE/TNFRSF12A/SPP1/ANXA5/ADTRP/RGMA/FOXC2/TNFAIP3/LYN/PRKCQ/PRKG1/PDGFRA/F2R/SH2B3/ANXA2/EDN1/FGF2/PHLDB2/DUSP10/TFPI/TBXA2R/CXCR4/KRT1/VTN/PDGFB/RTN4RL1/PDGFA/SMOC2/LRP1
GO_NIK_NF_KAPPAB_SIGNALING	GO_NIK_NF_KAPPAB_SIGNALING	161	0.497664	1.81159	2.09e-06	3.96e-05	2.94e-05	5008	tags=47%, list=25%, signal=35%	GREM1/CHI3L1/SPHK1/CD14/HAVCR2/NLRP3/PSMB9/CCL19/TLR6/TREM2/PTPN22/MMP8/BIRC3/NOD2/TNF/TLR2/CD27/TNFSF14/EDN1/TMSB4X/CARD10/TLR7/EGFR/IL12B/PSMB8/IL18/LITAF/RELB/ILK/NLRC3/MAP3K14/IL18R1/NLRP12/IL1B/AKIP1/LGALS9/PSMA8/IRAK1/CYLD/TLR3/TLR4/UACA/BCL3/PSMC3/APP/PSMD2/NFKB2/PSME2/TRAF2/COPS8/PSMD1/LIMS1/PSMB10/PSMB7/BIRC2/NFKB1/PSMC1/MAS1/PSMB2/RHOA/PSMA6/NOD1/PSMD13/TNFRSF10A/PTP4A3/TRIM44/EIF2AK2/P…
GO_RESPONSE_TO_MECHANICAL_STIMULUS	GO_RESPONSE_TO_MECHANICAL_STIMULUS	206	0.470104	1.75247	2.12e-06	4.01e-05	2.97e-05	3135	tags=33%, list=16%, signal=28%	TNC/CHI3L1/POSTN/CXCL10/TLR8/COL11A1/COL1A1/CASP5/COL3A1/ANKRD1/MMP7/CXCL12/GDF5/SOX9/SERPINE2/DCN/HTR2A/THBS1/RETN/TNFRSF8/SCEL/FAS/P2RX7/NTRK1/TIFAB/SOST/WNT11/CASP1/CHRNA9/SLC1A3/MPO/KCNA1/STAT1/MAP1B/TNFSF14/FOSL1/MMP14/ITGA2/BDKRB1/EDN1/IRF1/FYN/TLR7/SLC8A1/EGFR/NRXN2/CXCR4/KCNK2/DMD/ETV1/CNTNAP2/STRA6/PTGS2/BACE1/MAP3K14/DRD2/HABP4/CNN2/PKD2L1/IL1B/TGFBR2/ETS1/CD40/JUN/TLR3/ENG/RYR2
GO_CALCIUM_MEDIATED_SIGNALING	GO_CALCIUM_MEDIATED_SIGNALING	212	0.465232	1.73902	2.15e-06	4.05e-05	3e-05	3272	tags=37%, list=17%, signal=31%	FPR2/SPHK1/PLN/CCL4/SGCD/CMKLR1/CCL3/PLEK/PTGFR/CCR5/JPH2/PTPRC/P2RY6/CASQ2/CCR1/CCR2/BTK/GBP1/TREM2/CXCR3/P2RY12/CD3E/SLA2/TRAT1/VCAM1/LAT2/P2RX7/IGF1/NRG1/LMCD1/ANK2/CD4/TNF/CXCR6/CCR8/PRNP/ADA/CCR4/AGTR1/CD22/LRRK2/CXCR1/TBC1D10C/CXCL8/CXCR5/CCL20/EDN1/CALML5/PTPRJ/ZAP70/MYO5A/P2RX5/MYOZ2/SLC8A1/EGFR/GRIN2A/CXCR4/NFATC1/AZU1/AKAP6/DMD/CCR6/RCAN1/MCTP1/TNFSF11/NFATC2/NMUR1/TMEM100/BHLHA15/CLIC2…
GO_MACROPHAGE_DIFFERENTIATION	GO_MACROPHAGE_DIFFERENTIATION	43	0.690336	2.05456	2.22e-06	4.17e-05	3.09e-05	2245	tags=49%, list=11%, signal=43%	MMP9/C1QC/ROR2/INHBA/IL31RA/CSF1R/CSF2/SPI1/CEBPE/CSF1/TSPAN2/ADIPOQ/CD4/IL15/TLR2/GAB3/LIF/TGFB1/HCLS1/NRROS/IL34
GO_NEGATIVE_REGULATION_OF_LEUKOCYTE_MIGRATION	GO_NEGATIVE_REGULATION_OF_LEUKOCYTE_MIGRATION	43	0.690163	2.05404	2.34e-06	4.38e-05	3.24e-05	3320	tags=58%, list=17%, signal=48%	GREM1/CCL21/SLAMF8/CXCL12/C5AR2/EMILIN1/CD300A/CCL2/SLIT2/STAP1/ADTRP/ADORA1/IL27RA/ADA/IL33/PADI2/NBL1/DUSP1/CD200/KLRC4-KLRK1/CCL25/CCL28/GPR18/CD200R1/HMOX1
GO_MUSCLE_CELL_PROLIFERATION	GO_MUSCLE_CELL_PROLIFERATION	185	0.485429	1.7987	2.4e-06	4.48e-05	3.32e-05	3775	tags=44%, list=19%, signal=36%	IL6/MMP9/EREG/TGM2/CCL5/IFNG/CNN1/AIF1/IL10/OGN/NOG/P2RY6/TGFB3/THBS1/MMP2/WNT2/PDGFRB/GATA6/IGF1/TGFB2/ADIPOQ/IGFBP5/TPM1/TNF/FOXC2/PTAFR/IL15/FGFR1/TNFAIP3/STAT1/PTGIR/PRKG1/ZFPM2/SOD2/ITGA2/EDN1/RBPMS2/NR4A3/CX3CL1/FGF2/EGFR/IL12B/NPR1/IL18/JAK2/PDGFB/KCNK2/APLN/NKX2-5/ILK/ELN/PDE1A/PTGS2/ANGPT1/TGFBR1/PPARGC1A/HBEGF/HTR1B/MEF2C/MAPK11/TGFBR2/CDH13/ELANE/IRAK1/IL6R/IL12A/JUN/MEGF10/EPHB1/SERPI…
GO_OXIDOREDUCTASE_ACTIVITY_ACTING_ON_PAIRED_DONORS_WITH_INCORPORATION_OR_REDUCTION_OF_MOLECULAR_OXYGEN	GO_OXIDOREDUCTASE_ACTIVITY_ACTING_ON_PAIRED_DONORS_WITH_INCORPORATION_OR_REDUCTION_OF_MOLECULAR_OXYGEN	152	-0.475792	-1.84841	2.5e-06	4.66e-05	3.46e-05	2025	tags=27%, list=10%, signal=24%	CYP3A4/PHF8/CYP2W1/CYP4X1/TET3/TPH1/AKR1C4/PCBD1/P4HTM/CYP24A1/CYP4A22/JMJD7/AGMO/SC5D/CYP3A43/AKR1C1/CYP4A11/CYP26A1/CYP3A7/CYP2D6/FMO5/CYP4F11/CYP1A2/CYP4Z1/CYP2C8/PAH/CYP2J2/AKR1C3/CYP2C9/CYP2C18/TH/CYP3A5/DEGS2/CYP4F3/AKR1C2/CYP4F2/CYP1A1/CYP4F12/CYP4B1/CYP4F22/CYP4F8
GO_PEPTIDASE_REGULATOR_ACTIVITY	GO_PEPTIDASE_REGULATOR_ACTIVITY	214	0.463559	1.73656	2.6e-06	4.82e-05	3.57e-05	2335	tags=30%, list=12%, signal=27%	SFRP2/SERPINB7/FN1/CD109/SERPINB2/PI3/SERPINA1/CAV1/SERPINB4/C4B/TFPI2/TIMP2/COL6A3/BIN1/SERPING1/CST7/C4A/LTF/SERPINE2/PI15/CARD17/SERPINB3/SERPINE1/C3/GAS6/SERPINA3/BIRC3/SLPI/PCOLCE2/SERPINF1/SERPINB9/SERPINA5/SPOCK1/BIRC7/SERPINB13/SERPINB10/TIMP1/PI16/CASP1/CST6/PCOLCE/PRNP/NGF/BST2/SERPINB1/CD27/TIMP3/RECK/TNFSF14/SERPINA9/NLRP7/CARD16/COL7A1/RENBP/SNCA/SPINK6/CTSC/HMSD/WFDC12/TFPI/WFDC3/PA…
GO_EXTRACELLULAR_MATRIX_BINDING	GO_EXTRACELLULAR_MATRIX_BINDING	53	0.651811	2.01524	2.67e-06	4.95e-05	3.67e-05	2976	tags=60%, list=15%, signal=51%	LRRC15/TGFBI/COL11A1/LGALS1/ADAMTS15/SSC5D/DCN/THBS1/ECM1/FBLN2/ITGB3/BGN/SLIT2/SPP1/CD248/SPOCK1/SPARC/SMOC1/OLFML2A/NID1/ITGA2/ANXA2/ITGA3/SPOCK2/ELN/SPARCL1/ITGB1/ITGAV/LYPD5/CTSS/ADAM9/ITGA6
GO_PROTEOGLYCAN_BINDING	GO_PROTEOGLYCAN_BINDING	35	0.723459	2.06302	2.7e-06	4.99e-05	3.7e-05	2439	tags=66%, list=12%, signal=58%	TNC/FN1/COMP/COL5A1/PLA2G2D/PTPRC/HPSE2/COL5A3/CTSK/THBS1/HPSE/SLIT2/APOE/CTSL/CTSB/NID1/ITGA2/GPNMB/AZU1/FST/CHRD/CFH/LRP1
GO_RESPONSE_TO_AMYLOID_BETA	GO_RESPONSE_TO_AMYLOID_BETA	47	0.678159	2.04499	2.85e-06	5.25e-05	3.89e-05	3547	tags=57%, list=18%, signal=47%	FPR2/MMP3/MMP9/ICAM1/MMP12/MMP13/TLR6/NGFR/TREM2/FCGR2B/MMP2/VCAM1/IGF1/ITGA4/PRNP/CACNA2D1/FYN/DNM1/LRP1/BACE1/CASP4/ADRB2/GRM5/NAMPT/RAMP3/TLR4/APP
GO_SARCOLEMMA	GO_SARCOLEMMA	132	0.520793	1.83636	2.89e-06	5.31e-05	3.94e-05	3485	tags=45%, list=18%, signal=38%	DES/AHNAK2/COL6A2/CAV1/FLNC/SGCD/COL6A1/SYNC/COL6A3/BIN1/POPDC3/STAC/TGFB3/CDH2/ANXA1/BGN/VCAM1/CACNG8/CAV2/MLIP/SCN1B/BVES/SYNM/SGCA/SLC2A5/KCNJ5/ANK2/SGCG/ANK1/CACNA2D1/CORO1C/CACNG6/STAC2/ANXA2/DYSF/SCN2A/SLC8A1/SGCE/SGCB/RYR1/AKAP6/DMD/POPDC2/ITGB1/LAMA2/SLC2A4/SNTA1/RDX/KCND3/CACNG7/ATP2B4/PGM5/RYR2/KCNB1/SSPN/DTNA/CACNA1C/SLC8A3/AHNAK/VCL
GO_ER_TO_GOLGI_TRANSPORT_VESICLE_MEMBRANE	GO_ER_TO_GOLGI_TRANSPORT_VESICLE_MEMBRANE	55	0.650225	2.02336	3.07e-06	5.63e-05	4.17e-05	3282	tags=40%, list=17%, signal=33%	HLA-DQA1/HLA-DQB1/HLA-DPA1/HLA-DRB1/HLA-DRA/HLA-DRB5/AREG/HLA-DPB1/HLA-DQA2/CD74/HLA-F/HLA-DQB2/B2M/CD59/MCFD2/HLA-E/SEC23A/SEC16B/HLA-G/SEC24D/TGFA/GRIA1
GO_ANTIMICROBIAL_HUMORAL_RESPONSE	GO_ANTIMICROBIAL_HUMORAL_RESPONSE	106	0.542771	1.87455	3.33e-06	6.09e-05	4.51e-05	2090	tags=32%, list=11%, signal=29%	KLK5/KRT6A/KLK7/CXCL11/CXCL9/CXCL5/CXCL10/CXCL13/PI3/CCL13/GNLY/CXCL6/RNASE6/S100A8/CXCL2/SPON2/CXCL1/LYZ/LTF/BPI/CTSG/CXCL3/RARRES2/SLC11A1/SLPI/S100A7/PRSS3/CXCL8/S100A9/PPBP/RNASE3/CAMP/RNASE7/AZU1
GO_IMMUNOGLOBULIN_BINDING	GO_IMMUNOGLOBULIN_BINDING	22	0.794843	2.05568	3.73e-06	6.79e-05	5.03e-05	1658	tags=59%, list=8%, signal=54%	FCGR3A/FCGR2A/FCGR1A/FCER1G/FCGR1B/FCAR/LILRA2/FCGR2B/MS4A1/FCER2/CD4/CD22/FCGR3B
GO_OXIDOREDUCTASE_ACTIVITY_ACTING_ON_CH_OH_GROUP_OF_DONORS	GO_OXIDOREDUCTASE_ACTIVITY_ACTING_ON_CH_OH_GROUP_OF_DONORS	126	-0.49747	-1.87264	3.74e-06	6.8e-05	5.04e-05	4261	tags=40%, list=22%, signal=32%	HSD17B1/HSD17B11/LDHB/HSD17B8/SPR/HMGCR/ME3/ZADH2/PTGR1/RDH10/HADH/DCXR/HSD17B4/PTGR2/AKR1B10/HSD17B14/ABCC4/HSD17B7/HSD3B1/SORD/BMP2/D2HGDH/AKR7A3/CBR4/DHRS3/AKR1C4/SRD5A2/SDR42E2/CHDH/FASN/DHRS11/RDH12/CYP4A22/BDH1/LDHAL6A/ADHFE1/LDHD/HSD11B2/ALDH3A1/AKR1C1/IDH1/ADH4/AKR1C3/ADH1A/ADH1C/ADH7/HSD17B2/ADH6/AKR1C2/HPGD/DHRS2
GO_FC_RECEPTOR_MEDIATED_STIMULATORY_SIGNALING_PATHWAY	GO_FC_RECEPTOR_MEDIATED_STIMULATORY_SIGNALING_PATHWAY	82	0.588473	1.94874	3.79e-06	6.87e-05	5.09e-05	3029	tags=35%, list=15%, signal=30%	FCGR3A/FCGR2A/FCGR1A/FCER1G/HCK/NCKAP1L/PTPRC/MYO1G/FCGR2B/WAS/WIPF1/CD3G/VAV1/ACTB/CD226/LYN/CD247/MYH2/NR4A3/PTPRJ/FYN/WIPF3/CD47/MYO10/ARPC1B/FGR/LIMK1/ELMO1/RAPGEF1
GO_FIBRILLAR_COLLAGEN_TRIMER	GO_FIBRILLAR_COLLAGEN_TRIMER	12	0.900399	2.01059	3.81e-06	6.88e-05	5.1e-05	799	tags=75%, list=4%, signal=72%	MARCO/COL11A1/COL1A1/COL1A2/COL5A1/COL3A1/COL5A2/COL5A3/LUM
GO_REGULATION_OF_BINDING	GO_REGULATION_OF_BINDING	364	0.404435	1.59478	4.1e-06	7.39e-05	5.48e-05	4189	tags=34%, list=21%, signal=27%	HMGA2/XIRP1/CTHRC1/MMP9/CSF3/PLN/GZMA/PCSK9/CAV1/IFNG/CCL23/LOX/IL10/NOG/TWIST1/PLAUR/IFIT1/IFIT2/S100A10/MMP8/HAND2/PYHIN1/SLPI/HAND1/APOE/DACT1/IGF1/ADIPOQ/NRG1/IRF4/PLK2/BAG2/SPTA1/ACTB/IFI16/ITGA4/NGF/LRRK2/NRP1/SPON1/LIF/PLCL2/ITGA2/CARD16/ANXA2/B2M/TGFB1/LHX2/MFNG/CTSZ/PLXND1/TMSB4X/DAB2/DKK1/EGF/ADD2/SOX11/VTN/JAK2/PDGFB/EBF2/TMC8/NES/SLN/PAX6/CDON/LRP1/ANGPT1/MET/TGFBR1/HABP4/PARP9/ARRB2/…
GO_REGULATION_OF_ANATOMICAL_STRUCTURE_SIZE	GO_REGULATION_OF_ANATOMICAL_STRUCTURE_SIZE	479	0.384727	1.54121	4.18e-06	7.52e-05	5.57e-05	4126	tags=34%, list=21%, signal=28%	CCL21/L1CAM/KANK4/FN1/IL7R/CSF3/CAV1/ICAM1/CCL24/COMP/CCL11/HCK/NCKAP1L/PLEK/CCL26/PLXNA4/BIN1/CD38/P2RX1/NTN1/CXCL12/HRH2/HTR1D/FMN1/KCNMB1/MYADM/HTR2A/MSN/WNT7A/PRR16/ADRB3/SLIT2/TRPV2/APOE/P2RX7/TNFRSF12A/WAS/ACTA2/SPP1/RGS2/EDNRA/CORO1A/ADORA1/LMOD1/FOXC2/SEMA3A/PTAFR/SPTA1/KCNMA1/ACTN2/VAV1/HTR7/CFL2/NGF/ADRA1D/AGTR1/CDC42EP1/PRKG1/MAP1B/LRRK2/NRP1/DSCAM/DPYSL2/SOD2/GJA5/F2R/ADCYAP1/ADRA1B/E…
GO_LYMPHOCYTE_APOPTOTIC_PROCESS	GO_LYMPHOCYTE_APOPTOTIC_PROCESS	71	0.591428	1.91071	4.22e-06	7.53e-05	5.58e-05	3035	tags=37%, list=15%, signal=31%	IDO1/IL7R/IL2RA/CD274/CCL5/PDCD1/IL10/FASLG/BTK/CD74/P2RX7/BIRC7/PTCRA/CD3G/ADA/LYN/CLC/CD27/PRKCQ/JAK3/GLI3/GIMAP8/TSC22D3/HIF1A/LGALS9/ADAM8
GO_REGULATION_OF_MICROGLIAL_CELL_ACTIVATION	GO_REGULATION_OF_MICROGLIAL_CELL_ACTIVATION	17	0.843505	2.04219	4.22e-06	7.53e-05	5.58e-05	2747	tags=82%, list=14%, signal=71%	IL6/SPHK1/CCL3/PTPRC/CST7/TREM2/MMP8/STAP1/LRRK2/SYT11/CX3CL1/CTSC/LDLR/NR1D1
GO_REGULATION_OF_CD4_POSITIVE_ALPHA_BETA_T_CELL_ACTIVATION	GO_REGULATION_OF_CD4_POSITIVE_ALPHA_BETA_T_CELL_ACTIVATION	59	0.637721	2.01572	4.22e-06	7.53e-05	5.58e-05	2941	tags=47%, list=15%, signal=40%	CD80/CD274/IFNG/NLRP3/NCKAP1L/IL12RB1/SASH3/CCL19/CD86/TNFSF4/ANXA1/RUNX3/IL27/TBX21/LGALS9B/IRF4/SOCS1/PRKCQ/LGALS9C/FOXP3/JAK3/IL12B/IL18/LOXL3/IL4R/TGFBR2/LGALS9/HLX
GO_IRON_ION_BINDING	GO_IRON_ION_BINDING	146	-0.474309	-1.83532	4.33e-06	7.7e-05	5.71e-05	2025	tags=27%, list=10%, signal=24%	CYP3A4/PHF8/CYP2W1/CYP4X1/TET3/ALOX12B/TPH1/TF/P4HTM/CYP24A1/CYP4A22/ALOX5/AGMO/SC5D/CYP3A43/ALOX12/CYP4A11/CYP26A1/CYP3A7/CYP2D6/CYP4F11/CYP1A2/CYP4Z1/CYP2C8/PAH/CYP2J2/FA2H/CYP2C9/ALOX15/CYP2C18/TH/CYP3A5/CYP4F3/CYP4F2/CYP1A1/CYP4F12/CYP4B1/CYP4F22/CYP4F8
GO_DIVALENT_INORGANIC_CATION_TRANSPORT	GO_DIVALENT_INORGANIC_CATION_TRANSPORT	476	0.38411	1.53852	4.39e-06	7.8e-05	5.78e-05	2650	tags=27%, list=13%, signal=24%	CCL21/CXCL11/CXCL9/CXCL10/CAMK2A/RRAD/RAMP1/LILRA5/LILRB2/PLN/CCL8/CAV1/ICAM1/CCL4/CCL5/RGS4/CCL3/CCR5/BIN1/JPH2/CD84/P2RX1/PTPRC/CXCL12/ANXA6/CCL19/P2RY6/LILRB1/CASQ2/CCR1/MCHR1/STAC/FASLG/HTR2A/LILRA2/GAS6/FCRL3/P2RY12/MYLK/CD33/PDE4B/CCL2/CACNG8/SLC11A1/PDGFRB/TRPV2/P2RX7/SLC24A3/GEM/MS4A1/RASA3/THY1/ANXA5/CORO1A/ANK2/SLC41A2/CD4/GPM6A/IL16/CHRNA9/GNAO1/RGS9/RCVRN/MCOLN2/PRNP/SLC30A4/LYN/CACNA…
GO_POSITIVE_REGULATION_OF_MONONUCLEAR_CELL_MIGRATION	GO_POSITIVE_REGULATION_OF_MONONUCLEAR_CELL_MIGRATION	23	0.779608	2.0413	4.6e-06	8.15e-05	6.04e-05	1235	tags=48%, list=6%, signal=45%	CXCL10/FPR2/CCL5/AIF1/CXCL12/CCR1/CCR2/SERPINE1/S100A7/TNF/PLA2G7
GO_STRIATED_MUSCLE_CELL_DIFFERENTIATION	GO_STRIATED_MUSCLE_CELL_DIFFERENTIATION	259	0.437321	1.66874	4.88e-06	8.61e-05	6.38e-05	3602	tags=35%, list=18%, signal=29%	GREM1/ACTC1/CXCL9/CXCL10/WT1/CCL8/FLNC/ALPK2/COMP/SGCD/RGS4/ANKRD1/CD53/ADAM12/LOX/CASQ2/POPDC3/UCHL1/SHOX2/CDH2/CAV2/EHD2/PDGFRB/GATA6/CYP26B1/IGF1/NRG1/IGFBP5/BVES/RGS2/TPM1/PI16/LMOD1/RBM24/ACTN2/HDAC9/CFL2/MYH11/PLEKHO1/TNFSF14/NOX4/CAPN2/MMP14/BARX2/PDGFRA/MYOM3/EDN1/TGFB1/DYSF/TNNT1/TMOD1/TMEM119/DNER/DKK1/MYOZ2/SLC8A1/SGCB/RYR1/AKAP6/DMD/CSRP1/NKX2-5/PTGFRN/MYPN/CDON/POPDC2/MYL2/ITGB1/EHD1…
GO_PEPTIDE_BINDING	GO_PEPTIDE_BINDING	279	0.430832	1.65449	5.33e-06	9.39e-05	6.96e-05	3442	tags=33%, list=17%, signal=28%	MARCO/FPR2/GPR1/RAMP1/C1QA/CD209/LILRB2/INHBA/CD14/ITGB2/HLA-DQA1/HLA-DQB1/HLA-DPA1/ITGAM/HLA-DRB1/HLA-DRA/HLA-DRB5/MSR1/GPR37/HLA-DPB1/ANPEP/TLR6/MCHR1/TLR1/NGFR/TREM2/SSTR3/CD74/TMEM158/FCGR2B/NOD2/APOE/NPBWR1/CTSV/TGFB2/TAP1/HLA-F/ANXA5/CRYAB/EPHB2/CMA1/TLR2/PRNP/ADCYAP1R1/ITGA2/BCHE/BDKRB1/GLP2R/MME/CD1A/CD1B/GRIN2A/GRIA3/NPR1/KDELR3/PCSK5/APBB1/CD1C/ITM2A/CRHBP/SLC7A5/LDLR/GRPR/LRP1/CEMIP/BA…
GO_LYMPHOCYTE_HOMEOSTASIS	GO_LYMPHOCYTE_HOMEOSTASIS	60	0.620236	1.97022	5.38e-06	9.45e-05	7e-05	2919	tags=43%, list=15%, signal=37%	IL2RA/NCKAP1L/TNFSF13B/CD74/SIT1/GPR174/P2RX7/TNFRSF17/DOCK10/CORO1A/TNFRSF13B/SPTA1/LMO1/ADA/TNFAIP3/LYN/DOCK11/TNFSF14/FOXP3/JAK3/GAPT/TSC22D3/HIF1A/MEF2C/PMAIP1/LGALS9
GO_NEGATIVE_REGULATION_OF_RESPONSE_TO_BIOTIC_STIMULUS	GO_NEGATIVE_REGULATION_OF_RESPONSE_TO_BIOTIC_STIMULUS	89	0.569341	1.90922	5.45e-06	9.54e-05	7.07e-05	3133	tags=38%, list=16%, signal=32%	VSIG4/IL2RA/SERPINB4/SLAMF8/KIR2DL4/HAVCR2/MMP12/SERPING1/FGL2/CR1/LILRB1/LTF/LILRA2/HTRA1/SERPINB9/SIGLEC11/HLA-F/SAMHD1/NLRC5/IFI16/TNFAIP3/CARD16/MICB/DUSP10/NMI/IRAK3/NLRC3/DRD2/ARRB2/A2M/HLA-E/LGALS9/HLA-G/MICA
GO_EXTRACELLULAR_MATRIX_STRUCTURAL_CONSTITUENT_CONFERRING_TENSILE_STRENGTH	GO_EXTRACELLULAR_MATRIX_STRUCTURAL_CONSTITUENT_CONFERRING_TENSILE_STRENGTH	41	0.684162	2.01636	5.55e-06	9.7e-05	7.19e-05	2565	tags=61%, list=13%, signal=53%	COL10A1/COL11A1/COL6A2/COL1A1/COL1A2/COL16A1/COL5A1/COL3A1/COL6A1/COL5A2/COL6A3/COL8A2/COL5A3/COL17A1/COL12A1/COL6A6/COL23A1/COL15A1/COL8A1/COL18A1/COL7A1/COL13A1/COL4A2/COL14A1/COL4A6
GO_REGULATION_OF_BODY_FLUID_LEVELS	GO_REGULATION_OF_BODY_FLUID_LEVELS	484	0.383832	1.5376	5.7e-06	9.92e-05	7.35e-05	3790	tags=34%, list=19%, signal=28%	FAP/IL6/SAA1/SERPINB2/F3/SERPINA1/CAV1/COL1A1/COMP/FCER1G/TFPI2/AXL/COL1A2/COL3A1/PLEK/FLNA/P2RX1/PDPN/SERPING1/F13A1/PLAUR/NFE2/C1QTNF1/SERPINE2/PLAU/SERPINE1/THBS1/HPSE/GAS6/ADCY7/P2RY12/LCP2/MYL9/ITGB3/FERMT3/EHD2/HEG1/GATA6/APOE/CYP26B1/PIK3R5/P2RX7/WAS/GATA5/PAPSS2/SERPINA5/TIFAB/HAS2/ANXA5/ADTRP/AQP5/EPHB2/GNG2/ADORA1/KRT16/PIK3R6/SLC22A2/VAV1/ACTB/FGF10/ADA/CD177/LYN/DOCK11/PRKCQ/PRKG1/ZFP…
GO_TYPE_I_INTERFERON_PRODUCTION	GO_TYPE_I_INTERFERON_PRODUCTION	121	0.525229	1.84897	5.85e-06	0.000101564	7.52e-05	3185	tags=27%, list=16%, signal=23%	TLR8/CD14/HAVCR2/ZBP1/IL10/MMP12/SIRPA/LILRB1/PTPN22/HERC5/IFIH1/NLRC5/IFI16/TLR2/TNFAIP3/STAT1/DDX58/UBE2L6/IRF1/LILRA4/TLR7/TRIM15/IRF7/NMI/RELB/ISG15/NLRC3/TRIM21/IRAK1/CYLD/POLR3G/TLR3/NLRP4
GO_LYSOSOMAL_LUMEN	GO_LYSOSOMAL_LUMEN	92	0.56013	1.8924	5.92e-06	0.000102651	7.6e-05	3153	tags=42%, list=16%, signal=36%	OMD/GPC6/OGN/VCAN/CTSK/FMOD/DCN/FASLG/CD74/HPSE/BGN/LUM/PDGFRB/CTSV/SERPINB13/CTSL/CTSB/IFI30/CSPG4/PRELP/KERA/TCN2/EPDR1/LAMP2/SDC2/GPC4/SDC3/SMPD1/LIPA/CTSS/ACAN/NEU4/NAAA/HSPG2/ACP2/TPP1/ARSB/CD1E/HEXB
GO_CELL_SUBSTRATE_JUNCTION_ORGANIZATION	GO_CELL_SUBSTRATE_JUNCTION_ORGANIZATION	98	0.555135	1.89793	6.14e-06	0.000105886	7.84e-05	4786	tags=57%, list=24%, signal=43%	GREM1/KRT14/FN1/KRT5/LAMA3/COL16A1/LAMC2/FMN1/ITGA5/S100A10/THBS1/SFRP1/COL17A1/ACTN1/THY1/FERMT2/RHOD/ACTN2/CORO1C/NRP1/MMP14/TNS1/ITGA2/PTPRJ/PHLDB2/MAP4K4/SORBS1/LAMB3/CORO2B/LRP1/ACVRL1/TLN1/ITGA6/GPM6B/MACF1/LAMC1/DUSP3/AJUBA/LIMS1/PTPRK/TEK/EPHA3/DAPK3/DST/ABL1/CD151/ITGB1BP1/RHOA/DUSP22/PLEC/IQGAP1/DLC1/PTK2B/FAM107A/PEAK1/PPM1F
GO_REGULATION_OF_PROTEIN_CONTAINING_COMPLEX_ASSEMBLY	GO_REGULATION_OF_PROTEIN_CONTAINING_COMPLEX_ASSEMBLY	403	0.397114	1.57656	6.14e-06	0.000105886	7.84e-05	4484	tags=32%, list=23%, signal=25%	CCL21/KANK4/GBP5/MMP3/CXCL13/AIM2/CSF3/ICAM1/CCL24/IFNG/CCL11/HCK/PMEPA1/CSF2/NCKAP1L/PLEK/CCL26/MMP1/BIN1/MEFV/FMN1/TLR6/CLEC7A/MYADM/MSN/NAV3/LCP1/P2RY12/TCL1A/STX1B/SLIT2/APOE/HRK/DACT1/WAS/CRYAB/SOST/CORO1A/TRABD2A/LMOD1/TNF/SPTA1/CDC42EP1/MAP1B/TGFB1/HCLS1/FSCN1/COTL1/TMOD1/IQGAP2/TMSB4X/SNCA/RHOC/STXBP1/DKK1/GSN/ADD2/CDC42EP3/TMC8/CLIP3/TMSB10/ELN/ARPC1B/SPIRE1/MET/NLRC3/WNT10B/CDH17/SLC39A…
GO_NEGATIVE_REGULATION_OF_CELL_KILLING	GO_NEGATIVE_REGULATION_OF_CELL_KILLING	22	0.78759	2.03692	6.5e-06	0.000111762	8.28e-05	3133	tags=68%, list=16%, signal=57%	KRT6A/IL7R/SERPINB4/KIR2DL4/HAVCR2/PTPRC/LILRB1/FCGR2B/SERPINB9/HLA-F/ARRB2/HLA-E/LGALS9/HLA-G/MICA
GO_TYROSINE_PHOSPHORYLATION_OF_STAT_PROTEIN	GO_TYROSINE_PHOSPHORYLATION_OF_STAT_PROTEIN	81	0.577619	1.91293	6.59e-06	0.000112997	8.37e-05	3021	tags=47%, list=15%, signal=40%	IL6/IL31RA/CAV1/CSF1R/CCL5/IFNG/CSF2/IL22RA2/OSM/IGF1/IL24/IFNL1/CLCF1/TNF/TNFRSF18/IL15/IL27RA/SOCS1/LYN/SOCS3/LIF/SH2B3/HCLS1/FYN/FLT3/JAK3/IL12B/IL20/IL18/JAK2/TNFSF18/IL6ST/PECAM1/PARP9/IL6R/IL21/IL12A/CD40
GO_REGULATORY_T_CELL_DIFFERENTIATION	GO_REGULATORY_T_CELL_DIFFERENTIATION	30	0.733966	2.02866	6.64e-06	0.00011349	8.41e-05	2969	tags=63%, list=15%, signal=54%	LILRB4/LILRB2/IL2RA/IFNG/LAG3/PLA2G2D/CR1/CTLA4/TNFSF4/FUT7/CD28/TNFRSF18/SOCS1/IRF1/FOXP3/DUSP10/NFATC2/LGALS9/HLA-G
GO_REGULATION_OF_APOPTOTIC_SIGNALING_PATHWAY	GO_REGULATION_OF_APOPTOTIC_SIGNALING_PATHWAY	386	0.399799	1.58517	6.65e-06	0.00011349	8.41e-05	4372	tags=30%, list=22%, signal=24%	SFRP2/GZMB/MMP9/INHBA/CAV1/ICAM1/G0S2/CSF2/SRPX/NOG/S100A8/PTPRC/CXCL12/PLAUR/FASLG/SERPINE1/THBS1/FAIM2/CD74/SFRP1/CD44/VNN1/FAS/CREB3L1/IFI6/HRK/IGF1/TNFRSF12A/BMPR1B/SNAI2/HGF/SNAI1/TNF/FGFR1/SCG2/FGF10/TNFAIP3/EYA1/LRRK2/NRP1/TIMP3/SOD2/S100A9/TNFSF10/ITPRIP/LCK/FYN/CX3CL1/CTSC/GSN/NUPR1/JAK2/BDKRB2/TMC8/GDNF/MEIS3/TPD52L1/PTGS2/IFNB1/ITGAV/TGFBR1/TNFSF12/YWHAH/HIF1A/ARRB2/SFN/PMAIP1/NACC2/IL…
GO_REGULATION_OF_LYMPHOCYTE_MIGRATION	GO_REGULATION_OF_LYMPHOCYTE_MIGRATION	62	0.619476	1.97389	6.77e-06	0.000115233	8.54e-05	3093	tags=48%, list=16%, signal=41%	CCL21/CCL7/CXCL10/CXCL13/CCL4/CCL5/AIF1/CCL3/CXCL12/CCR2/MSN/CCL2/ECM1/S100A7/SPN/ADTRP/IL27RA/ITGA4/TNFSF14/CCL20/PADI2/CD200/KLRC4-KLRK1/CD99L2/CCR6/GCSAML/XCL2/STK10/ADAM8/CD200R1
GO_BONE_MINERALIZATION	GO_BONE_MINERALIZATION	107	0.543242	1.87678	6.82e-06	0.000115854	8.58e-05	3036	tags=46%, list=15%, signal=39%	GREM1/ROR2/OMD/PTHLH/COMP/FAM20C/COL1A2/CCL3/SRGN/LOX/RSPO2/TWIST1/MMP13/ASPN/SOX9/CCR1/LTF/TGFB3/PKDCC/ECM1/DDR2/P2RX7/IGF1/BMPR1B/MGP/IBSP/WNT11/ENPP1/OSR2/ANKH/FBN2/ASGR2/TGFB1/GPNMB/TMEM119/KLF10/SLC8A1/SNX10/PHEX/ISG15/PTGS2/BMP2K/WNT10B/HIF1A/ADRB2/MEF2C/FGR/GPM6B/ACVR1
GO_REGULATION_OF_CYSTEINE_TYPE_ENDOPEPTIDASE_ACTIVITY	GO_REGULATION_OF_CYSTEINE_TYPE_ENDOPEPTIDASE_ACTIVITY	227	0.445013	1.67528	6.95e-06	0.000117708	8.72e-05	4874	tags=44%, list=25%, signal=33%	SFRP2/F3/AIM2/MMP9/CASP14/CASP5/NLRP3/PSMB9/P2RX1/S100A8/MEFV/CST7/PLAUR/LTF/FASLG/CLEC7A/NGFR/THBS1/GAS6/CD44/FAS/BIRC3/KHDC1L/IFI6/SERPINB9/BIRC7/CRYAB/HGF/CASP1/TNF/IFI16/NGF/KHDC1/CD27/TNFSF14/S100A9/TNFSF10/CARD16/F2R/MYC/LCK/FYN/SNCA/GRIN2A/GSN/JAK2/LAMP3/SOX7/DPEP1/PTGS2/XDH/CASP4/NLRC4/ARRB2/SFN/PMAIP1/NLRP12/PML/LGALS9/FOXL2/CARD18/TNFAIP8/BIRC5/NKX3-1/BAK1/WNT9A/ROBO1/GPER1/TRAF2/ADORA2…
GO_NEGATIVE_REGULATION_OF_PEPTIDE_SECRETION	GO_NEGATIVE_REGULATION_OF_PEPTIDE_SECRETION	130	0.515227	1.81964	7.04e-06	0.000118903	8.81e-05	3434	tags=44%, list=17%, signal=36%	FN1/TLR8/LILRA5/VSNL1/NLRP3/SRGN/IL10/C5AR2/LILRB1/SSC5D/TLR6/CARD17/GBP1/PTPN22/CD74/SFRP1/GAS6/RSAD2/FCGR2B/ANXA1/APOE/ANXA5/ADTRP/IL1R2/TNF/IL27RA/HDAC9/TNFAIP3/CD22/SERPINB1/SYT11/NLRP7/LRRC32/CARD16/F2R/IL33/TNFRSF4/FOXP3/TMSB4X/CX3CL1/CD200/CRHBP/ANGPT1/DRD2/NLRP12/IL1B/PML/IL36RN/FFAR4/CARD18/RAB11FIP5/CD200R1/KCNB1/KLF7/RGCC/BTN2A2/RHBDF2
GO_REGULATION_OF_DNA_BINDING_TRANSCRIPTION_FACTOR_ACTIVITY	GO_REGULATION_OF_DNA_BINDING_TRANSCRIPTION_FACTOR_ACTIVITY	410	0.392781	1.56047	7.1e-06	0.000119623	8.86e-05	3676	tags=29%, list=19%, signal=24%	GREM1/SFRP4/IL6/CAMK2A/SPHK1/AIM2/CSF3/CAV1/ICAM1/ITGB2/ANXA3/HAVCR2/HCK/CMKLR1/NLRP3/FLNA/IL10/TWIST1/S100A8/NFAM1/TLR6/TNFSF4/LTF/PTGIS/BTK/GAS6/HAND2/ROR1/WNT2/NOD2/IL18RAP/HAND1/DDR2/NTRK1/CDKN2A/ADORA3/TRIM22/GLIS2/RAB7B/TNF/ENPP1/IL1RAP/EOMES/NLRC5/TLR2/PRNP/TNFAIP3/GFI1/PRKCQ/DDX58/FOSL1/S100A9/CYTL1/CARD16/EDN1/HCLS1/CYP1B1/TNFRSF4/FOXP3/TMSB4X/CX3CL1/SGK1/TCEAL7/ZIC2/PRKCB/CD200/NWD1/NUP…
GO_CELLULAR_RESPONSE_TO_MECHANICAL_STIMULUS	GO_CELLULAR_RESPONSE_TO_MECHANICAL_STIMULUS	78	0.582085	1.91693	7.25e-06	0.000121888	9.03e-05	5010	tags=54%, list=25%, signal=40%	TLR8/COL1A1/CASP5/ANKRD1/MMP7/SOX9/TNFRSF8/FAS/WNT11/CASP1/TNFSF14/ITGA2/IRF1/TLR7/EGFR/PTGS2/MAP3K14/HABP4/CNN2/IL1B/CD40/TLR3/ENG/TLR4/PDE2A/BAK1/BAG3/PIEZO1/TNFRSF1A/MAG/ATP1A2/NFKB1/IL13/CHEK1/ATP1A1/TNFRSF10A/HDAC4/CYBA/AQP1/GADD45A/MAP3K1/TMEM150C
GO_GROWTH_FACTOR_ACTIVITY	GO_GROWTH_FACTOR_ACTIVITY	155	0.49056	1.77688	7.49e-06	0.000125556	9.3e-05	2415	tags=34%, list=12%, signal=30%	EFEMP1/FGF5/IL6/EREG/FGF7/CSF3/INHBA/LEFTY2/TYMP/CSF2/IL10/OGN/CXCL12/AREG/CXCL1/GDF5/TGFB3/MIA/CSF1/EPGN/IL11/OSM/FGF1/VEGFC/IGF1/PDGFC/TGFB2/NRG1/GDF10/HGF/CLCF1/TIMP1/FGF16/BMP1/FGF10/NGF/THPO/CLEC11A/LIF/PPBP/TGFB1/FGF2/DKK1/KITLG/EGF/IL12B/PDGFB/IL34/GDF6/GDNF/PDGFA/FGF14
GO_AMIDE_BINDING	GO_AMIDE_BINDING	334	0.408459	1.60142	7.57e-06	0.000126568	9.38e-05	3442	tags=31%, list=17%, signal=26%	MARCO/FPR2/GPR1/RAMP1/C1QA/CD209/LILRB2/INHBA/CD14/ITGB2/HLA-DQA1/HLA-DQB1/HLA-DPA1/ITGAM/HLA-DRB1/HLA-DRA/HLA-DRB5/MSR1/GPR37/HLA-DPB1/FOLR2/ANPEP/TLR6/MCHR1/CD300LF/FOLR3/TLR1/NGFR/TREM2/SSTR3/CD74/TMEM158/FCGR2B/NOD2/APOE/NPBWR1/CTSV/TGFB2/TAP1/HLA-F/ANXA5/CRYAB/EPHB2/CMA1/TLR2/PRNP/ADCYAP1R1/ITGA2/BCHE/BDKRB1/GLP2R/MME/FTCDNL1/CD1A/CD1B/SOAT2/GRIN2A/GRIA3/NPR1/KDELR3/PCSK5/APBB1/CD1C/CLIP3/IT…
GO_POSITIVE_REGULATION_OF_B_CELL_ACTIVATION	GO_POSITIVE_REGULATION_OF_B_CELL_ACTIVATION	72	0.59102	1.9077	7.77e-06	0.000129714	9.61e-05	1874	tags=31%, list=10%, signal=28%	IL6/IGLL5/NCKAP1L/CD38/PTPRC/SASH3/TNFSF13B/TNFSF4/BTK/GPR183/CD74/FCRL3/NOD2/TBX21/CLCF1/CD28/ADA/CD27/MMP14/TGFB1/TNFRSF4/SH3KBP1
GO_NEGATIVE_REGULATION_OF_INTERLEUKIN_12_PRODUCTION	GO_NEGATIVE_REGULATION_OF_INTERLEUKIN_12_PRODUCTION	16	0.835544	1.99743	7.99e-06	0.000133052	9.86e-05	2616	tags=81%, list=13%, signal=71%	TLR8/LILRA5/CMKLR1/IL10/MEFV/LILRB1/SLAMF1/THBS1/TIGIT/ACP5/JAK3/IRAK3/ARRB2
GO_POSITIVE_REGULATION_OF_ENDOTHELIAL_CELL_PROLIFERATION	GO_POSITIVE_REGULATION_OF_ENDOTHELIAL_CELL_PROLIFERATION	91	0.55363	1.86261	8.22e-06	0.000136414	0.000101054	3560	tags=42%, list=18%, signal=34%	F3/CCL24/CCL11/FGFBP1/CCL26/IL10/NRP2/CXCL12/ECM1/ITGB3/WNT2/CAV2/VEGFC/EGR3/FGFR1/SCG2/ITGA4/AGTR1/NRP1/AKT3/DYSF/FGF2/APELA/APLNR/PDGFB/PPP1R16B/APLN/TGFBR1/TNFSF12/HIF1A/ACVRL1/CDH13/JUN/HMOX1/VEGFB/THBS4/STAT3/STAT5A
GO_ENDOTHELIAL_CELL_MIGRATION	GO_ENDOTHELIAL_CELL_MIGRATION	192	0.465176	1.72512	8.47e-06	0.000140312	0.000103941	3354	tags=37%, list=17%, signal=31%	GREM1/FAP/CXCL13/DPP4/ITGB2/ANXA3/FGFBP1/MEOX2/NRP2/DCN/CCBE1/THBS1/WNT7A/ANXA1/ITGB3/SLIT2/FGF1/APOE/VEGFC/SERPINF1/TGFB1I1/EGR3/SPARC/ADTRP/LOXL2/PLK2/FOXC2/FGF16/FGFR1/SCG2/HDAC9/PRSS3/NRP1/EDN1/TGFB1/AKT3/AMOTL1/CYP1B1/PLXND1/TMSB4X/CARD10/FGF2/S100A2/STARD13/BMPER/TBXA2R/PDGFB/SMOC2/PTGS2/ANGPT1/MET/ITGB1/TGFBR1/SPRED1/PECAM1/TNFSF12/HIF1A/STC1/ACVRL1/MEF2C/MAP3K3/ETS1/RHOJ/EFNB2/CDH13/CD40/…
GO_RETINOL_METABOLIC_PROCESS	GO_RETINOL_METABOLIC_PROCESS	44	-0.647318	-2.0201	8.98e-06	0.000148345	0.000109892	1305	tags=45%, list=7%, signal=43%	CYP3A4/DHRS3/BCO1/RDH12/LRAT/DGAT2/CYP3A7/CYP2D6/ALDH1A2/CYP1A2/CYP2C8/ADH4/AKR1C3/ADH1A/ADH1C/ADH7/CYP3A5/ADH6/TTR/CYP1A1
GO_POSITIVE_REGULATION_OF_CD4_POSITIVE_ALPHA_BETA_T_CELL_ACTIVATION	GO_POSITIVE_REGULATION_OF_CD4_POSITIVE_ALPHA_BETA_T_CELL_ACTIVATION	35	0.707942	2.01877	9.03e-06	0.000148875	0.000110285	2941	tags=54%, list=15%, signal=46%	CD80/IFNG/NLRP3/NCKAP1L/IL12RB1/SASH3/CCL19/CD86/TNFSF4/ANXA1/SOCS1/PRKCQ/FOXP3/IL12B/IL18/IL4R/TGFBR2/LGALS9/HLX
GO_REGULATION_OF_SYMBIOSIS_ENCOMPASSING_MUTUALISM_THROUGH_PARASITISM	GO_REGULATION_OF_SYMBIOSIS_ENCOMPASSING_MUTUALISM_THROUGH_PARASITISM	211	0.459002	1.71668	9.22e-06	0.000151516	0.000112241	2489	tags=23%, list=13%, signal=20%	HMGA2/KRT6A/CCL8/CAV1/CSF1R/PTX3/CCL4/CCL5/CCL3/LGALS1/CXCL6/IFITM3/IFITM1/IFIT1/LTF/CD74/RSAD2/CAV2/SLPI/APOE/IFI27/IFITM2/ISG20/CD4/CD28/TNF/FCN1/OASL/IFI16/STAT1/BST2/CXCL8/AICDA/ANXA2/STOM/MX1/OAS2/ADARB1/GSN/CXCR4/IFNL3/IFIT5/LAMP3/TRIM15/APOBEC3A/ISG15/IFNB1/ITGAV
GO_PHOSPHATIDYLINOSITOL_3_KINASE_SIGNALING	GO_PHOSPHATIDYLINOSITOL_3_KINASE_SIGNALING	143	0.494025	1.76495	9.34e-06	0.000153238	0.000113517	2517	tags=32%, list=13%, signal=28%	ROR2/CSF3/CCL5/PIK3AP1/TWIST1/NCF1/SOX9/SERPINE2/DCN/HTR2A/HCST/OSM/ROR1/PDGFRB/PIK3CD/PIK3R5/NTRK1/IGF1/PDGFC/TGFB2/HGF/PRR5L/CD28/TNF/FGFR1/LYN/PDGFRA/F2R/EDN1/HCLS1/PIK3CG/FYN/PIP4K2A/FLT3/EGFR/NTRK2/IL18/JAK2/PDGFB/PPP1R16B/IER3/PDGFA/PIK3C2G/ANGPT1/RASGRP1/NLRC3
GO_TUMOR_NECROSIS_FACTOR_BIOSYNTHETIC_PROCESS	GO_TUMOR_NECROSIS_FACTOR_BIOSYNTHETIC_PROCESS	30	0.730266	2.01843	9.4e-06	0.000153751	0.000113897	3547	tags=63%, list=18%, signal=52%	CYBB/IFNG/TYROBP/IL10/LILRB1/TLR1/CCR2/CLEC7A/THBS1/TNFRSF8/SPN/AZU1/JAK2/AKAP12/LBP/TLR4/ERRFI1/BCL3/APP
GO_CELL_CELL_ADHESION_VIA_PLASMA_MEMBRANE_ADHESION_MOLECULES	GO_CELL_CELL_ADHESION_VIA_PLASMA_MEMBRANE_ADHESION_MOLECULES	265	0.430077	1.64238	9.49e-06	0.000154801	0.000114675	4131	tags=38%, list=21%, signal=31%	L1CAM/TENM2/TENM3/DSG3/CD209/GPC6/CADM3/ICAM1/ITGB2/IGSF21/ITGAM/IL10/PCDH7/CD84/ITGA5/MYADM/VSTM2L/NEXN/CDH16/CDH11/CDH2/CLDN14/VCAM1/DSC3/PTPRD/PALLD/SLITRK2/TGFB2/ADIPOQ/SCARF2/GATA5/ITGAL/CDH3/IL1RAP/CD6/LGALS7B/CDH15/MDGA1/FXYD5/NTNG1/DSC2/CD177/NTNG2/DSCAM/CLSTN2/CDH19/SLITRK3/CLDN6/LRFN5/HMCN1/PCDHGC3/CX3CL1/PCDHGA12/PCDH9/PCDHGB5/CDH18/GPC4/MYPN/CLDN10/SPARCL1/ITGB1/PCDHGA9/PECAM1/CDH17/L…
GO_DEFENSE_RESPONSE_TO_GRAM_POSITIVE_BACTERIUM	GO_DEFENSE_RESPONSE_TO_GRAM_POSITIVE_BACTERIUM	92	0.550999	1.86155	9.69e-06	0.000157723	0.000116839	3020	tags=32%, list=15%, signal=27%	KRT6A/IL6/HAVCR2/NLRP3/RNASE6/C5AR1/MPEG1/SSC5D/LYZ/CTSG/TNFSF8/RARRES2/P2RX7/LTA/TNF/IL27RA/GBP6/TLR2/RNASE3/GBP4/CAMP/ACP5/RNASE7/KLRC4-KLRK1/LBP/STAB2/HLA-E/FGR/IL12A
GO_REGULATION_OF_NEUTROPHIL_MIGRATION	GO_REGULATION_OF_NEUTROPHIL_MIGRATION	35	0.706645	2.01507	9.74e-06	0.000158225	0.000117211	3035	tags=60%, list=15%, signal=51%	CCL21/C3AR1/SLAMF8/NCKAP1L/C5AR1/C5AR2/CCL19/CD74/MPP1/SLIT2/XG/RAC2/CXCL8/EDN1/DYSF/CD99/CD99L2/LBP/RHOG/JAM3/ADAM8
GO_OSTEOCLAST_DIFFERENTIATION	GO_OSTEOCLAST_DIFFERENTIATION	96	0.544045	1.84676	9.88e-06	0.000160039	0.000118555	2923	tags=39%, list=15%, signal=33%	CD109/LILRB4/CSF1R/FCER1G/IFNG/FAM20C/TYROBP/CCL3/FBN1/OSCAR/GPR68/DCSTAMP/LILRB1/CCR1/LTF/TREM2/GPR183/FSTL3/SFRP1/CSF1/LILRB3/MAFB/TNF/LRRC17/GPR55/MITF/ANXA2/CEBPB/KLF10/IL12B/IL20/SNX10/SLC9B2/CAMK4/TNFSF11/NOTCH2/OSTM1
GO_GLUCURONOSYLTRANSFERASE_ACTIVITY	GO_GLUCURONOSYLTRANSFERASE_ACTIVITY	31	-0.716868	-2.10538	1.03e-05	0.000166721	0.000123505	1899	tags=58%, list=10%, signal=53%	B3GAT2/UGT2B4/UGT1A5/UGT2A1/UGT1A8/B3GAT1/UGT1A4/UGT1A3/UGT1A7/UGT1A9/UGT2A3/UGT2B11/UGT1A6/UGT2B7/UGT1A10/UGT1A1/UGT2B15/UGT2B28
GO_REGULATION_OF_DEFENSE_RESPONSE_TO_VIRUS	GO_REGULATION_OF_DEFENSE_RESPONSE_TO_VIRUS	66	0.599363	1.91472	1.06e-05	0.000170158	0.000126051	2184	tags=30%, list=11%, signal=27%	AIM2/IL2RA/IL12RB1/MMP12/FGL2/LILRB1/IFIT1/HTRA1/HERC5/IL27/BIRC3/IL15/TNFAIP3/STAT1/DDX58/DDX60/MICB/IL12B/TSPAN32/TRIM15
GO_REGULATION_OF_NITRIC_OXIDE_BIOSYNTHETIC_PROCESS	GO_REGULATION_OF_NITRIC_OXIDE_BIOSYNTHETIC_PROCESS	57	0.631666	1.99188	1.06e-05	0.000170469	0.000126281	3044	tags=40%, list=15%, signal=34%	CAV1/ICAM1/ITGB2/PTX3/IFNG/AIF1/IL10/SIRPA/TLR6/PTGIS/CLEC7A/MMP8/TNF/EDN1/ACP5/KLRC4-KLRK1/JAK2/CD47/PTGS2/IL1B/KLF2/CLU/ATP2B4
GO_POSITIVE_REGULATION_OF_CELL_ADHESION_MEDIATED_BY_INTEGRIN	GO_POSITIVE_REGULATION_OF_CELL_ADHESION_MEDIATED_BY_INTEGRIN	20	0.792132	2.01336	1.09e-05	0.000174444	0.000129226	1155	tags=45%, list=6%, signal=42%	SFRP2/CCL21/CXCL13/CCL5/NCKAP1L/P2RY12/CD3E/TGFB2/FOXC2
GO_LAMELLIPODIUM	GO_LAMELLIPODIUM	188	0.461821	1.71406	1.11e-05	0.000177153	0.000131232	4420	tags=43%, list=22%, signal=34%	ACTC1/FAP/DPP4/AIF1/ACTG2/PDPN/MEFV/PDLIM4/MYO1G/CD44/CDH2/MYLK/ITGB3/DPYSL3/STX2/PALLD/ACTA2/CORO1A/FERMT2/PARVB/ANTXR1/RAC2/CD177/PSTPIP1/SLC39A14/CORO1C/TUBB3/ABI3/CCDC88A/CSPG4/ARHGAP31/HCLS1/DYSF/FSCN1/FGD2/AMOTL1/IQGAP2/PLXND1/APBB1IP/FGD6/KITLG/GSN/APBB1/MYO10/ILK/PARVA/ITGB1/ITGAV/UNC5C/DBN1/PTPRO/IGF2BP1/APBB2/LIMK1/RDX/PODXL/KCNA2/PLEK2/BCAR1/ENAH/CAPG/MYH10/APP/PIEZO1/AJUBA/FGD1/ACTR3/…
GO_REGULATION_OF_ACTIN_FILAMENT_BASED_PROCESS	GO_REGULATION_OF_ACTIN_FILAMENT_BASED_PROCESS	361	0.400486	1.58159	1.13e-05	0.000180557	0.000133754	4118	tags=38%, list=21%, signal=30%	CCL21/KANK4/CSF3/PLN/CAV1/ICAM1/CCL24/CSF1R/CCL11/RGS4/HCK/NCKAP1L/PLEK/FLNA/CCL26/BIN1/PDPN/CXCL12/FMN1/S100A10/TGFB3/MYADM/SFRP1/PDE4B/GPR65/SLIT2/PDGFRB/WAS/STAP1/CORO1A/WNT11/RHOD/ANK2/ADORA1/TPM1/LMOD1/SPTA1/ACTN2/RAC2/CFL2/DSC2/BST2/CDC42EP1/RHOF/NRP1/CCDC88A/NOX4/GJA5/PDGFRA/EDN1/DIXDC1/HCLS1/FSCN1/COTL1/TMOD1/IQGAP2/SYNPO2/RND3/TMSB4X/SHANK1/CX3CL1/SYNPO/RHOC/PHLDB2/GSN/SORBS3/ADD2/CDC42E…
GO_REGULATION_OF_B_CELL_PROLIFERATION	GO_REGULATION_OF_B_CELL_PROLIFERATION	61	0.613119	1.95264	1.15e-05	0.000183637	0.000136036	1358	tags=34%, list=7%, signal=32%	MNDA/TYROBP/NCKAP1L/IL10/CD38/PTPRC/SASH3/MZB1/TNFSF13B/CTLA4/BTK/GPR183/CD300A/CD74/FCRL3/FCGR2B/CLCF1/TNFRSF13B/ADA/CD22/LYN
GO_POSITIVE_REGULATION_OF_INTERLEUKIN_8_PRODUCTION	GO_POSITIVE_REGULATION_OF_INTERLEUKIN_8_PRODUCTION	49	0.647096	1.96531	1.16e-05	0.000183637	0.000136036	3391	tags=51%, list=17%, signal=42%	TLR8/CD14/TLR1/CLEC7A/SERPINE1/CD2/CD74/NOD2/ADIPOQ/TNF/FCN1/TLR2/NLRP10/DDX58/F2R/CD244/TLR7/AFAP1L2/LBP/IL1B/LGALS9/ELANE/TLR3/FFAR2/TLR4
GO_POSITIVE_REGULATION_OF_MAP_KINASE_ACTIVITY	GO_POSITIVE_REGULATION_OF_MAP_KINASE_ACTIVITY	251	0.43777	1.65882	1.18e-05	0.000186725	0.000138323	3675	tags=34%, list=19%, signal=28%	SAA1/FPR1/ROR2/C5AR1/PTPRC/CCL19/TLR6/TGFB3/HTR2A/THBS1/CD74/EPGN/NOD2/PDGFRB/FGF1/PIK3R5/P2RX7/NTRK1/IGF1/PDGFC/NRG1/BIRC7/HGF/ZEB2/ADORA1/TNF/PIK3R6/FGFR1/FGF10/NGF/LRRK2/CSPG4/NOX4/F2R/EDN1/TGFB1/FGD2/PIK3CG/FLT3/FGF2/DKK1/DUSP7/KITLG/EGF/PDE6G/EGFR/MAP4K1/CXCR4/JAK2/PDGFB/CD40LG/PROK2/GADD45B/ITGA1/PDGFA/ILK/TPD52L1/TGFBR1/RASGRP1/MAP3K14/S1PR2/TNFSF11/MAPK11/MAP3K3/ADORA2B/PAK3/IL1B/RET/ADAM…
GO_POSITIVE_REGULATION_OF_RESPONSE_TO_CYTOKINE_STIMULUS	GO_POSITIVE_REGULATION_OF_RESPONSE_TO_CYTOKINE_STIMULUS	56	0.632363	1.97986	1.2e-05	0.000190136	0.00014085	2601	tags=38%, list=13%, signal=33%	AXL/ZBP1/MMP12/CD300LF/TREM2/CD74/CSF1/GAS6/CASP1/IFIH1/NLRC5/TLR2/GFI1/DDX58/EDN1/TICAM2/CXCR4/IRF7/CASP4/HIF1A/PARP9
GO_ENDODERM_DEVELOPMENT	GO_ENDODERM_DEVELOPMENT	75	0.589593	1.92783	1.23e-05	0.000194426	0.000144028	2527	tags=43%, list=13%, signal=37%	HMGA2/FN1/MMP9/LAMA3/INHBA/COL11A1/ITGB2/COL5A1/COL6A1/LHX1/COL5A2/NOG/ITGA5/MMP8/MMP2/COL12A1/GATA6/COL8A1/EOMES/ITGA4/MMP14/COL7A1/ITGB5/DKK1/APELA/VTN/SOX7/EXT1/LAMB3/COL4A2/ITGAV/ITGA7
GO_CELL_GROWTH	GO_CELL_GROWTH	458	0.381684	1.52255	1.23e-05	0.000194426	0.000144028	3365	tags=26%, list=17%, signal=22%	SFRP2/GREM1/L1CAM/FN1/POSTN/SPHK1/WT1/INHBA/CDA/RGS4/GNG4/PLXNA4/CD38/S100A8/DCSTAMP/NRP2/NTN1/CXCL12/SOX9/SERPINE2/SFRP1/FHL1/SLIT2/TRPV2/DCLK1/APOE/IGF1/ROS1/TNFRSF12A/CDKN2A/TGFB2/IGFBP5/SPP1/SPOCK1/DCBLD2/RGS2/CRYAB/WNT11/ZEB2/PI16/ENPP1/SEMA3A/ITGA4/NGF/DACT3/AGTR1/BST2/PRKCQ/MAP1B/NRP1/DSCAM/DPYSL2/MUC12/S100A9/MMP14/BDKRB1/EDN1/ISLR2/TGFB1/LHX2/HCLS1/FBLN5/PTPRJ/SGK1/IGFBPL1/IGFBP7/CXCL16/…
GO_NEGATIVE_REGULATION_OF_LEUKOCYTE_MEDIATED_IMMUNITY	GO_NEGATIVE_REGULATION_OF_LEUKOCYTE_MEDIATED_IMMUNITY	49	0.64533	1.95995	1.24e-05	0.000194426	0.000144028	3414	tags=57%, list=17%, signal=47%	CLEC4G/IL7R/SERPINB4/KIR2DL4/HAVCR2/CD84/PTPRC/CR1/LILRB1/CCR2/CD300A/FCGR2B/TBX21/SERPINB9/HLA-F/IL20RB/BST2/IL13RA2/FOXP3/JAK3/IFNB1/ARRB2/HLA-E/LGALS9/HLA-G/MICA/HMOX1/C4BPB
GO_HUMORAL_IMMUNE_RESPONSE_MEDIATED_BY_CIRCULATING_IMMUNOGLOBULIN	GO_HUMORAL_IMMUNE_RESPONSE_MEDIATED_BY_CIRCULATING_IMMUNOGLOBULIN	47	0.656599	1.97998	1.32e-05	0.000206457	0.00015294	1481	tags=43%, list=8%, signal=39%	C1QB/C1QA/C1QC/IGLL5/C4B/C1S/HLA-DQB1/C1R/PTPRC/SERPING1/CR1/C4A/C3/FCGR2B/CR2/C2/LTA/FCER2/TNF/CFI
GO_POSITIVE_REGULATION_OF_DNA_BINDING_TRANSCRIPTION_FACTOR_ACTIVITY	GO_POSITIVE_REGULATION_OF_DNA_BINDING_TRANSCRIPTION_FACTOR_ACTIVITY	255	0.429619	1.63373	1.32e-05	0.000206607	0.000153051	4715	tags=39%, list=24%, signal=30%	GREM1/IL6/CAMK2A/SPHK1/AIM2/CSF3/CAV1/ICAM1/ITGB2/ANXA3/NLRP3/IL10/S100A8/NFAM1/TLR6/LTF/BTK/ROR1/WNT2/NOD2/IL18RAP/DDR2/NTRK1/TRIM22/RAB7B/TNF/IL1RAP/TLR2/PRKCQ/DDX58/FOSL1/S100A9/CYTL1/CARD16/EDN1/HCLS1/CX3CL1/ZIC2/PRKCB/CD200/IL18/JAK2/CD40LG/TRIM15/TNFSF18/IRAK3/PPARGC1A/RHEBL1/WNT10B/NLRC4/IL18R1/TNFSF11/FZD2/TRIM21/RPS6KA4/IL1B/TRAF1/LGALS9/CLU/IRAK1/ERC1/CD40/ADAM8/TLR3/RELN/RGCC/TLR4/FZD1…
GO_SKELETAL_SYSTEM_MORPHOGENESIS	GO_SKELETAL_SYSTEM_MORPHOGENESIS	234	0.442564	1.66925	1.33e-05	0.000208209	0.000154239	2851	tags=31%, list=14%, signal=27%	SFRP2/GREM1/SFRP4/PRRX1/ROR2/COL11A1/COL6A2/COL1A1/COMP/CHST11/COL6A1/LHX1/COL6A3/NOG/TWIST1/MMP13/ANXA6/CDX1/FMN1/SOX9/LTF/TGFB3/SHOX2/VIT/SFRP1/WNT7A/MMP2/COL12A1/CYP26B1/P2RX7/BMPR1B/TIFAB/HAS2/MGP/FOXC2/SP5/PAX5/BMP1/FGFR1/OSR2/EYA1/SCARA3/RUNX2/FBN2/MMP14/BARX2/PDGFRA/ANXA2/COL7A1/TMEM119/RAB23/ACP5/ZEB1/TBX4/COL13A1/SOX11/MTHFD1L/MMP16/GLI3/COL14A1/TGFBR1/MATN3/WNT10B/STC1/MEF2C/DLX2/SH3PXD…
GO_ALPHA_BETA_T_CELL_PROLIFERATION	GO_ALPHA_BETA_T_CELL_PROLIFERATION	32	0.719285	2.00376	1.34e-05	0.000208945	0.000154784	2919	tags=59%, list=15%, signal=51%	CD274/DOCK2/PTPRC/TNFSF4/CCR2/CD3E/LGALS9B/EBI3/CD28/IL15/RASAL3/LGALS9C/ZAP70/IRF1/IL12B/IL18/HLA-E/TGFBR2/LGALS9
GO_NEGATIVE_REGULATION_OF_CELLULAR_RESPONSE_TO_GROWTH_FACTOR_STIMULUS	GO_NEGATIVE_REGULATION_OF_CELLULAR_RESPONSE_TO_GROWTH_FACTOR_STIMULUS	141	0.489999	1.74834	1.35e-05	0.000209277	0.00015503	2642	tags=30%, list=13%, signal=27%	SFRP2/GREM1/HTRA3/CD109/CXCL13/SULF2/SULF1/ADAMTS12/CAV1/CHST11/PMEPA1/FBN1/NOG/ASPN/EMILIN1/DCN/TGFB3/THBS1/FSTL3/SFRP1/CHRDL1/HTRA1/CREB3L1/SLIT2/CAV2/VEPH1/TGFB1I1/SOST/VASN/FBN2/LTBP1/TGFB1/RBPMS2/NBL1/DKK1/BMPER/CHRD/APLN/NRROS/TGFBR1/XDH/DLX1/HTRA4
GO_ANTIGEN_PROCESSING_AND_PRESENTATION_OF_PEPTIDE_OR_POLYSACCHARIDE_ANTIGEN_VIA_MHC_CLASS_II	GO_ANTIGEN_PROCESSING_AND_PRESENTATION_OF_PEPTIDE_OR_POLYSACCHARIDE_ANTIGEN_VIA_MHC_CLASS_II	99	0.547732	1.87168	1.37e-05	0.000212083	0.000157108	4438	tags=41%, list=23%, signal=32%	FCER1G/HLA-DQA1/HLA-DQB1/LAG3/HLA-DPA1/HLA-DRB1/HLA-DRA/HLA-DRB5/HLA-DPB1/HLA-DQA2/HLA-DMB/TREM2/THBS1/CD74/FCGR2B/HLA-DOA/HLA-DOB/CTSV/HLA-DQB2/CTSL/IFI30/HLA-DMA/OSBPL1A/AP1S2/CTSS/SEC23A/SEC24D/KIF26A/AP2S1/KIF4A/KIF2C/DCTN3/KIF23/RACGAP1/CAPZA2/KIF18A/KIF2A/KIFAP3/PYCARD/CAPZA3/DCTN1
GO_COMPLEX_OF_COLLAGEN_TRIMERS	GO_COMPLEX_OF_COLLAGEN_TRIMERS	21	0.781935	2.01512	1.37e-05	0.000212304	0.000157272	2887	tags=71%, list=15%, signal=61%	MARCO/COL11A1/COL1A1/COL1A2/COL5A1/COL3A1/COL5A2/COL5A3/LUM/COL23A1/COL8A1/COL7A1/COL4A2/COL4A6/COL4A1
GO_VASCULAR_ENDOTHELIAL_GROWTH_FACTOR_RECEPTOR_SIGNALING_PATHWAY	GO_VASCULAR_ENDOTHELIAL_GROWTH_FACTOR_RECEPTOR_SIGNALING_PATHWAY	89	0.557431	1.86928	1.39e-05	0.00021414	0.000158632	4864	tags=48%, list=25%, signal=37%	SULF1/CYBB/AXL/NCF2/NCKAP1L/NCF1/NRP2/EMILIN1/ITGA5/ITGB3/VEGFC/FOXC2/VAV1/FGF10/NRP1/FYN/PRKCB/NCF4/VTN/ITGAV/SHB/HIF1A/MAPK11/IL1B/ELMO1/BCAR1/VEGFB/FOXC1/BAIAP2/PTPN1/PGF/MAPKAPK2/NCK1/VAV2/TMEM204/HHEX/SH2D2A/RHOA/MAPK14/PTK2B/CYBA/MAPKAPK3/MT3
GO_ACTIN_BINDING	GO_ACTIN_BINDING	413	0.391174	1.55489	1.4e-05	0.000216026	0.000160029	3512	tags=36%, list=18%, signal=30%	XIRP1/FLNC/PDLIM3/CNN1/KLHL4/AIF1/FLNA/CCR5/BIN1/MEFV/ANXA6/TAGLN/PDLIM4/MYO1G/FMN1/GBP1/NEXN/MYH13/CALD1/MSN/LCP1/MYLK/TPM2/PARVG/NOD2/PALLD/PPP1R18/WAS/WIPF1/PDLIM7/ACTN1/CORO1A/FERMT2/MYO1F/MYH1/PARVB/RCSD1/TPM1/LMOD1/MYH8/MICAL2/ANTXR1/SPTA1/KCNMA1/ACTN2/FMNL1/ERMN/KLHL5/CFL2/FXYD5/MYH11/CORO6/MYO1B/MYH4/MAP1A/MAP1B/LRRK2/CORO1C/CCDC88A/MYH2/TNS1/MYOM3/DIXDC1/HCLS1/FSCN1/FHL3/FMNL2/COTL1/TMOD…
GO_REGULATION_OF_TOLL_LIKE_RECEPTOR_SIGNALING_PATHWAY	GO_REGULATION_OF_TOLL_LIKE_RECEPTOR_SIGNALING_PATHWAY	65	0.60833	1.94353	1.43e-05	0.000219212	0.000162389	3080	tags=48%, list=16%, signal=40%	CD14/CAV1/TLR6/LTF/CD300LF/TLR1/LILRA2/PTPN22/CD300A/RSAD2/LY96/FCRL3/BIRC3/IRF4/RAB7B/TLR2/TNFAIP3/GFI1/LYN/IRF1/TICAM2/LILRA4/TREML4/IRF7/NLRP6/IRAK3/LBP/ARRB2/NR1D1/MFHAS1/TLR3
GO_POSITIVE_REGULATION_OF_MONOCYTE_CHEMOTAXIS	GO_POSITIVE_REGULATION_OF_MONOCYTE_CHEMOTAXIS	18	0.815827	2.02096	1.45e-05	0.000221646	0.000164193	1235	tags=56%, list=6%, signal=52%	CXCL10/FPR2/CCL5/AIF1/CXCL12/CCR1/CCR2/SERPINE1/S100A7/PLA2G7
GO_RETINOIC_ACID_METABOLIC_PROCESS	GO_RETINOIC_ACID_METABOLIC_PROCESS	32	-0.714203	-2.12172	1.45e-05	0.000221646	0.000164193	701	tags=50%, list=4%, signal=48%	CYP26A1/CYP3A7/UGT1A3/ALDH1A2/UGT1A7/UGT1A9/CYP2C8/AKR1C3/CYP2C18/ADH1A/ADH1C/ADH7/CYP3A5/ADH6/UGT1A1/CYP1A1
GO_ETHANOL_METABOLIC_PROCESS	GO_ETHANOL_METABOLIC_PROCESS	22	-0.770865	-2.08746	1.46e-05	0.000222683	0.000164961	547	tags=55%, list=3%, signal=53%	ACSS1/SULT1A3/ALDH3B2/SULT1A1/ADH4/SULT1E1/SULT1A2/ADH1A/ADH1C/ADH7/ADH6/SULT2A1
GO_MONOSACCHARIDE_METABOLIC_PROCESS	GO_MONOSACCHARIDE_METABOLIC_PROCESS	278	-0.385088	-1.60575	1.47e-05	0.000223026	0.000165215	4279	tags=31%, list=22%, signal=25%	PGM2/SIK1/HK2/PRKCE/INS/PPP1R3D/GOT2/KAT2B/SLC25A1/FGGY/OMA1/PFKL/NISCH/PASK/GNMT/OTOGL/EP300/CLK2/PTH/GLYCTK/HECTD4/MAN2C1/NCOA2/SLC37A4/DCXR/MAN2A2/FUCA1/PKLR/OTOG/UGT2B17/ONECUT1/INSR/EPM2AIP1/KAT2A/SLC23A1/FABP5/XYLB/LRP5/PGK2/SORD/GAPDHS/PFKFB1/OGT/GSTO2/PPP1R3E/ALDOC/GDPGP1/BRS3/NPY1R/PPP1R3G/UGT2B4/SRC/UGT2A1/SLC45A3/UGT1A8/SLC23A2/ALDOB/G6PC/TFF3/IGFBP3/GCLC/UGT1A4/IGF2/DGAT2/UGT1A3/MST1/…
GO_GLIOGENESIS	GO_GLIOGENESIS	278	0.422974	1.62535	1.5e-05	0.000228416	0.000169207	3966	tags=38%, list=20%, signal=31%	FGF5/IL6/FPR2/C1QA/ROR2/CSF1R/IFNG/CCL3/BIN1/NOG/S100A8/C5AR1/AREG/S100B/SOX9/SERPINE2/CCR2/TREM2/GPR183/CSF1/VIM/CDH2/P2RY12/CCL2/ANXA1/PTPRZ1/ROR1/MXRA8/TSPAN2/STAP1/LTA/TGFB2/NRG1/CDK6/ZNF365/GAP43/CLCF1/TNF/PITX3/EGR2/FGF10/TLR2/TNFRSF1B/DTX1/LYN/PENK/CSPG4/LIF/MMP14/ADCYAP1/IL33/TGFB1/PRDM8/CX3CL1/DNER/DUSP10/EGFR/GSN/NTRK2/CXCR4/AZU1/SOX11/NRROS/IL34/PLP1/GLI3/ILK/ETV5/PAX6/LDLR/LRP1/IL6ST/…
GO_POSITIVE_CHEMOTAXIS	GO_POSITIVE_CHEMOTAXIS	66	0.595871	1.90356	1.52e-05	0.00022993	0.000170329	2460	tags=45%, list=12%, signal=40%	CXCL10/SAA1/FPR2/F3/FGF7/SAA2/CCL5/CCL3/CXCL12/VEGFC/CORO1A/HGF/IL16/SCG2/FGF10/CCR4/SAA4/NRP1/CXCL8/ITGA2/GPNMB/PTPRJ/CX3CL1/FGF2/AZU1/PDGFB/GDNF/LRP1/ANGPT1/MET
GO_HOMEOSTASIS_OF_NUMBER_OF_CELLS	GO_HOMEOSTASIS_OF_NUMBER_OF_CELLS	236	0.437578	1.65073	1.54e-05	0.000231992	0.000171857	2964	tags=27%, list=15%, signal=23%	IL6/IL7R/INHBA/IL2RA/FCER1G/AXL/NCKAP1L/SPI1/CXCL6/SASH3/TNFSF13B/SOX9/CCR2/GPR183/CD74/CSF1/SIT1/CDH2/PDE4B/ANXA1/PIK3CD/GPR174/IKZF1/P2RX7/TNFRSF17/DOCK10/CDK6/MAFB/CORO1A/IL20RB/TNFRSF13B/SPTA1/LMO1/ADA/TNFAIP3/STAT1/CCR4/LYN/DOCK11/TNFSF14/F2R/SH2B3/HCLS1/FOXP3/FLT3/JAK3/KITLG/GAPT/JAK2/KLF13/ISG15/TSC22D3/HIF1A/LIPA/MEF2C/PMAIP1/DYRK3/JAM3/ETS1/KLF2/LGALS9/MFHAS1/CYLD
GO_DENDRITIC_CELL_DIFFERENTIATION	GO_DENDRITIC_CELL_DIFFERENTIATION	41	0.669814	1.97407	1.54e-05	0.000231992	0.000171857	2969	tags=61%, list=15%, signal=52%	LILRB2/UBD/AXL/CSF2/SPI1/BATF2/DCSTAMP/CCL19/LILRB1/TREM2/GAS6/FCGR2B/TMEM176B/IRF4/BATF3/TMEM176A/LYN/CEBPB/FLT3/RELB/CAMK4/NOTCH2/TGFBR2/LGALS9/HLA-G
GO_SMOOTH_MUSCLE_CELL_MIGRATION	GO_SMOOTH_MUSCLE_CELL_MIGRATION	66	0.594958	1.90065	1.59e-05	0.000238847	0.000176935	3006	tags=44%, list=15%, signal=37%	POSTN/CCL5/AIF1/P2RY6/PLAU/SERPINE1/ITGB3/SLIT2/PDGFRB/IGF1/ADIPOQ/IGFBP5/HAS2/TPM1/PRKG1/NRP1/NOX4/ITGA2/NR4A3/VTN/PDGFB/PDGFA/ILK/LRP1/PARVA/PPARGC1A/MEF2C/PLAT/LPAR1
GO_POSITIVE_REGULATION_OF_INTERLEUKIN_2_PRODUCTION	GO_POSITIVE_REGULATION_OF_INTERLEUKIN_2_PRODUCTION	31	0.725768	2.01446	1.61e-05	0.000240996	0.000178527	1381	tags=42%, list=7%, signal=39%	CD80/PTPRC/SASH3/CD86/CCR2/CLEC7A/CD3E/PDE4B/ANXA1/IRF4/CD4/CD28/PRKCQ
GO_NEGATIVE_REGULATION_OF_LEUKOCYTE_DIFFERENTIATION	GO_NEGATIVE_REGULATION_OF_LEUKOCYTE_DIFFERENTIATION	99	0.543664	1.85778	1.61e-05	0.000241077	0.000178587	2425	tags=38%, list=12%, signal=34%	LILRB4/C1QC/INHBA/CCL3/LAG3/FBN1/GPR68/FGL2/LILRB1/CTLA4/TNFSF4/LTF/CD74/FSTL3/SFRP1/FCGR2B/LILRB3/ANXA1/RUNX3/TMEM176B/TBX21/ADIPOQ/CDK6/TMEM176A/MAFB/IFNL1/SOCS1/DTX1/LYN/LRRC17/GPR55/MYC/IRF1/FOXP3/JAK3/GLI3/LOXL3/IFNB1
GO_INTERLEUKIN_2_BIOSYNTHETIC_PROCESS	GO_INTERLEUKIN_2_BIOSYNTHETIC_PROCESS	23	0.759219	1.98791	1.62e-05	0.00024156	0.000178945	2916	tags=65%, list=15%, signal=56%	CD80/LAG3/PTPRC/CD86/CLEC7A/CD3E/IRF4/CD4/CD28/IL1RAP/PRKCQ/FOXP3/IL18/IL1B/SFTPD
GO_REGULATION_OF_MYELOID_LEUKOCYTE_MEDIATED_IMMUNITY	GO_REGULATION_OF_MYELOID_LEUKOCYTE_MEDIATED_IMMUNITY	52	0.626293	1.92993	1.62e-05	0.00024156	0.000178945	2919	tags=46%, list=15%, signal=39%	ITGB2/FCER1G/ITGAM/CXCL6/CD84/CCR2/BTK/C3/CD300A/FCGR2B/PTAFR/RAC2/CD177/LYN/DDX58/IL13RA2/DNASE1L3/STXBP1/PRAM1/IL4R/ADORA2B/HLA-E/FGR/LGALS9
GO_POSITIVE_REGULATION_OF_CD4_POSITIVE_ALPHA_BETA_T_CELL_DIFFERENTIATION	GO_POSITIVE_REGULATION_OF_CD4_POSITIVE_ALPHA_BETA_T_CELL_DIFFERENTIATION	29	0.722668	1.97665	1.63e-05	0.000242228	0.000179439	2941	tags=59%, list=15%, signal=50%	CD80/IFNG/NLRP3/NCKAP1L/IL12RB1/SASH3/CCL19/CD86/TNFSF4/ANXA1/SOCS1/FOXP3/IL12B/IL18/IL4R/LGALS9/HLX
GO_POSITIVE_REGULATION_OF_PROTEOLYSIS	GO_POSITIVE_REGULATION_OF_PROTEOLYSIS	338	0.406211	1.59269	1.64e-05	0.000242784	0.000179852	3741	tags=27%, list=19%, signal=22%	SFRP2/FN1/F3/AIM2/CASP14/CAV1/CASP5/IFNG/NLRP3/P2RX1/S100A8/MEFV/CR1/FASLG/CLEC7A/SERPINB3/NGFR/CCBE1/TREM2/FAS/PYHIN1/RCN3/KHDC1L/APOE/PCOLCE2/CASP1/PLK2/BAG2/TNF/SH3RF2/ANTXR1/PCOLCE/PRICKLE1/IFI16/TNFRSF1B/NGF/KHDC1/LYN/LRRK2/SPON1/S100A9/MMP14/TNFSF10/F2R/IL33/MYC/RNF217/LCK/FYN/SNCA/DAB2/EGF/CTSC/GRIN2A/GSN/NUPR1/JAK2/SOX7/RNF19B/PLK3/XDH/MAPK12/CASP4/NLRC4/RNF144B/PMAIP1/NLRP12/IL1B/ADAM9/P…
GO_NEGATIVE_REGULATION_OF_MYELOID_LEUKOCYTE_DIFFERENTIATION	GO_NEGATIVE_REGULATION_OF_MYELOID_LEUKOCYTE_DIFFERENTIATION	47	0.653576	1.97087	1.67e-05	0.000247813	0.000183577	1616	tags=38%, list=8%, signal=35%	LILRB4/C1QC/INHBA/CCL3/FBN1/GPR68/LILRB1/LTF/FSTL3/SFRP1/LILRB3/ADIPOQ/CDK6/MAFB/LYN/LRRC17/GPR55/MYC
GO_CONTRACTILE_FIBER	GO_CONTRACTILE_FIBER	234	0.440137	1.66009	1.74e-05	0.000255992	0.000189635	3494	tags=38%, list=18%, signal=32%	ACTC1/DES/AHNAK2/IDO1/FLNC/PDLIM3/ANKRD1/SYNC/FLNA/BIN1/JPH2/PDLIM4/CASQ2/NEXN/MYH13/CALD1/TPM2/PDE4B/MYL9/MMP2/PALLD/PDLIM7/ACTN1/ACTA2/SYNM/CRYAB/FERMT2/MYH1/ANK2/PARVB/TPM1/LMOD1/MYH8/ANK1/ACTN2/FBXO32/CFL2/KCNE1/MYH11/MYH4/CORO1C/MYH2/MYOM3/IGFN1/SCN3B/FHL3/TNNT1/TMOD1/SYNPO2/SYNPO/MYL3/PDLIM2/ABCC9/MYOZ2/SLC8A1/MYL7/MYH15/SMPX/RYR1/DMD/CSRP1/ILK/MYPN/MYL2/PARVA/PECAM1/HABP4/TPM4/FHOD3/MYOZ3/…
GO_ACTIVATION_OF_PROTEIN_KINASE_ACTIVITY	GO_ACTIVATION_OF_PROTEIN_KINASE_ACTIVITY	325	0.412526	1.60816	1.74e-05	0.000255992	0.000189635	4872	tags=40%, list=25%, signal=31%	GREM1/CHI3L1/SAA1/FPR1/CCL5/NCKAP1L/C5AR1/PTPRC/CCL19/TLR6/TGFB3/THBS1/CD300A/CD74/GAS6/ADCY7/EPGN/ITGB3/SLC11A1/NOD2/FGF1/P2RX7/NTRK1/IGF1/PDGFC/TGFB2/NRG1/BIRC7/WNT11/HGF/ADORA1/TNF/SOCS1/FGF10/PRNP/NGF/LRRK2/CCDC88A/CSPG4/F2R/CARD10/FGF2/DUSP7/EGF/PDE6G/EGFR/IL12B/ADCY9/MAP4K1/CXCR4/IL18/JAK2/PDGFB/CD40LG/PROK2/MAP4K4/GADD45B/ITGA1/ANGPT1/TGFBR1/MAP3K14/DRD2/S1PR2/ADRB2/CLSPN/GPRC5B/TNFSF11/MA…
GO_REGULATION_OF_ACTIN_FILAMENT_ORGANIZATION	GO_REGULATION_OF_ACTIN_FILAMENT_ORGANIZATION	238	0.437212	1.65275	1.81e-05	0.000265697	0.000196825	3448	tags=32%, list=17%, signal=27%	CCL21/KANK4/CSF3/ICAM1/CCL24/CCL11/RGS4/HCK/NCKAP1L/PLEK/FLNA/CCL26/BIN1/CXCL12/FMN1/S100A10/TGFB3/MYADM/SFRP1/GPR65/SLIT2/WAS/CORO1A/WNT11/TPM1/LMOD1/SPTA1/ACTN2/CFL2/CDC42EP1/NRP1/NOX4/HCLS1/COTL1/TMOD1/IQGAP2/SYNPO2/TMSB4X/SHANK1/CX3CL1/SYNPO/RHOC/PHLDB2/GSN/SORBS3/ADD2/CDC42EP3/TMSB10/CD47/ELN/ARPC1B/CORO2B/SPIRE1/MET/TGFBR1/ARHGEF10/DBN1/LIMA1/SH3PXD2B/GMFG/FHOD3/MAGEL2/PAK3/FHOD1/LIMK1/RDX/…
GO_ENDOPEPTIDASE_REGULATOR_ACTIVITY	GO_ENDOPEPTIDASE_REGULATOR_ACTIVITY	179	0.467824	1.7223	1.83e-05	0.000267954	0.000198497	2335	tags=32%, list=12%, signal=28%	SFRP2/SERPINB7/CD109/SERPINB2/PI3/SERPINA1/SERPINB4/C4B/TFPI2/TIMP2/COL6A3/BIN1/SERPING1/CST7/C4A/LTF/SERPINE2/CARD17/SERPINB3/SERPINE1/C3/GAS6/SERPINA3/BIRC3/SLPI/SERPINF1/SERPINB9/SERPINA5/SPOCK1/BIRC7/SERPINB13/SERPINB10/TIMP1/CST6/PRNP/NGF/BST2/SERPINB1/CD27/TIMP3/RECK/TNFSF14/SERPINA9/NLRP7/CARD16/COL7A1/RENBP/SNCA/SPINK6/HMSD/WFDC12/TFPI/WFDC3/PAPLN/LCN1/DPEP1/SPOCK2
GO_REGULATION_OF_LYMPHOCYTE_APOPTOTIC_PROCESS	GO_REGULATION_OF_LYMPHOCYTE_APOPTOTIC_PROCESS	54	0.624467	1.93267	1.86e-05	0.000272708	0.000202019	3035	tags=41%, list=15%, signal=35%	IDO1/IL7R/CD274/CCL5/PDCD1/IL10/BTK/CD74/P2RX7/BIRC7/PTCRA/CD3G/ADA/LYN/CD27/PRKCQ/JAK3/GIMAP8/TSC22D3/HIF1A/LGALS9/ADAM8
GO_SMOOTH_MUSCLE_CONTRACTION	GO_SMOOTH_MUSCLE_CONTRACTION	105	0.529486	1.82642	1.93e-05	0.000281139	0.000208264	2818	tags=41%, list=14%, signal=35%	SPHK1/SULF2/SULF1/CAV1/COMP/CNN1/CD38/P2RX1/HTR1D/PTGER3/HTR2A/MYLK/ACTA2/TIFAB/RGS2/EDNRA/ADORA1/PTAFR/KCNMA1/HTR7/ADA/ADRA1D/MYH11/PRKG1/ITGA2/F2R/ADRA1B/EDN1/SPX/SLC8A1/TBXA2R/PROK2/BDKRB2/GDNF/GRIP2/NMU/PTGS2/CHRM2/DRD2/ADRB2/SSTR2/ADORA2B/NMUR1
GO_RECEPTOR_INTERNALIZATION	GO_RECEPTOR_INTERNALIZATION	108	0.516907	1.79158	1.93e-05	0.000281139	0.000208264	2616	tags=27%, list=13%, signal=23%	GREM1/SFRP4/RAMP1/PCSK9/CAV1/ITGB2/FCER1G/LILRB1/RAB31/ITGB3/CACNG8/CXCR1/CXCL8/NECAB2/SNAP25/MX1/SNCA/DKK1/EGF/APELA/APLN/RSPO1/DNM1/LRP1/ANGPT1/ITGB1/DRD2/HTR1B/ARRB2
GO_POSITIVE_REGULATION_OF_LYMPHOCYTE_MIGRATION	GO_POSITIVE_REGULATION_OF_LYMPHOCYTE_MIGRATION	37	0.679995	1.95265	1.95e-05	0.000283383	0.000209926	1533	tags=41%, list=8%, signal=37%	CCL21/CCL7/CXCL10/CXCL13/CCL4/CCL5/AIF1/CCL3/CXCL12/CCR2/S100A7/SPN/ITGA4/TNFSF14/CCL20
GO_REGULATION_OF_SUPRAMOLECULAR_FIBER_ORGANIZATION	GO_REGULATION_OF_SUPRAMOLECULAR_FIBER_ORGANIZATION	322	0.412094	1.6087	1.95e-05	0.000283552	0.000210052	4118	tags=34%, list=21%, signal=27%	CCL21/KANK4/CSF3/AEBP1/ICAM1/CCL24/CCL11/RGS4/HCK/NCKAP1L/PLEK/FLNA/CCL26/BIN1/CXCL12/EMILIN1/FMN1/S100A10/TGFB3/MYADM/SFRP1/NAV3/GPR65/SLIT2/APOE/WAS/CRYAB/CORO1A/WNT11/TPM1/LMOD1/SPTA1/ACTN2/CFL2/CDC42EP1/MAP1A/MAP1B/NRP1/NOX4/EDN1/HCLS1/COTL1/TMOD1/IQGAP2/SYNPO2/TMSB4X/SHANK1/CX3CL1/SYNPO/SNCA/RHOC/PHLDB2/GSN/SORBS3/ADD2/CDC42EP3/COLGALT1/CLIP3/TMSB10/CD47/ELN/ARPC1B/CORO2B/SPIRE1/LDLR/MET/TGF…
GO_PRODUCTION_OF_MOLECULAR_MEDIATOR_INVOLVED_IN_INFLAMMATORY_RESPONSE	GO_PRODUCTION_OF_MOLECULAR_MEDIATOR_INVOLVED_IN_INFLAMMATORY_RESPONSE	65	0.604423	1.93105	1.96e-05	0.000284315	0.000210617	2605	tags=37%, list=13%, signal=32%	IDO1/GBP5/SLAMF8/FCER1G/P2RX1/MEFV/SIRPA/TLR6/CLEC7A/BTK/SERPINE1/ADCY7/NOD2/ABCD2/IL1R2/CD6/LYN/NLRP7/DUSP10/PER1/NLRC3/GPSM3/LBP/IL4R
GO_CELL_JUNCTION_ORGANIZATION	GO_CELL_JUNCTION_ORGANIZATION	283	0.41891	1.60994	2e-05	0.000289131	0.000214185	4131	tags=39%, list=21%, signal=31%	GREM1/KRT14/FN1/KRT5/LAMA3/CADM3/CAV1/FLNC/CSF1R/COL16A1/FLNA/LAMC2/FMN1/ITGA5/S100A10/TGFB3/THBS1/SFRP1/CDH11/CDH2/COL17A1/HEG1/TGFB2/ACTN1/THY1/SNAI2/WNT11/FERMT2/RHOD/ANK2/CDH3/SNAI1/TNF/ACTN2/RASSF8/ACTB/CDH15/CD177/CORO1C/NRP1/GJA5/MMP14/TNS1/ITGA2/CDH19/F2R/TGFB1/GJB2/FSCN1/CLDN6/PTPRJ/LIMS2/RHOC/PHLDB2/GJC1/MAP4K4/GPBAR1/CDH18/SORBS1/UGT8/KIFC3/LAMB3/ILK/EPB41L3/CORO2B/LRP1/TGFBR1/PECAM1/C…
GO_REACTIVE_OXYGEN_SPECIES_METABOLIC_PROCESS	GO_REACTIVE_OXYGEN_SPECIES_METABOLIC_PROCESS	255	0.42388	1.61191	2.02e-05	0.000290984	0.000215557	3044	tags=29%, list=15%, signal=25%	FPR2/MMP3/CYBB/CAV1/ICAM1/ITGB2/PTX3/IFNG/NCF2/AIF1/TYROBP/ITGAM/IL10/NCF1/SIRPA/TLR6/PTGIS/CLEC7A/MAOB/THBS1/MMP8/PXDN/PDGFRB/IFI6/SOD3/ABCD2/P2RX7/CRYAB/TNF/VAV1/RAC2/MPO/TLR2/TMEM106A/CD177/AGTR1/TPO/LRRK2/NOX4/SOD2/EDN1/TGFB1/FBLN5/RAB27A/STK17A/CYP1B1/FYN/SNCA/ACP5/NCF4/EGFR/KLRC4-KLRK1/JAK2/PDGFB/NRROS/HP/CD47/PTGS2/PID1/XDH/HIF1A/DDIT4/PMAIP1/SH3PXD2B/CPS1/IL1B/FOXM1/TGFBR2/GPX3/KLF2/SFTPD…
GO_PHAGOCYTIC_VESICLE_MEMBRANE	GO_PHAGOCYTIC_VESICLE_MEMBRANE	70	0.591237	1.90438	2.02e-05	0.000291178	0.000215701	3538	tags=39%, list=18%, signal=32%	CYBB/ANXA3/TLR6/TLR1/RAB31/SLC11A1/TAP1/HLA-F/CORO1A/RAB7B/RAC2/TLR2/ATP6V0D2/TAP2/B2M/RAB39A/RAB23/RAB32/LAMP2/HVCN1/HLA-E/HLA-G/TAPBP/RAPGEF1/ATP6V0D1/DMBT1/RAB34
GO_MUSCLE_CELL_MIGRATION	GO_MUSCLE_CELL_MIGRATION	79	0.566213	1.85978	2.06e-05	0.000295104	0.00021861	3100	tags=41%, list=16%, signal=34%	POSTN/CCL5/AIF1/P2RY6/PLAU/SERPINE1/ANXA1/ITGB3/SLIT2/PDGFRB/IGF1/ADIPOQ/IGFBP5/HAS2/TPM1/PLEKHO1/PRKG1/NRP1/NOX4/ITGA2/NR4A3/VTN/PDGFB/PDGFA/ILK/LRP1/PARVA/PPARGC1A/MEF2C/PLAT/LPAR1/MEGF10
GO_BASEMENT_MEMBRANE	GO_BASEMENT_MEMBRANE	93	0.548345	1.85466	2.06e-05	0.000295104	0.00021861	3957	tags=56%, list=20%, signal=45%	TNC/FN1/CCDC80/TGFBI/LAMA3/LAMA1/COL5A1/FBN1/LAMC2/NTN1/COL8A2/THBS2/COL17A1/SERPINF1/SPARC/LAMA4/NID2/LOXL2/COL23A1/COL15A1/TIMP1/SMOC1/COL8A1/NID1/TIMP3/COL18A1/ANXA2/COL7A1/HMCN1/APLP1/LAMB3/COL4A2/SMOC2/EFEMP2/COL4A6/LAMB2/LAMA2/ACAN/HSPG2/COL4A1/LOXL1/ITGA6/LAMC1/P3H2/THBS4/HMCN2/EGFL6/EGFLAM/COL4A4/LAMB1/DST/TINAG
GO_METALLOENDOPEPTIDASE_ACTIVITY	GO_METALLOENDOPEPTIDASE_ACTIVITY	99	0.540405	1.84664	2.07e-05	0.000296106	0.000219351	2602	tags=38%, list=13%, signal=33%	FAP/MMP3/MMP9/MMP11/ADAM19/ADAMTS12/ADAMTS16/ADAMTS2/ADAMDEC1/ADAM12/MMP12/MMP1/MMP7/ADAMTS15/MMP13/TLL1/MMP8/ADAMTS14/MMP2/ADAMTS4/TRABD2A/PAPPA/BMP1/ADAMTS6/MMP14/ADAMTS3/MMP17/MME/ADAM33/MMP25/TLL2/MMP23B/MMP19/PHEX/MMP16/MMP20/ADAMTS10/ECE1
GO_REGULATION_OF_IMMUNOGLOBULIN_PRODUCTION	GO_REGULATION_OF_IMMUNOGLOBULIN_PRODUCTION	59	0.618494	1.95495	2.08e-05	0.000296662	0.000219764	3021	tags=39%, list=15%, signal=33%	IL6/IL10/PTPRC/SASH3/MZB1/TNFSF4/FCRL3/FCGR2B/TBX21/CLCF1/CD28/TNF/IL27RA/CD22/IL13RA2/IL33/TGFB1/TNFRSF4/FOXP3/CD40LG/IL4R/HLA-E/CD40
GO_POSITIVE_REGULATION_OF_EPITHELIAL_CELL_MIGRATION	GO_POSITIVE_REGULATION_OF_EPITHELIAL_CELL_MIGRATION	135	0.494982	1.7558	2.09e-05	0.000297808	0.000220613	3026	tags=38%, list=15%, signal=32%	MMP9/FGF7/IFNG/ANXA3/FGFBP1/GLIPR2/NRP2/SOX9/CCBE1/THBS1/WNT7A/ANXA1/ITGB3/FGF1/VEGFC/TGFB2/HAS2/SPARC/PLK2/FOXC2/FGF16/FGFR1/FGF10/HDAC9/NRP1/ITGA2/EDN1/TGFB1/AKT3/AMOTL1/TMSB4X/FGF2/PDGFB/MAP4K4/ITGA3/CCR6/SMOC2/PTGS2/ANGPT1/MET/HBEGF/HIF1A/MAP3K3/TGFBR2/ETS1/ADAM9/RHOJ/ENPP2/MAPRE2/CD40/JUN
GO_POSITIVE_REGULATION_OF_INTERLEUKIN_10_PRODUCTION	GO_POSITIVE_REGULATION_OF_INTERLEUKIN_10_PRODUCTION	35	0.694146	1.97943	2.2e-05	0.000312083	0.000231187	2135	tags=51%, list=11%, signal=46%	LILRA5/CD274/FCER1G/SASH3/TNFSF4/CLEC7A/TREM2/NOD2/LGALS9B/TIGIT/IRF4/HGF/CD28/IL20RB/TLR2/LGALS9C/IL12B/CD40LG
GO_CELLULAR_LIPID_CATABOLIC_PROCESS	GO_CELLULAR_LIPID_CATABOLIC_PROCESS	208	-0.408122	-1.65368	2.2e-05	0.000312635	0.000231596	4420	tags=39%, list=22%, signal=31%	ECI1/PCCA/SRD5A3/PNPLA5/PDXDC1/PNPLA8/TYSND1/PNPLA2/PRKCD/PEX7/FABP3/NAPEPLD/ABHD2/PEX13/APOC3/ECHS1/SMPD2/NEU3/ACBD5/APOA5/MCEE/ACOX3/ACAD10/HADH/ACADVL/HSD17B4/ASAH1/FABP1/AKR1B10/FUCA1/APOB/IVD/ASAH2/ACAD11/FABP2/DECR2/ABHD12/DECR1/FABP5/FABP4/CRABP1/ACAA1/FABP9/CNR1/ECHDC2/MGST2/LIPC/SGPL1/SMPD3/ACADL/ABCD3/AMACR/BCO1/LPIN3/ANGPTL3/GDPD1/CPT1B/FAAH/CROT/ACOX1/CEL/SLC27A2/CYP4A11/CYP26A1/LIPE/…
GO_REGULATION_OF_CD4_POSITIVE_ALPHA_BETA_T_CELL_DIFFERENTIATION	GO_REGULATION_OF_CD4_POSITIVE_ALPHA_BETA_T_CELL_DIFFERENTIATION	46	0.65522	1.96801	2.21e-05	0.00031306	0.000231911	2941	tags=50%, list=15%, signal=43%	CD80/IFNG/NLRP3/NCKAP1L/IL12RB1/SASH3/CCL19/CD86/TNFSF4/ANXA1/RUNX3/IL27/TBX21/IRF4/SOCS1/FOXP3/JAK3/IL12B/IL18/LOXL3/IL4R/LGALS9/HLX
GO_T_CELL_RECEPTOR_COMPLEX	GO_T_CELL_RECEPTOR_COMPLEX	17	0.819944	1.98514	2.22e-05	0.000313543	0.000232269	1884	tags=65%, list=10%, signal=59%	CD8A/CD3E/TRAT1/CD3D/CD8B/CD4/CD3G/CD6/CD247/ZAP70/APBB1IP
GO_HYDROLASE_ACTIVITY_ACTING_ON_ACID_PHOSPHORUS_NITROGEN_BONDS	GO_HYDROLASE_ACTIVITY_ACTING_ON_ACID_PHOSPHORUS_NITROGEN_BONDS	176	0.46351	1.70081	2.24e-05	0.000315813	0.00023395	3260	tags=35%, list=17%, signal=29%	KLK5/KLK6/KLK7/FAP/KLK10/HTRA3/MMP3/GZMB/KLK8/F3/MMP9/DPP4/GZMA/PCSK9/C1S/GZMK/GZMH/C1R/MMP1/MMP7/LTF/PLAU/KLK9/CTSG/MMP8/HTRA1/CFB/PCSK1/CPVL/MMP2/TPSB2/TPSAB1/C2/HGF/CMA1/TPSD1/PRSS23/PRSS3/GZMM/CFI/PRSS21/CTSC/AZU1/PCSK5/KLK4/HP/CELA1/CD5L/HTRA4/TPSG1/TMPRSS11F/PLAT/TPP1/ELANE/ADAM8/DPP6/PRSS56/RELN/CTRB2/KLK13/TMPRSS3
GO_POSITIVE_REGULATION_OF_PEPTIDYL_SERINE_PHOSPHORYLATION	GO_POSITIVE_REGULATION_OF_PEPTIDYL_SERINE_PHOSPHORYLATION	105	0.526305	1.81545	2.32e-05	0.000325423	0.000241069	3547	tags=30%, list=18%, signal=24%	SFRP2/IL6/CSF3/CAV1/IFNG/GAS6/CD44/IL11/OSM/TCL1A/TNF/IFNK/LIF/TGFB1/HCLS1/SNCA/EGFR/IFNE/NTRK2/PTGS2/IFNB1/ANGPT1/BCAR3/ARRB2/RET/CAMK1/ATP2B4/RAMP3/MAD2L2/SH2D3C/APP
GO_RESPONSE_TO_XENOBIOTIC_STIMULUS	GO_RESPONSE_TO_XENOBIOTIC_STIMULUS	285	-0.378591	-1.58313	2.32e-05	0.000325423	0.000241069	2579	tags=27%, list=13%, signal=24%	NR1I2/CASP9/DNM2/CES3/N6AMT1/SDK1/EPO/LPO/CHRNB2/CYP2C19/ACAA1/MGST1/CYP3A4/AKR7A3/SULT1A3/GSTO2/CYP2W1/DNMT3B/CNR1/AOC1/HPCA/ACSM1/MGST2/TACR3/DRD1/MSTN/AHR/BAAT/UGT1A8/MARC1/ACY1/EPHX2/TIAM1/CSAD/GCLC/ARG1/GRIN1/GSTM4/ALDH3A1/MT-ND6/HNF4A/AKR1C1/ABAT/PPP1R1B/GSTA2/CYP26A1/CYP3A7/CYP2D6/UGT1A3/UGT1A7/GSTM3/SULT1A1/UGT1A9/CYP1A2/AADAC/TAC1/UGT2B11/CYP2C8/UGT1A6/CYP2J2/AOC2/SULT1A2/CYP2C9/PPARG/CY…
GO_POSITIVE_REGULATION_OF_CYTOKINE_PRODUCTION_INVOLVED_IN_IMMUNE_RESPONSE	GO_POSITIVE_REGULATION_OF_CYTOKINE_PRODUCTION_INVOLVED_IN_IMMUNE_RESPONSE	55	0.623031	1.93874	2.4e-05	0.000335882	0.000248817	3391	tags=49%, list=17%, signal=41%	IL6/FCER1G/KIR2DL4/NLRP3/SPON2/SASH3/LILRB1/TNFSF4/SCIMP/CD74/RSAD2/NOD2/HLA-F/CD226/DDX58/B2M/NR4A3/CLNK/IL18/FFAR3/IL18R1/GPRC5B/HLA-E/IL1B/HLA-G/FFAR2/TLR4
GO_NEGATIVE_REGULATION_OF_MACROPHAGE_ACTIVATION	GO_NEGATIVE_REGULATION_OF_MACROPHAGE_ACTIVATION	15	0.838746	1.9656	2.4e-05	0.000335882	0.000248817	2747	tags=80%, list=14%, signal=69%	VSIG4/IL31RA/PTPRC/CST7/BPI/FCGR2B/SYT11/LRFN5/CX3CL1/CD200/LDLR/NR1D1
GO_REGULATION_OF_BIOMINERALIZATION	GO_REGULATION_OF_BIOMINERALIZATION	86	0.553706	1.84727	2.41e-05	0.00033672	0.000249438	3036	tags=42%, list=15%, signal=36%	GREM1/OMD/COMP/FAM20C/CCL3/SRGN/TWIST1/ASPN/SOX9/CCR1/LTF/TGFB3/PKDCC/GAS6/ECM1/DDR2/P2RX7/BMPR1B/MGP/ENPP1/OSR2/ANKH/FBN2/TGFB1/CEBPB/TMEM119/SLC8A1/ISG15/MMP20/BMP2K/WNT10B/HIF1A/ADRB2/MEF2C/GPM6B/ACVR1
GO_REGULATION_OF_LYMPHOCYTE_CHEMOTAXIS	GO_REGULATION_OF_LYMPHOCYTE_CHEMOTAXIS	27	0.726224	1.94069	2.45e-05	0.000340555	0.000252279	2078	tags=48%, list=11%, signal=43%	CCL21/CCL7/CXCL10/CXCL13/CCL4/CCL5/CCL3/CCR2/CCL2/S100A7/TNFSF14/PADI2/KLRC4-KLRK1
GO_MYD88_DEPENDENT_TOLL_LIKE_RECEPTOR_SIGNALING_PATHWAY	GO_MYD88_DEPENDENT_TOLL_LIKE_RECEPTOR_SIGNALING_PATHWAY	35	0.690986	1.97042	2.46e-05	0.000341291	0.000252824	2391	tags=40%, list=12%, signal=35%	TLR8/CD14/TLR6/CD300LF/TLR1/BTK/CD300A/LY96/TLR2/TLR10/IRF1/TLR7/IRF7/IRAK3
GO_RECEPTOR_METABOLIC_PROCESS	GO_RECEPTOR_METABOLIC_PROCESS	186	0.453703	1.68225	2.47e-05	0.000341782	0.000253187	2939	tags=26%, list=15%, signal=22%	GREM1/SFRP4/RAMP1/PCSK9/CAV1/ITGB2/FCER1G/IFNG/IL10/LILRB1/RAB31/ITGB3/TRAT1/CACNG8/APOE/ADIPOQ/NRG1/BVES/TNF/CXCR1/CXCL8/OPTN/NECAB2/ANXA2/EDN1/TGFB1/SNAP25/MX1/SNCA/DKK1/EGF/APELA/JAK2/APLN/RSPO1/DNM1/LRP1/ANGPT1/ITGB1/ITGAV/DRD2/HIF1A/ECE1/HTR1B/ARRB2/NR1D1/EFNB2/REP15
GO_MORPHOGENESIS_OF_A_BRANCHING_STRUCTURE	GO_MORPHOGENESIS_OF_A_BRANCHING_STRUCTURE	199	0.449566	1.67134	2.48e-05	0.000342576	0.000253776	3124	tags=36%, list=16%, signal=30%	SFRP2/GREM1/TNC/RSPO3/FOXD1/FGF7/SULF1/WT1/TGM2/ADAMTS16/LAMA1/CCL11/COL16A1/LHX1/IL10/RSPO2/NOG/AREG/HOXD11/SOX9/SHOX2/SFRP1/CSF1/GBX2/SLIT2/WNT2/CLIC4/FGF1/GLI2/HOXD13/SNAI2/EDNRA/HGF/TNF/FOXC2/SEMA3A/FGFR1/ERMN/FGF10/EYA1/SOCS3/LRRK2/NRP1/MMP14/EDN1/MYC/CTSZ/PLXND1/FGF2/EGF/PRDM1/COL13A1/GDNF/PDGFA/GLI3/ILK/ETV5/MET/VDR/DRD2/DLX2/WNT9B/TGFBR2/COL4A1/PML/GREB1L/PGR/HOXB13/ACVR1/DCHS1/ENG
GO_POSITIVE_REGULATION_OF_SMOOTH_MUSCLE_CELL_PROLIFERATION	GO_POSITIVE_REGULATION_OF_SMOOTH_MUSCLE_CELL_PROLIFERATION	84	0.555259	1.84756	2.51e-05	0.000346529	0.000256704	3320	tags=48%, list=17%, signal=40%	IL6/MMP9/EREG/TGM2/CCL5/AIF1/IL10/P2RY6/THBS1/MMP2/PDGFRB/IGF1/IGFBP5/TNF/PTAFR/STAT1/ITGA2/EDN1/RBPMS2/NR4A3/CX3CL1/FGF2/EGFR/IL18/JAK2/PDGFB/PTGS2/PPARGC1A/HBEGF/HTR1B/TGFBR2/CDH13/ELANE/IRAK1/IL6R/JUN/SERPINF2/S1PR1/NAMPT/HMOX1
GO_MESENCHYME_DEVELOPMENT	GO_MESENCHYME_DEVELOPMENT	265	0.418519	1.59825	2.56e-05	0.000352879	0.000261408	3313	tags=33%, list=17%, signal=28%	SFRP2/HMGA2/GREM1/ACTC1/FN1/FOXD1/IL6/WT1/BNC2/COL1A1/ACTG2/NOG/TWIST1/PDPN/GLIPR2/NRP2/SOX9/SERPINB3/TGFB3/SFRP1/HAND2/GBX2/WNT2/PDGFRB/HAND1/TGFB2/NRG1/GATA5/ACTA2/TGFB1I1/HAS2/SNAI2/EDNRA/WNT11/HGF/ZEB2/LOXL2/SNAI1/FOXC2/SEMA3A/RBM24/FGFR1/VASN/EOMES/FGF10/STAT1/DACT3/ZFPM2/CORO1C/NRP1/EDN1/TGFB1/MYC/AKNAD1/DAB2/PHLDB2/KITLG/MEOX1/GCNT2/WWTR1/SOX11/GDNF/NKX2-5/LOXL3/TGFBR1/FAM83D/HIF1A/HEYL/AC…
GO_NEGATIVE_REGULATION_OF_LEUKOCYTE_MEDIATED_CYTOTOXICITY	GO_NEGATIVE_REGULATION_OF_LEUKOCYTE_MEDIATED_CYTOTOXICITY	18	0.801519	1.98552	2.66e-05	0.000365571	0.00027081	3133	tags=78%, list=16%, signal=65%	IL7R/SERPINB4/KIR2DL4/HAVCR2/PTPRC/LILRB1/FCGR2B/SERPINB9/HLA-F/ARRB2/HLA-E/LGALS9/HLA-G/MICA
GO_G_PROTEIN_COUPLED_RECEPTOR_SIGNALING_PATHWAY_COUPLED_TO_CYCLIC_NUCLEOTIDE_SECOND_MESSENGER	GO_G_PROTEIN_COUPLED_RECEPTOR_SIGNALING_PATHWAY_COUPLED_TO_CYCLIC_NUCLEOTIDE_SECOND_MESSENGER	227	0.431383	1.62397	2.77e-05	0.000379705	0.000281281	3940	tags=38%, list=20%, signal=31%	CXCL11/CXCL9/MARCO/CXCL10/FPR2/FPR1/RAMP1/PTHLH/PLN/FLNA/PTGFR/GPR37/HRH2/HTR1D/CCR1/MCHR1/RGS1/GPR176/PTGER3/HTR2A/SSTR3/ADCY7/P2RY12/CCL2/ANXA1/ADRB3/GPR65/RGS2/EDNRA/GNG2/ADORA1/GNAO1/HTR7/ADRA1D/PTGIR/ADCYAP1/ADRA1B/EDN1/GLP2R/UCN2/PTGER2/HRH1/CNR2/S1PR4/APLP1/ADCY9/GNA12/TBXA2R/AKAP12/GRK5/FFAR3/GPR161/S1PR3/TSHR/CHRM2/DRD2/CHRM4/HTR1B/ADRB2/SSTR2/ADORA2B/PF4/LPAR1/ATP2B4/ADCY3/AKAP5/S1PR1/P…
GO_EARLY_ENDOSOME	GO_EARLY_ENDOSOME	334	0.397208	1.55731	2.94e-05	0.000402812	0.000298398	3391	tags=28%, list=17%, signal=23%	SPHK1/SYNDIG1/PCSK9/CAV1/FCGR1A/CD274/FCGR1B/KIR2DL4/HAVCR2/SORCS2/PMEPA1/PDLIM4/SNX20/SH3GL3/RAB31/LAMP5/CYTIP/ANXA1/VCAM1/APOE/NTRK1/SAMD9L/HLA-F/CD8B/CORO1A/RHOD/ANK2/CD4/ATP6V0D2/RFTN1/CD22/MYO1B/NRP1/NEURL3/MCOLN3/STEAP4/F2R/ANXA2/B2M/LIPG/KREMEN2/MME/DYSF/GPNMB/FGD2/HSD17B6/MYO5A/TICAM2/RAB32/RASGEF1B/DNER/DKK1/EGFR/NTRK2/CXCR4/LAMP3/CLIP3/CNTNAP2/LITAF/LDLR/ST8SIA2/LRP1/BACE1/EHD1/ADRB2/SN…
GO_ARACHIDONIC_ACID_MONOOXYGENASE_ACTIVITY	GO_ARACHIDONIC_ACID_MONOOXYGENASE_ACTIVITY	16	-0.825729	-2.07508	2.97e-05	0.000406122	0.00030085	728	tags=50%, list=4%, signal=48%	CYP4A11/CYP2C8/CYP2J2/CYP2C9/CYP2C18/CYP4F2/CYP1A1/CYP4F12
GO_REGULATION_OF_EPITHELIAL_CELL_MIGRATION	GO_REGULATION_OF_EPITHELIAL_CELL_MIGRATION	210	0.439463	1.6436	2.99e-05	0.000407931	0.00030219	3354	tags=36%, list=17%, signal=30%	CXCL13/MMP9/FGF7/IFNG/ANXA3/FGFBP1/MEOX2/GLIPR2/NRP2/SOX9/DCN/CCBE1/THBS1/WNT7A/ANXA1/ITGB3/SLIT2/FGF1/APOE/VEGFC/SERPINF1/TGFB2/HAS2/SPARC/PLK2/FOXC2/SEMA3A/FGF16/FGFR1/FGF10/HDAC9/CORO1C/NRP1/ITGA2/EDN1/TGFB1/AKT3/AMOTL1/TMSB4X/CARD10/FGF2/DUSP10/STARD13/BMPER/TBXA2R/PDGFB/MAP4K4/ITGA3/CCR6/SMOC2/PTGS2/ANGPT1/MET/SPRED1/HBEGF/HIF1A/STC1/ACVRL1/MEF2C/MAP3K3/TGFBR2/ETS1/ADAM9/RHOJ/ENPP2/MAPRE2/AR…
GO_AMYLOID_BETA_BINDING	GO_AMYLOID_BETA_BINDING	76	0.575318	1.88133	3e-05	0.000407931	0.00030219	3442	tags=47%, list=17%, signal=39%	MARCO/FPR2/C1QA/LILRB2/ITGB2/ITGAM/MSR1/TLR6/NGFR/TREM2/CD74/FCGR2B/APOE/TGFB2/CRYAB/EPHB2/TLR2/PRNP/ITGA2/BCHE/GRIN2A/GRIA3/APBB1/ITM2A/LDLR/LRP1/BACE1/ADRB2/HSPG2/APBB2/CLU/LDLRAD3/GRIA1/RAMP3/TLR4/FBXO2
GO_VACUOLAR_MEMBRANE	GO_VACUOLAR_MEMBRANE	391	0.385986	1.52865	3e-05	0.000407931	0.00030219	3998	tags=25%, list=20%, signal=21%	FPR1/TLR8/EVA1A/C3AR1/DPP4/PCSK9/TMEM150B/HLA-DQA1/COL6A1/HLA-DQB1/HLA-DPA1/HLA-DRB1/HLA-DRA/HLA-DRB5/IFITM3/ANXA6/HLA-DPB1/NFAM1/ANPEP/LAPTM5/HLA-DQA2/HLA-DMB/MAP1LC3C/GLIPR1/GNB4/SLC15A3/LAMP5/CD74/HPSE/CYBRD1/VNN1/HLA-DOA/HLA-DOB/HLA-F/HLA-DQB2/MMD/ENPP1/VASN/ATP6V0D2/SLC30A4/BST2/MCOLN3/ANXA2/STOM/GIMAP5/HLA-DMA/TLR7/CD1B/DAB2/EGF/TM6SF1/AZU1/DRAM1/LAMP3/LAMP2/AP1S2/LITAF/SLC7A5/LDLR/LRP1/NPC…
GO_REGULATION_OF_INTERLEUKIN_1_SECRETION	GO_REGULATION_OF_INTERLEUKIN_1_SECRETION	51	0.635528	1.94801	3.02e-05	0.000408604	0.000302689	1560	tags=37%, list=8%, signal=34%	SAA1/TLR8/AIM2/LILRA5/NLRP3/CCL3/CCL19/CARD17/LILRA2/GAS6/NOD2/P2RX7/IL1R2/CASP1/NLRP10/TNFAIP3/SERPINB1/NLRP7/CARD16
GO_REGULATION_OF_NIK_NF_KAPPAB_SIGNALING	GO_REGULATION_OF_NIK_NF_KAPPAB_SIGNALING	101	0.521128	1.78583	3.02e-05	0.000408604	0.000302689	3738	tags=41%, list=19%, signal=33%	GREM1/CHI3L1/SPHK1/CD14/HAVCR2/NLRP3/CCL19/TLR6/TREM2/PTPN22/MMP8/NOD2/TNF/TLR2/CD27/TNFSF14/EDN1/TMSB4X/CARD10/TLR7/EGFR/IL12B/IL18/LITAF/ILK/NLRC3/IL18R1/NLRP12/IL1B/AKIP1/LGALS9/IRAK1/CYLD/TLR3/TLR4/UACA/BCL3/APP/TRAF2/COPS8/LIMS1
GO_CELLULAR_RESPONSE_TO_AMYLOID_BETA	GO_CELLULAR_RESPONSE_TO_AMYLOID_BETA	37	0.672904	1.93229	3.04e-05	0.000409863	0.000303621	3547	tags=54%, list=18%, signal=44%	FPR2/ICAM1/TLR6/NGFR/TREM2/FCGR2B/VCAM1/IGF1/ITGA4/PRNP/CACNA2D1/FYN/LRP1/BACE1/CASP4/ADRB2/GRM5/NAMPT/TLR4/APP
GO_NEGATIVE_REGULATION_OF_CARTILAGE_DEVELOPMENT	GO_NEGATIVE_REGULATION_OF_CARTILAGE_DEVELOPMENT	25	0.750782	1.96913	3.04e-05	0.000409863	0.000303621	1049	tags=44%, list=5%, signal=42%	GREM1/EFEMP1/PTHLH/ADAMTS12/NOG/GDF5/SOX9/CTSK/GLI2/SNAI2/WNT11
GO_MUSCLE_TISSUE_DEVELOPMENT	GO_MUSCLE_TISSUE_DEVELOPMENT	373	0.390935	1.54306	3.07e-05	0.000412208	0.000305358	3482	tags=32%, list=18%, signal=27%	GREM1/ACTC1/WT1/COL11A1/PLN/CAV1/ALPK2/SGCD/RGS4/COL3A1/ANKRD1/LOX/JPH2/NOG/MEOX2/TWIST1/MSC/S100B/SOX9/POPDC3/DCN/SHOX2/MYLK/WNT2/CAV2/PDGFRB/HEG1/GATA6/HAND1/CYP26B1/IGF1/TGFB2/NRG1/IGFBP5/BVES/GATA5/RGS2/TPM1/PI16/FOXC2/HIVEP3/SGCG/PAX5/ASB2/RBM24/FGFR1/ACTN2/EGR2/EOMES/HDAC9/CHRNA1/CFL2/EYA1/MYH11/ZFPM2/NOX4/GJA5/PDGFRA/MYOM3/EDN1/TGFB1/MYL3/FGF2/TLL2/EGR1/DNER/DKK1/MYOZ2/SLC8A1/SGCB/MYH15/GJ…
GO_ESTROGEN_METABOLIC_PROCESS	GO_ESTROGEN_METABOLIC_PROCESS	32	-0.697305	-2.07152	3.08e-05	0.000413098	0.000306018	2549	tags=59%, list=13%, signal=52%	HSD17B14/HSD17B7/COMT/HSD3B1/CYP3A4/SGPL1/DHRS11/CYP3A7/CYP2D6/SULT1A1/CYP1A2/UGT2B11/CYP2C8/SULT1E1/CYP2C9/HSD17B2/CYP3A5/UGT1A1/CYP1A1
GO_CELLULAR_MODIFIED_AMINO_ACID_METABOLIC_PROCESS	GO_CELLULAR_MODIFIED_AMINO_ACID_METABOLIC_PROCESS	181	-0.430101	-1.70377	3.13e-05	0.000418855	0.000310282	1671	tags=22%, list=8%, signal=20%	SERINC2/SERINC5/MGST2/CHDH/GATM/ACADL/DUOXA1/DUOX1/ALDH4A1/CPT1B/SLC6A8/CROT/GCLC/GSTM4/GSTA2/HOGA1/GCNT4/IDH1/NAT8/PLA2G4B/CKMT1A/ALDH5A1/CKMT1B/GSTM3/PLA2G10/ALDH1L1/PLA2G4D/DUOX2/GATA3/PLA2G4F/GSTM2/DUOXA2/GGT2/GSTM1/GGT6/GSTA1/IYD/PLA2G2F/BHMT
GO_POSITIVE_REGULATION_OF_NEUROINFLAMMATORY_RESPONSE	GO_POSITIVE_REGULATION_OF_NEUROINFLAMMATORY_RESPONSE	13	0.848594	1.92275	3.18e-05	0.000425571	0.000315258	2846	tags=92%, list=14%, signal=79%	IL6/CCL3/TREM2/MMP8/STAP1/TNF/LRRK2/IL33/CTSC/NUPR1/IL18/IL1B
GO_NUCLEAR_TRANSCRIBED_MRNA_CATABOLIC_PROCESS_NONSENSE_MEDIATED_DECAY	GO_NUCLEAR_TRANSCRIBED_MRNA_CATABOLIC_PROCESS_NONSENSE_MEDIATED_DECAY	119	-0.486983	-1.82088	3.2e-05	0.00042718	0.00031645	7798	tags=71%, list=40%, signal=43%	RPS16/RPS26/RPL7A/RPLP2/RPL27/SMG7/RPL17/RPL12/DCP2/UBA52/RPL26/DCP1A/RPS3A/RPS9/RPL5/RPS5/RPL39/RPS15A/RPL37/RPS27/RPS17/RPL18A/RPL8/RPLP1/RPS20/RPL11/RPL10A/RPL27A/RPS19/RPL37A/RPL41/RPL35A/RPS23/RPL7/RPS21/SECISBP2/EIF3E/RPS4X/UPF3A/RPS25/RPL36/NCBP2/RPL38/RPL24/RPS7/RPL31/SMG1/RPS8/RPL13/RPL36A/RPL9/RPS15/RPL22/RPLP0/UPF1/RPS2/RPS24/RPS14/RPS3/RPL13A/RPL28/RPS18/RPSA/RPS11/RPL32/RPL34/RPL23/D…
GO_GASTRULATION	GO_GASTRULATION	176	0.459104	1.68464	3.23e-05	0.000429661	0.000318288	2527	tags=30%, list=13%, signal=26%	SFRP2/HMGA2/FN1/MMP9/LAMA3/INHBA/COL11A1/ITGB2/COL5A1/COL6A1/LHX1/COL5A2/IL10/NOG/ITGA5/MYADM/SFRP1/MMP8/ITGB3/MMP2/COL12A1/GATA6/HAND1/ADIPOQ/WNT11/SNAI1/FOXC2/FGFR1/COL8A1/EOMES/ITGA4/EYA1/MMP14/ITGA2/COL7A1/NR4A3/ITGB5/PHLDB2/DKK1/APELA/APLNR/VTN/SOX7/CHRD/TRIM15/EXT1/ITGA3/APLN/LAMB3/COL4A2/ITGB1/ITGAV/ITGA7
GO_NEGATIVE_REGULATION_OF_APOPTOTIC_SIGNALING_PATHWAY	GO_NEGATIVE_REGULATION_OF_APOPTOTIC_SIGNALING_PATHWAY	220	0.43262	1.62371	3.37e-05	0.000448215	0.000332032	4464	tags=31%, list=23%, signal=25%	SFRP2/MMP9/ICAM1/CSF2/NOG/CXCL12/PLAUR/FASLG/SERPINE1/THBS1/FAIM2/CD74/CD44/VNN1/FAS/CREB3L1/IFI6/IGF1/SNAI2/HGF/SNAI1/TNF/SCG2/FGF10/TNFAIP3/EYA1/LRRK2/NRP1/SOD2/TNFSF10/ITPRIP/FYN/CX3CL1/BDKRB2/GDNF/MEIS3/PTGS2/ITGAV/TGFBR1/HIF1A/ARRB2/IL1B/PF4/CLU/ITGA6/ACVR1/YBX3/SLC35F6/HMOX1/ENO1/LMNA/MCL1/BDNF/PEA15/TRAF2/GNAI2/CREB3/YAP1/PTPN1/GATA1/EYA4/DNAJA1/NOS3/ACAA2/PINK1/SLC25A5/IL7/CFLAR/BOK
GO_LIPID_CATABOLIC_PROCESS	GO_LIPID_CATABOLIC_PROCESS	318	-0.362709	-1.53688	3.42e-05	0.000453204	0.000335727	4256	tags=35%, list=22%, signal=28%	PDXDC1/PRKCE/INS/PNPLA8/TYSND1/HSD17B11/PNPLA2/PRKCD/PEX7/PAFAH1B3/PAFAH2/FABP3/LIPM/NAPEPLD/ABHD2/PEX13/APOC3/ECHS1/SMPD2/NEU3/ACBD5/APOA5/MCEE/PLA2G3/ACOX3/ACAD10/PLCB4/HADH/ACADVL/HSD17B4/PNLIPRP3/ASAH1/TRERF1/FABP1/AKR1B10/FUCA1/PLCB1/APOB/IVD/ASAH2/ACAD11/FABP2/PLA2G12A/DECR2/ABHD12/HSD17B14/DECR1/FABP5/CES3/DDHD1/FABP4/CRABP1/PLCD3/PLIN1/ACAA1/FABP9/CYP3A4/PLCXD2/CNR1/ECHDC2/MGST2/LIPC/SGPL…
GO_ANTIBIOTIC_METABOLIC_PROCESS	GO_ANTIBIOTIC_METABOLIC_PROCESS	122	-0.468978	-1.75698	3.53e-05	0.000466811	0.000345808	2408	tags=27%, list=12%, signal=24%	LPO/MT-CO2/FTCD/ACSS1/SULT1A3/CBR4/AKR1C4/ACSM1/DUOXA1/DUOX1/EPX/NOXA1/NOX1/AKR1C1/ALDH5A1/ALDH3B2/SULT1A1/CYP1A2/ADH4/DUOX2/SULT1E1/SULT1A2/AKR1C3/ADH1A/DUOXA2/ADH1C/ADH7/ADH6/AKR1C2/UGT1A1/CYP1A1/CYP4B1/SULT2A1
GO_POSITIVE_REGULATION_OF_MYELOID_CELL_DIFFERENTIATION	GO_POSITIVE_REGULATION_OF_MYELOID_CELL_DIFFERENTIATION	90	0.541197	1.81649	3.64e-05	0.000481002	0.00035632	3026	tags=39%, list=15%, signal=33%	ROR2/CSF3/INHBA/IFNG/TYROBP/NCKAP1L/GPR68/DCSTAMP/CCR1/EVI2B/TREM2/CD74/CSF1/CD4/RAB7B/TNF/STAT1/THPO/LIF/TGFB1/HCLS1/KLF10/KITLG/IL12B/IL20/IL34/ISG15/SLC9B2/HIF1A/TNFSF11/NOTCH2/PF4/ETS1/CD101/JUN
GO_CLATHRIN_COATED_ENDOCYTIC_VESICLE_MEMBRANE	GO_CLATHRIN_COATED_ENDOCYTIC_VESICLE_MEMBRANE	38	0.669255	1.92546	3.67e-05	0.00048424	0.000358719	1382	tags=39%, list=7%, signal=37%	ROR2/FCGR1A/FCGR1B/HLA-DQA1/HLA-DQB1/HLA-DPA1/HLA-DRB1/HLA-DRA/HLA-DRB5/HLA-DPB1/HLA-DQA2/CD74/APOE/HLA-DQB2/SGIP1
GO_MATURE_B_CELL_DIFFERENTIATION	GO_MATURE_B_CELL_DIFFERENTIATION	25	0.747803	1.96131	3.7e-05	0.000485467	0.000359628	3559	tags=64%, list=18%, signal=53%	SLAMF8/LGALS1/GPR183/FCGR2B/DOCK10/ADA/DOCK11/CD19/PLCL2/MFNG/POU2F2/ITM2A/CDH17/NOTCH2/BCL3/DLL1
GO_DEMETHYLATION	GO_DEMETHYLATION	68	-0.547872	-1.88614	3.7e-05	0.000485467	0.000359628	4327	tags=40%, list=22%, signal=31%	HR/MMACHC/TDG/KDM3B/APOBEC3F/KDM4B/ALKBH2/KDM5B/KDM6B/TET2/KDM4E/HSF4/CYP3A4/PHF8/APOBEC2/TET3/UTY/KDM5D/CYP3A43/CYP3A7/CYP2D6/CYP1A2/CYP2C8/GATA3/CYP2C9/CYP3A5/CYP1A1
GO_RESPONSE_TO_PEPTIDE	GO_RESPONSE_TO_PEPTIDE	499	0.365728	1.47336	3.73e-05	0.000488675	0.000362004	4335	tags=31%, list=22%, signal=25%	FPR2/CAMK2A/MMP3/MMP9/EREG/PLN/PCSK9/CYBB/CAV1/ICAM1/COL1A1/FBN1/IL10/MMP12/GCNT1/PTPRN/MMP13/CXCL12/AREG/MZB1/TLR6/RAB31/NGFR/TREM2/RETN/PTPN22/VIM/ADCY7/FCGR2B/ANXA1/MMP2/RARRES2/VCAM1/CPEB1/CAV2/NOD2/IGF1/ADIPOQ/IGFBP5/ANXA5/STAT4/SPARC/GAL/TIMP1/ENPP1/FOXC2/INSRR/SOCS1/ACTN2/EGR2/HDAC9/TLR2/ITGA4/PRNP/ATP6V0D2/TNFAIP3/STAT1/AGTR1/LYN/PRKCQ/SOCS3/CACNA2D1/MAP1B/CDO1/TNFSF10/EDN1/GLP2R/GJB2/NR4…
GO_EPOXYGENASE_P450_PATHWAY	GO_EPOXYGENASE_P450_PATHWAY	19	-0.779177	-2.04214	3.74e-05	0.000488892	0.000362165	1241	tags=53%, list=6%, signal=49%	EPHX2/CYP4A11/CYP1A2/CYP2C8/CYP2J2/CYP2C9/CYP2C18/CYP4F2/CYP1A1/CYP4F12
GO_BIOMINERALIZATION	GO_BIOMINERALIZATION	154	0.477731	1.72841	3.76e-05	0.000491191	0.000363868	2721	tags=35%, list=14%, signal=30%	GREM1/ROR2/OMD/PTHLH/FAM20A/COL1A1/COMP/FAM20C/COL1A2/CCL3/SRGN/LOX/RSPO2/TWIST1/MMP13/ASPN/SOX9/CCR1/LTF/TGFB3/PKDCC/GAS6/ECM1/DDR2/P2RX7/IGF1/SPP1/BMPR1B/MGP/IBSP/WNT11/ENPP1/OSR2/ANKH/FBN2/ASGR2/ANXA2/TGFB1/CEBPB/GPNMB/TMEM119/KLF10/SLC8A1/SNX10/PHEX/KLK4/ISG15/PTGS2/MMP20/BMP2K/WNT10B/HIF1A/ADRB2/MEF2C
GO_OSTEOBLAST_DIFFERENTIATION	GO_OSTEOBLAST_DIFFERENTIATION	202	0.443618	1.65253	3.8e-05	0.000495028	0.00036671	2781	tags=31%, list=14%, signal=27%	SFRP2/GREM1/TNC/IL6/CTHRC1/PTHLH/TWIST2/COL1A1/FAM20C/CLEC5A/COL6A1/CCL3/LOX/RSPO2/NOG/TWIST1/IFITM1/AREG/VCAN/LTF/ITGA11/GLIS1/MRC2/SHOX2/SFRP1/HAND2/CREB3L1/GLI2/DDR2/IGF1/PDLIM7/IGFBP5/CDK6/SPP1/BMPR1B/GDF10/SNAI2/IBSP/WNT11/HGF/TNN/SNAI1/TNF/SMOC1/PENK/RUNX2/FBN2/CEBPB/GPNMB/TMEM119/WWTR1/SOX11/CHRD/GLI3/ILK/IL6ST/WNT10B/OSTN/TPM4/RRAS2/MEF2C/SH3PXD2B/RORB
GO_INTERLEUKIN_17_PRODUCTION	GO_INTERLEUKIN_17_PRODUCTION	32	0.701011	1.95285	3.82e-05	0.000496327	0.000367673	3020	tags=69%, list=15%, signal=58%	IL6/SPHK1/IFNG/NCKAP1L/SLAMF6/TNFSF4/OSM/NOD2/LY9/IL15/IL27RA/PRNP/RFTN1/PRKCQ/TGFB1/FOXP3/IL12B/IL18/CCL1/IL36RN/IL21/IL12A
GO_COMPLEMENT_RECEPTOR_MEDIATED_SIGNALING_PATHWAY	GO_COMPLEMENT_RECEPTOR_MEDIATED_SIGNALING_PATHWAY	12	0.871477	1.94601	3.86e-05	0.000500826	0.000371006	863	tags=75%, list=4%, signal=72%	FPR2/FPR1/FPR3/C3AR1/CMKLR1/C5AR1/C5AR2/CR1/CR2
GO_ALCOHOL_METABOLIC_PROCESS	GO_ALCOHOL_METABOLIC_PROCESS	363	-0.357403	-1.53083	3.92e-05	0.000507796	0.000376169	3045	tags=25%, list=15%, signal=21%	ASAH1/TRERF1/NPC1L1/AKR1B10/PLCB1/MVK/SCD/LMF1/APOB/RXRA/SREBF1/ASAH2/INPP4A/GK5/MTMR7/DGAT1/HSD17B7/SPHK2/PPIP5K1/NUDT4/PLCD3/FDFT1/SORD/PON1/CFTR/ACSS1/BMP2/CYP3A4/IP6K2/SGPP2/SULT1A3/INPP5J/CBR4/DHRS3/SCAP/GALR2/AKR1C4/LIPC/FASN/ACADL/PCBD1/PLCD1/BCO1/RDH12/ISYNA1/ANGPTL3/LRAT/EPHX2/GDPD1/ELOVL6/PLCH2/SC5D/CEL/AKR1C1/CYP26A1/DGAT2/CYP3A7/CYP2D6/LIPE/ALDH1A2/IDH1/PLCE1/ALDH3B2/SULT1A1/APOA2/PLC…
GO_REGULATION_OF_CELLULAR_EXTRAVASATION	GO_REGULATION_OF_CELLULAR_EXTRAVASATION	27	0.716729	1.91531	3.97e-05	0.000513136	0.000380125	3035	tags=56%, list=15%, signal=47%	CCL21/ICAM1/CXCL12/CCR2/THY1/XG/PTAFR/IL27RA/ITGA4/CD99/CCL25/CD99L2/CCL28/ELANE/ADAM8
GO_DEFENSE_RESPONSE_TO_GRAM_NEGATIVE_BACTERIUM	GO_DEFENSE_RESPONSE_TO_GRAM_NEGATIVE_BACTERIUM	84	0.551045	1.83354	4.03e-05	0.000520042	0.00038524	2090	tags=25%, list=11%, signal=22%	IL6/CXCL6/RNASE6/MPEG1/SSC5D/LYZ/LTF/SERPINE1/BPI/CTSG/RARRES2/SLC11A1/S100A7/CD4/NLRP10/OPTN/RNASE3/CAMP/IL12B/RNASE7/AZU1
GO_REGULATION_OF_BONE_MINERALIZATION	GO_REGULATION_OF_BONE_MINERALIZATION	69	0.570368	1.84061	4.08e-05	0.000525101	0.000388988	3036	tags=46%, list=15%, signal=39%	GREM1/OMD/COMP/FAM20C/CCL3/SRGN/TWIST1/SOX9/CCR1/LTF/TGFB3/PKDCC/ECM1/DDR2/P2RX7/BMPR1B/MGP/ENPP1/OSR2/ANKH/FBN2/TGFB1/TMEM119/SLC8A1/ISG15/BMP2K/WNT10B/HIF1A/ADRB2/MEF2C/GPM6B/ACVR1
GO_REGULATION_OF_PROTEIN_BINDING	GO_REGULATION_OF_PROTEIN_BINDING	216	0.439629	1.64792	4.09e-05	0.000525607	0.000389363	4237	tags=38%, list=21%, signal=30%	XIRP1/CTHRC1/MMP9/CSF3/PCSK9/CAV1/CCL23/LOX/IL10/NOG/IFIT1/IFIT2/SLPI/APOE/DACT1/ADIPOQ/NRG1/PLK2/BAG2/SPTA1/ACTB/ITGA4/LRRK2/NRP1/SPON1/PLCL2/CARD16/ANXA2/B2M/MFNG/CTSZ/PLXND1/DAB2/DKK1/ADD2/VTN/PDGFB/TMC8/NES/CDON/LRP1/ANGPT1/MET/TGFBR1/ARRB2/ADRB2/PLCL1/DZIP1/TNFSF11/MEF2C/PIM2/RALB/CCPG1/CYLD/CAMK1/TRIB3/CARD18/PHLDA2/AIDA/CLDN5/MAP2/PLK1/NKX3-1/BAK1/GPSM1/APP/BDNF/TRAF2/DTX3L/LDOC1/HSPA5/ABL…
GO_REGULATION_OF_MUSCLE_CELL_DIFFERENTIATION	GO_REGULATION_OF_MUSCLE_CELL_DIFFERENTIATION	145	0.481372	1.72171	4.11e-05	0.000527817	0.000391	3998	tags=40%, list=20%, signal=32%	GREM1/CXCL9/CXCL10/EREG/CCL8/RGS4/CD53/SHOX2/CDH2/BOC/EHD2/CYP26B1/IGF1/NRG1/RGS2/PI16/RBM24/CDH15/HDAC9/TNFSF14/SOD2/CAPN2/MMP14/EDN1/TGFB1/RBPMS2/TMEM119/ZEB1/DKK1/NFATC1/PDGFB/AKAP6/NKX2-5/CDON/EHD1/MAPK12/IL4R/ARRB2/MEF2C/MAPK11/NFATC2/HAMP/BHLHA15/EFNB2/CAMK1/MEGF10/ENG/ANKRD2/PRDM6/LMOD3/FLT3LG/DLL1/GPER1/BDNF/DNMT1/SRF/ABL1/FLOT1
GO_CELLULAR_RESPONSE_TO_EXTERNAL_STIMULUS	GO_CELLULAR_RESPONSE_TO_EXTERNAL_STIMULUS	320	0.39815	1.55125	4.13e-05	0.000529093	0.000391945	4078	tags=30%, list=21%, signal=24%	SFRP2/TNC/POSTN/TLR8/PCSK9/CYBB/ICAM1/COL1A1/CASP5/AXL/ANKRD1/AIF1/PTPRC/MMP7/FOLR2/SOX9/MAP1LC3C/TNFRSF8/MYH13/SFRP1/GAS6/P2RY12/FAS/VCAM1/P2RX7/CTSV/SNAI2/WNT11/CASP1/NUAK2/IL15/IFI16/ITGA4/DSC2/LYN/PENK/LRRK2/TNFSF14/FOSL1/ITGA2/UCN2/IRF1/FYN/TLR7/KLF10/EGFR/CDKN2B/PHEX/KANK2/LAMP2/PTGS2/VDR/SRD5A1/MAP3K14/HABP4/CD68/CNN2/RALB/PMAIP1/ADORA2B/WNT9B/IL1B/BHLHA15/ITGA6/CD40/JUN/TLR3/ENG/KCNB1/NAM…
GO_GROWTH_FACTOR_RECEPTOR_BINDING	GO_GROWTH_FACTOR_RECEPTOR_BINDING	130	0.491356	1.73533	4.15e-05	0.000529893	0.000392538	3110	tags=35%, list=16%, signal=29%	GREM1/EFEMP1/FGF5/IL6/EREG/FGF7/CSF3/CSF2/IL12RB1/IL10/AREG/ITGA5/CD300LF/FLRT2/EPGN/IL11/ECM1/ITGB3/PDGFRB/FGF1/VEGFC/PDGFC/MS4A1/IL1RAP/FGF16/FGF10/LYN/PDGFRA/PTPRJ/FYN/FGF2/EGF/IL12B/JAK2/PDGFB/IL36G/PDGFA/IL6ST/HBEGF/IL1B/IL6R/IL36RN/IL21/IL12A/TGFA
GO_NEGATIVE_REGULATION_OF_HEMOPOIESIS	GO_NEGATIVE_REGULATION_OF_HEMOPOIESIS	136	0.484797	1.72046	4.2e-05	0.00053609	0.000397129	2425	tags=30%, list=12%, signal=27%	LILRB4/C1QC/INHBA/CCL3/LAG3/FBN1/GPR68/FGL2/LILRB1/CTLA4/TNFSF4/LTF/CD74/FSTL3/SFRP1/FCGR2B/LILRB3/ANXA1/RUNX3/TMEM176B/GPR171/TBX21/ADIPOQ/CDK6/TMEM176A/MAFB/IFNL1/SOCS1/DTX1/LYN/LRRC17/GPR55/MYC/IRF1/FOXP3/JAK3/KLF13/GLI3/LOXL3/ZBTB16/IFNB1
GO_SUBSTRATE_DEPENDENT_CELL_MIGRATION	GO_SUBSTRATE_DEPENDENT_CELL_MIGRATION	27	0.715628	1.91237	4.22e-05	0.000537145	0.00039791	1529	tags=52%, list=8%, signal=48%	FN1/PTPRC/NRP2/NTN1/ITGA11/P2RY12/SLIT2/VEGFC/TNFRSF12A/SNAI2/SEMA3A/FMNL1/NRP1/ITGA2
GO_ASTROCYTE_DEVELOPMENT	GO_ASTROCYTE_DEVELOPMENT	40	0.667417	1.95498	4.34e-05	0.000551713	0.000408702	3702	tags=60%, list=19%, signal=49%	IL6/FPR2/C1QA/ROR2/IFNG/S100A8/C5AR1/TREM2/VIM/ROR1/TSPAN2/CDK6/TNF/EGFR/PLP1/LDLR/LRP1/LAMB2/NR1D1/IL1B/TLR4/APP/DLL1/ADORA2A
GO_REGULATION_OF_WOUND_HEALING	GO_REGULATION_OF_WOUND_HEALING	137	0.486139	1.73125	4.35e-05	0.000551713	0.000408702	2393	tags=32%, list=12%, signal=28%	FAP/CD109/SERPINB2/F3/CAV1/FCER1G/PLEK/PDPN/SERPING1/PLAUR/C1QTNF1/SERPINE2/PLAU/CLEC7A/SERPINE1/THBS1/HPSE/MYLK/ANXA1/APOE/TNFRSF12A/ANXA5/ADTRP/FOXC2/TNFAIP3/LYN/PRKCQ/PRKG1/PDGFRA/F2R/SH2B3/ANXA2/EDN1/FGF2/PHLDB2/DUSP10/TFPI/TBXA2R/CXCR4/KRT1/VTN/PDGFB/PDGFA/SMOC2
GO_POSITIVE_REGULATION_OF_EPITHELIAL_CELL_PROLIFERATION	GO_POSITIVE_REGULATION_OF_EPITHELIAL_CELL_PROLIFERATION	184	0.454237	1.67841	4.4e-05	0.000557273	0.000412821	2619	tags=33%, list=13%, signal=29%	F3/FGF7/CCL24/CCL5/CCL11/FGFBP1/CCL26/IL10/MMP12/NOG/TWIST1/C5AR1/PTPRN/NRP2/CXCL12/C5AR2/AREG/SOX9/SFRP1/WNT7A/HTRA1/EPGN/ECM1/ITGB3/WNT2/CAV2/NOD2/FGF1/VEGFC/IGF1/HAS2/EGR3/CDH3/FGFR1/SCG2/OSR2/FGF10/ITGA4/TNFAIP3/EYA1/AGTR1/NRP1/TGM1/MYC/AKT3/DYSF/NR4A3/FGF2/EGFR/APELA/SOX11/APLNR/PDGFB/PPP1R16B/APLN/TGFBR1/TNFSF12/CYP7B1/HIF1A/ACVRL1
GO_REGULATION_OF_STRESS_ACTIVATED_PROTEIN_KINASE_SIGNALING_CASCADE	GO_REGULATION_OF_STRESS_ACTIVATED_PROTEIN_KINASE_SIGNALING_CASCADE	224	0.431433	1.62177	4.44e-05	0.000560874	0.000415488	3223	tags=28%, list=16%, signal=24%	SFRP2/CCL21/SPHK1/ROR2/NCF1/SIRPA/CCL19/TLR6/SERPINB3/SLAMF1/PTPN22/SCIMP/SFRP1/WNT7A/MMP8/HAND2/FCGR2B/FAS/NOD2/DACT1/TGFB2/BIRC7/HGF/ZEB2/TNF/SEMA3A/SH3RF2/TNFRSF19/LYN/CD27/SH3RF3/EDN1/MYC/FGD2/DKK1/DUSP10/EGFR/PER1/DUSP1/MAP4K1/CD40LG/MAP4K4/GADD45B/GDF6/IL36G/TPD52L1/RASGRP1/XDH/TNFSF11/MAP3K3/IL1B/FOXM1/MFHAS1/CYLD/IL36RN/FZD8/RAPGEF1/TLR3/EPHB1/MAP3K6/DUSP3/SERPINF2/AIDA
GO_TUMOR_NECROSIS_FACTOR_RECEPTOR_SUPERFAMILY_BINDING	GO_TUMOR_NECROSIS_FACTOR_RECEPTOR_SUPERFAMILY_BINDING	43	0.644341	1.91767	4.48e-05	0.000564818	0.00041841	2886	tags=42%, list=15%, signal=36%	CD70/TNFSF13B/TNFSF4/FASLG/TNFSF8/LTA/TNF/NGF/STAT1/LTB/TNFSF14/TNFSF10/TNFSF9/CD40LG/TNFSF18/TNFSF12/TNFSF11/TRAF1
GO_CELLULAR_RESPONSE_TO_AMINO_ACID_STIMULUS	GO_CELLULAR_RESPONSE_TO_AMINO_ACID_STIMULUS	63	0.59405	1.89075	4.49e-05	0.00056589	0.000419204	4078	tags=44%, list=21%, signal=35%	CYBB/COL1A1/COL1A2/COL16A1/COL3A1/COL6A1/COL5A2/MMP2/CPEB1/PDGFC/TNF/SOCS1/CAPN2/PDGFRA/CEBPB/FYN/ZEB1/EGFR/NTRK2/SH3BP4/COL4A1/NEURL1/RRAGC/NSMF/BAIAP2/DNMT1/RRAGA/RRAGD
GO_REGULATION_OF_TUBE_SIZE	GO_REGULATION_OF_TUBE_SIZE	137	0.485201	1.7279	4.57e-05	0.000572965	0.000424445	3790	tags=43%, list=19%, signal=35%	CAV1/ICAM1/COMP/CD38/P2RX1/HRH2/HTR1D/KCNMB1/HTR2A/ADRB3/APOE/ACTA2/RGS2/EDNRA/ADORA1/FOXC2/PTAFR/KCNMA1/HTR7/ADRA1D/AGTR1/PRKG1/SOD2/GJA5/F2R/ADCYAP1/ADRA1B/EDN1/HRH1/SLC8A1/EGFR/TBXA2R/NPR1/APLN/BDKRB2/ITGA1/GRIP2/UTS2/PTGS2/ECE1/HTR1B/ADRB2/ADORA2B/WNT9B/CPS1/SMTNL1/NPPB/SERPINF2/HMOX1/UTS2B/PLOD3/ACE2/CALCA/CRP/FOXC1/GPER1/DOCK4/ADORA2A/ADM
GO_RESPONSE_TO_REACTIVE_OXYGEN_SPECIES	GO_RESPONSE_TO_REACTIVE_OXYGEN_SPECIES	217	0.430503	1.61484	4.57e-05	0.000572965	0.000424445	2518	tags=23%, list=13%, signal=20%	IL6/MMP3/MMP9/COL1A1/AXL/IL10/NCF1/PTPRN/GPR37/AREG/SIRPA/CCL19/BTK/ANXA1/MMP2/PDGFRB/IL18RAP/APOE/SOD3/S100A7/CRYAB/HGF/TPM1/TNF/GNAO1/MPO/ADA/TNFAIP3/STAT1/LRRK2/FOSL1/SOD2/CAPN2/PDGFRA/EDN1/FBLN5/NR4A3/CYP1B1/FYN/NME8/SLC8A1/EGFR/DUSP1/LDHA/HP/DPEP1/MET/PPARGC1A/PLK3
GO_CELLULAR_RESPONSE_TO_DRUG	GO_CELLULAR_RESPONSE_TO_DRUG	407	0.380865	1.51134	4.62e-05	0.000579058	0.000428959	2616	tags=21%, list=13%, signal=19%	HMGA2/IL6/MT2A/MMP3/AIM2/CYBB/ICAM1/SLAMF8/AXL/RGS4/ANKRD1/AIF1/FLNA/SPI1/IL10/GPR37/HRH2/HTR1D/SIRPA/FOLR2/CASQ2/SOX9/KCNMB1/HTR2A/PTPN22/SFRP1/GAS6/VIM/ADCY7/P2RY12/PDE4B/ANXA1/SLIT2/CAV2/NOD2/IL18RAP/P2RX7/NTRK1/SERPINF1/CD69/ADIPOQ/HGF/GNG2/LY6H/TNF/GNAO1/RGS9/PTAFR/ACTB/FBXO32/HTR3A/HTR7/NR3C1/PRNP/TNFAIP3/KLF9/LRRK2/LYPD1/B2M/EDN1/MYC/GJB2/NR4A3/RGS10/CYP1B1/FYN/HRH1/EGR1/SLC8A1/EGFR/MAP4K1…
GO_REGULATION_OF_VIRAL_LIFE_CYCLE	GO_REGULATION_OF_VIRAL_LIFE_CYCLE	137	0.484602	1.72577	4.65e-05	0.000581525	0.000430787	2425	tags=27%, list=12%, signal=24%	HMGA2/CCL8/PTX3/CCL5/LGALS1/IFITM3/IFITM1/IFIT1/LTF/CD74/RSAD2/CAV2/SLPI/IFI27/IFITM2/ISG20/CD4/CD28/TNF/FCN1/OASL/IFI16/BST2/CXCL8/AICDA/STOM/MX1/OAS2/ADARB1/GSN/IFNL3/IFIT5/LAMP3/TRIM15/APOBEC3A/ISG15/IFNB1
GO_REGULATION_OF_MUSCLE_SYSTEM_PROCESS	GO_REGULATION_OF_MUSCLE_SYSTEM_PROCESS	227	0.425923	1.60342	4.67e-05	0.000582374	0.000431415	4196	tags=41%, list=21%, signal=33%	SPHK1/PLN/CAV1/RGS4/CNN1/AIF1/FLNA/BIN1/P2RX1/ANXA6/CASQ2/HAND2/PDE4B/MYL9/MLIP/IGF1/IGFBP5/LMCD1/GATA5/SGCA/TIFAB/RGS2/HSPB6/ANK2/ADORA1/TPM1/PI16/PTAFR/KCNMA1/FBXO32/TNFRSF1B/KCNA1/ADA/DSC2/ADRA1D/PRKG1/MYBPH/GJA5/ITGA2/F2R/ADRA1B/EDN1/NR4A3/TNNT1/PIK3CG/MYL3/SPX/SLC8A1/TBXA2R/PROK2/AKAP6/DMD/SLN/TRPC3/NKX2-5/NMU/PTGS2/MYL2/IL6ST/PPARGC1A/CHRM2/STC1/ADRB2/SSTR2/ADORA2B/HAMP/MYBPC3/DSP/CLIC2/ATP…
GO_RESPONSE_TO_DSRNA	GO_RESPONSE_TO_DSRNA	51	0.625228	1.91644	4.73e-05	0.00058899	0.000436316	3080	tags=27%, list=16%, signal=23%	COLEC12/CAV1/IFIT1/P2RX7/IFIH1/RFTN1/IFNK/DDX58/IFNE/IRAK3/IFNB1/RALB/PMAIP1/TLR3
GO_MONOCARBOXYLIC_ACID_CATABOLIC_PROCESS	GO_MONOCARBOXYLIC_ACID_CATABOLIC_PROCESS	126	-0.464407	-1.74818	4.75e-05	0.000590624	0.000437526	3723	tags=37%, list=19%, signal=30%	PEX13/ECHS1/ACBD5/MCEE/ACOX3/ACAD10/HADH/DCXR/ACADVL/HSD17B4/FABP1/IVD/ACAD11/DECR2/AGXT/DECR1/XYLB/IDUA/CRABP1/SORD/ACAA1/CNR1/ECHDC2/ACADL/ABCD3/AMACR/LPIN3/CPT1B/FAAH/CROT/LDHD/ACOX1/CEL/SLC27A2/ABAT/CYP4A11/CYP26A1/HOGA1/LIPE/ALDH5A1/PLIN5/CYP4F3/CYP4F2/ACOXL/CYP4F12/SULT2A1
GO_MODIFICATION_OF_MORPHOLOGY_OR_PHYSIOLOGY_OF_OTHER_ORGANISM_INVOLVED_IN_SYMBIOTIC_INTERACTION	GO_MODIFICATION_OF_MORPHOLOGY_OR_PHYSIOLOGY_OF_OTHER_ORGANISM_INVOLVED_IN_SYMBIOTIC_INTERACTION	109	0.512396	1.7813	4.84e-05	0.000600308	0.000444701	4959	tags=43%, list=25%, signal=32%	HMGA2/KRT6A/CD209/CCL8/CSF1R/PTX3/CCL4/CCL5/CCL3/CXCL6/LTF/CTSG/CAV2/APOE/SERPINB9/IFI27/CD4/ANXA2/TGFB1/STOM/CAMP/AZU1/ITGAV/TYMS/PF4/SFTPD/ELANE/JUN/PSMC3/KPNA2/TNIP1/KPNA3/RRAGA/PC/FBXL2/LEF1/CLEC4M/RAB9A/ATG7/IGF2R/EIF2AK2/HYAL2/NTRK3/AQP1/CFL1/IRGM/GAPDH
GO_RESPONSE_TO_INTERFERON_BETA	GO_RESPONSE_TO_INTERFERON_BETA	27	0.711805	1.90215	4.87e-05	0.000602661	0.000446443	3458	tags=56%, list=18%, signal=46%	AIM2/MNDA/IFITM3/IFITM1/PYHIN1/IFITM2/IFI16/STAT1/BST2/CAPN2/IRF1/IFNB1/TLR3/PLSCR1/XAF1
GO_MHC_CLASS_II_PROTEIN_COMPLEX_BINDING	GO_MHC_CLASS_II_PROTEIN_COMPLEX_BINDING	16	0.810165	1.93676	4.88e-05	0.00060352	0.00044708	1683	tags=50%, list=9%, signal=46%	HLA-DRB1/HLA-DRA/HLA-DMB/CD74/HLA-DOA/HLA-DOB/MS4A1/HLA-DMA
GO_I_BAND	GO_I_BAND	139	0.48359	1.72366	4.95e-05	0.000611298	0.000452841	3248	tags=37%, list=16%, signal=31%	ACTC1/DES/AHNAK2/FLNC/PDLIM3/ANKRD1/SYNC/FLNA/BIN1/JPH2/PDLIM4/CASQ2/NEXN/PDE4B/MYL9/PALLD/PDLIM7/ACTN1/CRYAB/FERMT2/ANK2/PARVB/ANK1/ACTN2/FBXO32/CFL2/KCNE1/MYOM3/IGFN1/SCN3B/FHL3/SYNPO2/SYNPO/MYL3/PDLIM2/MYOZ2/SLC8A1/RYR1/DMD/CSRP1/MYPN/PARVA/FHOD3/MYOZ3/SMTNL1/ATP2B4/PGM5/RYR2/PDLIM5/CACNA1C/ANKRD2
GO_UNSATURATED_FATTY_ACID_METABOLIC_PROCESS	GO_UNSATURATED_FATTY_ACID_METABOLIC_PROCESS	105	-0.491176	-1.8136	4.99e-05	0.00061403	0.000454866	1735	tags=31%, list=9%, signal=29%	ALOX12B/FAAH2/AKR1C4/AVP/EPHX2/ALOX5/ELOVL6/FAAH/ALOX12/ACOX1/AKR1C1/CYP4A11/CYP2D6/PLA2G4B/PLA2G10/CYP4F11/CYP1A2/CYP2C8/CYP2J2/AKR1C3/CYP2C9/PLA2G4F/ALOX15/CYP2C18/GSTM2/GSTA1/CYP4F3/AKR1C2/CYP4F2/CYP1A1/CYP4F12/HPGD/CYP4F8
GO_NEGATIVE_REGULATION_OF_ANTIGEN_RECEPTOR_MEDIATED_SIGNALING_PATHWAY	GO_NEGATIVE_REGULATION_OF_ANTIGEN_RECEPTOR_MEDIATED_SIGNALING_PATHWAY	27	0.711345	1.90092	5.17e-05	0.000635129	0.000470496	2045	tags=48%, list=10%, signal=43%	LILRB4/GBP1/PTPN22/CD300A/FCRL3/FCGR2B/UBASH3A/THY1/PRNP/CD22/PLCL2/PTPRJ/LPXN
GO_RESPONSE_TO_TRANSFORMING_GROWTH_FACTOR_BETA	GO_RESPONSE_TO_TRANSFORMING_GROWTH_FACTOR_BETA	232	0.422919	1.59129	5.28e-05	0.000648161	0.000480149	3036	tags=30%, list=15%, signal=25%	POSTN/CILP/HTRA3/CD109/CAV1/COL1A1/CHST11/LEFTY2/COL1A2/COL3A1/ANKRD1/PMEPA1/FBN1/LOX/ASPN/EMILIN1/GDF5/SOX9/FMOD/TGFB3/THBS1/SFRP1/WNT7A/LTBP2/HTRA1/MXRA5/RUNX3/WNT2/CAV2/VEPH1/TGFB2/TGFB1I1/GDF10/FERMT2/VASN/NR3C1/PENK/DKK3/NOX4/FBN2/LRRC32/LTBP1/EDN1/TGFB1/ITGB5/FYN/DAB2/ZEB1/ZYX/GCNT2/CDKN2B/SOX11/ITGA3/NRROS/NREP/COL4A2/FNDC4/TGFBR1/PPARGC1A/DLX1/ARRB2/ACVRL1/HTRA4/MEF2C/TGFBR2/ADAM9/PML/JUN…
GO_CHEMOKINE_BINDING	GO_CHEMOKINE_BINDING	32	0.695229	1.93674	5.33e-05	0.000652208	0.000483147	3272	tags=62%, list=17%, signal=52%	CCR5/PDPN/CCR1/CCR2/CXCR3/ITGB3/CXCR6/CCR8/ITGA4/CCR4/CXCR1/CXCR5/CXCR4/CCR6/ITGB1/ITGAV/PLP2/A2M/ACKR1/ACKR2
GO_BONE_MORPHOGENESIS	GO_BONE_MORPHOGENESIS	111	0.506042	1.76153	5.37e-05	0.000656946	0.000486657	2851	tags=36%, list=14%, signal=31%	SFRP2/SFRP4/COL6A2/COL1A1/COMP/COL6A1/COL6A3/TWIST1/MMP13/ANXA6/CDX1/SOX9/LTF/TGFB3/SHOX2/VIT/COL12A1/CYP26B1/BMPR1B/TIFAB/HAS2/SP5/OSR2/SCARA3/RUNX2/MMP14/ANXA2/COL7A1/TMEM119/RAB23/ACP5/COL13A1/MMP16/GLI3/COL14A1/MATN3/STC1/MEF2C/SERPINH1/TGFBR2
GO_NEGATIVE_REGULATION_OF_EXTRINSIC_APOPTOTIC_SIGNALING_PATHWAY	GO_NEGATIVE_REGULATION_OF_EXTRINSIC_APOPTOTIC_SIGNALING_PATHWAY	101	0.512731	1.75705	5.45e-05	0.000665063	0.00049267	4194	tags=38%, list=21%, signal=30%	SFRP2/ICAM1/CSF2/FASLG/SERPINE1/THBS1/FAIM2/FAS/IFI6/IGF1/SNAI2/HGF/TNF/SCG2/FGF10/TNFAIP3/EYA1/NRP1/TNFSF10/ITPRIP/FYN/CX3CL1/GDNF/ITGAV/TGFBR1/IL1B/PF4/ITGA6/ACVR1/HMOX1/LMNA/MCL1/PEA15/TRAF2/YAP1/GATA1/EYA4/NOS3
GO_INOSITOL_LIPID_MEDIATED_SIGNALING	GO_INOSITOL_LIPID_MEDIATED_SIGNALING	184	0.45114	1.66697	5.47e-05	0.00066633	0.000493609	2517	tags=29%, list=13%, signal=26%	ROR2/CSF3/CSF1R/CCL5/PIK3AP1/TNFAIP8L3/TWIST1/NCF1/SOX9/SERPINE2/DCN/HTR2A/HCST/OSM/ROR1/PDGFRB/PIK3CD/PIK3R5/NTRK1/IGF1/PDGFC/TGFB2/HGF/PRR5L/CD28/TNF/PTAFR/FGFR1/NGF/LYN/PLCL2/PDGFRA/F2R/EDN1/HCLS1/PIK3CG/FYN/PIP4K2A/FLT3/EGFR/GSN/NTRK2/NCS1/IL18/JAK2/PDGFB/PPP1R16B/IER3/PLCB2/PDGFA/PIK3C2G/ANGPT1/RASGRP1/NLRC3
GO_VASCULAR_PROCESS_IN_CIRCULATORY_SYSTEM	GO_VASCULAR_PROCESS_IN_CIRCULATORY_SYSTEM	166	0.456481	1.66724	5.49e-05	0.000667835	0.000494723	3796	tags=41%, list=19%, signal=33%	CAV1/ICAM1/COMP/CD38/P2RX1/HRH2/HTR1D/KCNMB1/HTR2A/ADRB3/SLIT2/APOE/ACTA2/RGS2/EDNRA/ADORA1/FOXC2/PTAFR/KCNMA1/HTR7/ADRA1D/AGTR1/PRKG1/SOD2/GJA5/F2R/ADCYAP1/ADRA1B/EDN1/TGFB1/PTPRJ/HRH1/SLC8A1/EGFR/TBXA2R/AZU1/NPR1/AKAP12/APLN/BDKRB2/ITGA1/GRIP2/UTS2/PTGS2/ANGPT1/ECE1/HTR1B/ADRB2/ADORA2B/CPS1/SMTNL1/NPPB/PDE3A/SERPINF2/HMOX1/PDE2A/UTS2B/PLOD3/ACE2/CALCA/CRP/FOXC1/GPER1/DOCK4/TACR2/ADORA2A/ADM/TEK
GO_AGING	GO_AGING	303	0.404501	1.56222	5.56e-05	0.000675095	0.000500102	4038	tags=33%, list=20%, signal=27%	HMGA2/KRT14/C1QA/BCL2A1/ICAM1/ITGB2/COMP/CCL11/KIR2DL4/TIMP2/IL10/TWIST1/MMP7/SERPING1/DCN/KCNMB1/TGFB3/SERPINE1/HTR2A/RETN/VCAM1/PDGFRB/NTRK1/SERPINF1/NEK6/CTSV/CDKN2A/IGFBP5/CDK6/CRYAB/LOXL2/TIMP1/KRT16/PLK2/GNAO1/PITX3/PAX5/IL15/MPO/TNFRSF1B/PRNP/ADA/PENK/LRRK2/NOX4/SOD2/PRELP/B2M/EDN1/AKT3/MME/GJB2/NUAK1/RNF165/CX3CL1/SNCA/DKK1/CTSC/GSN/CDKN2B/LITAF/COL4A2/ILK/PTGS2/KMO/LRP1/PPARGC1A/TYMS/CD6…
GO_CARTILAGE_MORPHOGENESIS	GO_CARTILAGE_MORPHOGENESIS	28	0.719551	1.94768	5.64e-05	0.000683087	0.000506022	2721	tags=57%, list=14%, signal=49%	COL6A2/COL6A1/COL6A3/RSPO2/VIT/HAND2/COL12A1/HAND1/SNAI2/SNAI1/SCARA3/COL7A1/COL14A1/MATN3/STC1/MEF2C
GO_REGULATION_OF_CARTILAGE_DEVELOPMENT	GO_REGULATION_OF_CARTILAGE_DEVELOPMENT	62	0.586363	1.86837	5.68e-05	0.000686876	0.000508829	2619	tags=40%, list=13%, signal=35%	GREM1/EFEMP1/PTHLH/ADAMTS12/NOG/GDF5/SOX9/CTSK/SHOX2/PKDCC/GLI2/BMPR1B/SNAI2/WNT11/LOXL2/BMP1/TRPS1/MAF/RUNX2/ANXA2/GDF6/GLI3/ZBTB16/TGFBR1/ACVRL1
GO_NEGATIVE_REGULATION_OF_INNATE_IMMUNE_RESPONSE	GO_NEGATIVE_REGULATION_OF_INNATE_IMMUNE_RESPONSE	56	0.610566	1.91162	5.7e-05	0.000686876	0.000508829	3133	tags=46%, list=16%, signal=39%	VSIG4/SERPINB4/SLAMF8/KIR2DL4/HAVCR2/MMP12/SERPING1/CR1/LILRB1/SERPINB9/HLA-F/SAMHD1/NLRC5/IFI16/TNFAIP3/DUSP10/NMI/IRAK3/NLRC3/DRD2/ARRB2/A2M/HLA-E/LGALS9/HLA-G/MICA
GO_NEGATIVE_REGULATION_OF_PROTEIN_MATURATION	GO_NEGATIVE_REGULATION_OF_PROTEIN_MATURATION	32	0.693683	1.93244	5.72e-05	0.000686876	0.000508829	1777	tags=41%, list=9%, signal=37%	GAS1/CST7/SERPINE2/SERPINE1/THBS1/BIRC3/BIRC7/IL1R2/PRNP/LRRK2/NLRP7/CARD16/CTSZ
GO_POSITIVE_REGULATION_OF_INTERLEUKIN_1_SECRETION	GO_POSITIVE_REGULATION_OF_INTERLEUKIN_1_SECRETION	37	0.661561	1.89972	5.72e-05	0.000686876	0.000508829	4509	tags=68%, list=23%, signal=52%	SAA1/TLR8/AIM2/LILRA5/NLRP3/CCL3/CCL19/LILRA2/NOD2/P2RX7/CASP1/NLRP10/NLRP7/PANX1/NLRP12/LGALS9/TLR4/ORM2/LPL/NLRP2/GSDMD/NLRP1/PYCARD/ORM1/TRIM16
GO_REACTIVE_NITROGEN_SPECIES_METABOLIC_PROCESS	GO_REACTIVE_NITROGEN_SPECIES_METABOLIC_PROCESS	75	0.563711	1.8432	5.72e-05	0.000686876	0.000508829	3044	tags=36%, list=15%, signal=31%	CAV1/ICAM1/ITGB2/PTX3/IFNG/AIF1/IL10/SIRPA/TLR6/PTGIS/CLEC7A/MMP8/TNF/TLR2/TMEM106A/EDN1/CYP1B1/ACP5/KLRC4-KLRK1/JAK2/CD47/PTGS2/CPS1/IL1B/KLF2/CLU/ATP2B4
GO_MEMBRANE_INVAGINATION	GO_MEMBRANE_INVAGINATION	68	0.570514	1.83818	6.18e-05	0.000740169	0.000548308	2081	tags=37%, list=11%, signal=33%	MARCO/IGLL5/FCGR1A/ITGB2/FCER1G/AIF1/ITGAM/NCKAP1L/MSR1/RAB31/TREM2/C3/THBS1/CD300A/FCGR2B/BIN2/STAP1/MFGE8/RAC2/SYT11/ITGA2/GULP1/GSN/XKR4/ARHGAP25
GO_POSITIVE_REGULATION_OF_NEURON_DEATH	GO_POSITIVE_REGULATION_OF_NEURON_DEATH	93	0.534755	1.80869	6.25e-05	0.000747176	0.000553498	3026	tags=33%, list=15%, signal=28%	C1QA/PCSK9/ITGB2/IFNG/TYROBP/CCL3/ITGAM/TLR6/FASLG/FCGR2B/TGFB2/ADORA1/TNF/PITX3/PRNP/CAPN2/FYN/CTSZ/SNCA/EGR1/DKK1/NUPR1/ITGA1/KMO/BACE1/DDIT4/MYBL2/PAK3/EFNB2/CLU/JUN
GO_PROTEIN_PROCESSING	GO_PROTEIN_PROCESSING	204	0.44084	1.64417	6.26e-05	0.000747176	0.000553498	3740	tags=34%, list=19%, signal=28%	KLK6/GAS1/F3/AEBP1/PCSK9/ADAMTS2/COMP/CPXM1/C1R/SRGN/CST7/SERPINE2/PLAU/SERPINE1/CCBE1/THBS1/CTSG/PCSK1/CPA3/BIRC3/CPXM2/P2RX7/BIRC7/IL1R2/CASP1/BAG2/CMA1/IFI16/PRNP/NGF/PRSS3/LRRK2/SPON1/MMP14/NLRP7/CARD16/ADAMTS3/ANXA2/MME/CTSZ/GRIN2A/GSN/PCSK5/MMP16/SCG5/GLI3/CPM/CES1/CD5L/ECE1/CTSS/PLAT/PLGRKT/ENPEP/LDLRAD3/ADAM8/CARD18/GGT1/SERPINF2/KLK13/ENO1/ACE2/BAK1/TSHB/PGK1/KLK1/CPE/CIDEB/MYH9
GO_POSITIVE_REGULATION_OF_SPROUTING_ANGIOGENESIS	GO_POSITIVE_REGULATION_OF_SPROUTING_ANGIOGENESIS	38	0.659066	1.89615	6.29e-05	0.000750135	0.00055569	4201	tags=68%, list=21%, signal=54%	FGFBP1/IL10/ITGA5/ANXA1/FGF1/PLK2/FOXC2/HDAC9/AGTR1/NRP1/AKT3/FGF2/BMPER/APELA/APLNR/PPP1R16B/PTGS2/MAP3K3/RHOJ/HMOX1/DLL1/PKM/ABL1/KLF4/JAK1/SMAD1
GO_HETEROPHILIC_CELL_CELL_ADHESION_VIA_PLASMA_MEMBRANE_CELL_ADHESION_MOLECULES	GO_HETEROPHILIC_CELL_CELL_ADHESION_VIA_PLASMA_MEMBRANE_CELL_ADHESION_MOLECULES	41	0.648568	1.91145	6.31e-05	0.000751068	0.000556381	1709	tags=37%, list=9%, signal=33%	TENM2/TENM3/CD209/CADM3/ICAM1/IGSF21/ITGA5/CDH2/VCAM1/PTPRD/SCARF2/ITGAL/CD6/LGALS7B/HMCN1
GO_COFACTOR_METABOLIC_PROCESS	GO_COFACTOR_METABOLIC_PROCESS	428	-0.332264	-1.44303	6.36e-05	0.000754748	0.000559107	3248	tags=23%, list=16%, signal=19%	COQ7/AFMID/FDXR/HSD17B4/PDP2/SLC11A2/PRKG2/ABCB6/PRDX2/AKR1B10/RSAD1/GGTLC3/MVK/SCD/PPOX/BOLA2B/MPV17L/SLC22A13/AMBP/DGAT1/OXSM/SLC23A1/LPO/MT-CO2/DCAKD/FTCD/NUDT12/MGST1/ACSS1/TPK1/GGT7/OPLAH/GSTO2/ACSF2/CBR4/NMNAT3/ALAS1/ACOT11/TCN1/AKR1C4/NUDT13/ACSM1/MGST2/MOCS1/ACSBG2/ACSL5/FASN/MCCC2/BAAT/DUOXA1/MCCC1/DUOX1/PCBD1/SLC23A2/EPX/MAT1A/ELOVL6/ASPDH/NOXA1/NOX1/CROT/AMN/GCLC/UGT1A4/AADAT/NADSYN1/G…
GO_REGULATION_OF_PEPTIDYL_SERINE_PHOSPHORYLATION	GO_REGULATION_OF_PEPTIDYL_SERINE_PHOSPHORYLATION	134	0.483207	1.71047	6.36e-05	0.000754748	0.000559107	3547	tags=29%, list=18%, signal=24%	SFRP2/IL6/CSF3/CAV1/IFNG/GAS6/CD44/IL11/OSM/TCL1A/HGF/TNF/IFNK/LIF/PLCL2/TGFB1/HCLS1/SNCA/DKK1/EGFR/IFNE/NTRK2/BDKRB2/DMD/PTGS2/IFNB1/ANGPT1/BCAR3/DDIT4/ARRB2/PLCL1/RET/CAMK1/ATP2B4/RAMP3/MAD2L2/BAK1/SH2D3C/APP
GO_REGULATION_OF_ALPHA_BETA_T_CELL_DIFFERENTIATION	GO_REGULATION_OF_ALPHA_BETA_T_CELL_DIFFERENTIATION	62	0.584027	1.86093	6.44e-05	0.000761848	0.000564367	2941	tags=48%, list=15%, signal=41%	CD80/IFNG/NLRP3/NCKAP1L/IL12RB1/SASH3/CCL19/CD86/TNFSF4/ZNF683/ANXA1/RUNX3/IL27/TBX21/IRF4/SOCS1/ADA/ZAP70/FOXP3/JAK3/PRDM1/IL12B/IL18/GLI3/LOXL3/ZBTB16/IL4R/TGFBR2/LGALS9/HLX
GO_NEGATIVE_REGULATION_OF_WNT_SIGNALING_PATHWAY	GO_NEGATIVE_REGULATION_OF_WNT_SIGNALING_PATHWAY	206	0.434681	1.62042	6.47e-05	0.000764187	0.0005661	3029	tags=24%, list=15%, signal=20%	SFRP2/APCDD1L/GREM1/SFRP4/CTHRC1/ROR2/CAV1/ALPK2/PSMB9/NOG/WNT5B/TBX18/BICC1/SOX9/IGFBP6/SFRP1/CDH2/NXN/APOE/DACT1/SOST/SNAI2/WNT11/TNN/TRABD2A/PRICKLE1/HIC1/DACT3/DKK3/KREMEN2/DKK2/RBMS3/DAB2/EGR1/DKK1/WWTR1/NFATC1/LATS2/PSMB8/NKX2-5/GLI3/LRP1/HECW1/DRAXIN/IGFBP1/PTPRO/PSMA8/CYLD/RAPGEF1
GO_FILOPODIUM	GO_FILOPODIUM	100	0.514661	1.76256	6.49e-05	0.000765352	0.000566963	4261	tags=48%, list=22%, signal=38%	ACTC1/TENM2/ACTG2/PDPN/MYO1G/SCIMP/MSN/LCP1/ITGB3/VCAM1/ACTA2/GAP43/GPM6A/ANTXR1/ACTN2/ERMN/ARL4C/MYO1B/TUBB3/TBC1D10C/FSCN1/IQGAP2/MYO5A/KITLG/ITGA3/APBB1/DMD/MYO10/ITGB1/ITGAV/UNC5C/IGF2BP1/HLA-G/ITGA6/RDX/PODXL/EPHB1/MAP2/ENAH/APP/BAIAP2/SLC9A3R1/RAPGEF3/UTRN/OSBPL3/ACTA1/CD302/NLGN1
GO_PHOSPHOLIPASE_C_ACTIVATING_G_PROTEIN_COUPLED_RECEPTOR_SIGNALING_PATHWAY	GO_PHOSPHOLIPASE_C_ACTIVATING_G_PROTEIN_COUPLED_RECEPTOR_SIGNALING_PATHWAY	107	0.513283	1.77328	6.5e-05	0.000765352	0.000566963	3704	tags=40%, list=19%, signal=33%	FPR2/FPR1/FPR3/TGM2/C3AR1/CMKLR1/C5AR1/C5AR2/P2RY6/PTGER3/HTR2A/GRP/P2RY12/GPR65/GPR174/P2RY10/ACTN2/ADRA1D/AGTR1/F2RL2/GPR55/F2R/ADRA1B/EDN1/HRH1/F2RL3/LPAR4/GRPR/CHRM2/DRD2/NMUR1/GPR18/P2RY8/LPAR1/BICD1/S1PR1/GRM5/PTH1R/GPR17/CALCA/ESR1/NPR3/HCRTR2
GO_IMMUNOGLOBULIN_SECRETION	GO_IMMUNOGLOBULIN_SECRETION	22	0.749243	1.93774	6.58e-05	0.000772599	0.000572331	3021	tags=55%, list=15%, signal=46%	IL6/TNFSF13B/TNFSF4/LAX1/TNF/CD22/IL33/TNFRSF4/POU2F2/CD40LG/HLA-E/CD40
GO_NEGATIVE_REGULATION_OF_INTERLEUKIN_1_PRODUCTION	GO_NEGATIVE_REGULATION_OF_INTERLEUKIN_1_PRODUCTION	31	0.704602	1.95571	6.58e-05	0.000772599	0.000572331	3082	tags=61%, list=16%, signal=52%	NLRP3/IL10/MEFV/CARD17/TREM2/GAS6/CD33/IGF1/IL1R2/TNFAIP3/SERPINB1/NLRP7/CARD16/CX3CL1/ACP5/ARRB2/NLRP12/PML/CARD18
GO_FLAVONOID_METABOLIC_PROCESS	GO_FLAVONOID_METABOLIC_PROCESS	14	-0.83559	-2.02598	6.72e-05	0.000787212	0.000583156	1943	tags=71%, list=10%, signal=64%	SULT1A3/UGT1A8/UGT1A3/UGT1A7/SULT1A1/UGT1A9/UGT1A6/UGT1A10/UGT1A1/CYP1A1
GO_PLASMA_MEMBRANE_RAFT	GO_PLASMA_MEMBRANE_RAFT	105	0.511088	1.76296	6.74e-05	0.000787212	0.000583156	2509	tags=31%, list=13%, signal=28%	CAV1/ITGB2/HCK/ITGAM/SELPLG/PTGIS/FASLG/HTR2A/CD8A/CDH2/P2RY12/LCP2/CAV2/EHD2/MS4A1/BVES/HAS2/ADTRP/KCNMA1/CDH15/CD177/ADCYAP1R1/LRRK2/CORO1C/F2R/ADRA1B/TFPI/ADD2/JAK2/AKAP6/PTGS2/ORAI1/SPRED1
GO_NEGATIVE_REGULATION_OF_CANONICAL_WNT_SIGNALING_PATHWAY	GO_NEGATIVE_REGULATION_OF_CANONICAL_WNT_SIGNALING_PATHWAY	174	0.450132	1.65009	6.74e-05	0.000787212	0.000583156	3719	tags=29%, list=19%, signal=24%	SFRP2/GREM1/SFRP4/CTHRC1/ROR2/CAV1/PSMB9/NOG/WNT5B/TBX18/BICC1/SOX9/IGFBP6/SFRP1/CDH2/APOE/DACT1/SOST/SNAI2/WNT11/TNN/PRICKLE1/DACT3/DKK3/KREMEN2/DKK2/RBMS3/DAB2/EGR1/DKK1/WWTR1/LATS2/PSMB8/NKX2-5/GLI3/HECW1/DRAXIN/IGFBP1/PTPRO/PSMA8/CYLD/RAPGEF1/MAD2L2/FZD1/PSMC3/SHISA6/PSMD2/PSME2/GLI1/PSMD1
GO_POSITIVE_REGULATION_OF_CELL_SUBSTRATE_ADHESION	GO_POSITIVE_REGULATION_OF_CELL_SUBSTRATE_ADHESION	113	0.504044	1.75627	6.85e-05	0.000798058	0.000591191	3062	tags=36%, list=16%, signal=31%	CCL21/FN1/CCDC80/COL16A1/FLNA/EMILIN1/FMN1/ITGA5/S100A10/MYADM/VIT/SFRP1/CSF1/CD3E/FBLN2/CDK6/HAS2/THY1/COL8A1/NRP1/NID1/ECM2/OLFM4/PTPRJ/LIMS2/CASS4/CX3CL1/ABI3BP/JAK2/CCL25/MAP4K4/ITGA3/SPOCK2/ILK/SMOC2/CCL28/NINJ1/CDH13/ITGA6/RSU1/EDIL3
GO_POSITIVE_REGULATION_OF_B_CELL_MEDIATED_IMMUNITY	GO_POSITIVE_REGULATION_OF_B_CELL_MEDIATED_IMMUNITY	32	0.689796	1.92161	6.89e-05	0.000801347	0.000593627	1608	tags=41%, list=8%, signal=37%	FCER1G/PTPRC/TNFSF4/BTK/C3/TBX21/LTA/FCER2/CLCF1/CD28/TNF/CD226/TGFB1
GO_POSITIVE_REGULATION_OF_MACROPHAGE_MIGRATION	GO_POSITIVE_REGULATION_OF_MACROPHAGE_MIGRATION	21	0.754321	1.94396	6.95e-05	0.000806858	0.00059771	1813	tags=57%, list=9%, signal=52%	C3AR1/CCL5/CMKLR1/CCL3/C5AR1/TREM2/THBS1/CSF1/P2RY12/RARRES2/MMP14/CX3CL1
GO_NEGATIVE_REGULATION_OF_PHAGOCYTOSIS	GO_NEGATIVE_REGULATION_OF_PHAGOCYTOSIS	17	0.800087	1.93707	7.1e-05	0.000823172	0.000609795	2288	tags=53%, list=12%, signal=47%	SIRPA/CD300LF/CD300A/FCGR2B/ADIPOQ/TLR2/SYT11/DYSF/CD47
GO_IGG_BINDING	GO_IGG_BINDING	10	0.877812	1.86967	7.18e-05	0.000830426	0.000615169	1658	tags=70%, list=8%, signal=64%	FCGR3A/FCGR2A/FCGR1A/FCER1G/FCGR1B/FCGR2B/FCGR3B
GO_HETEROTYPIC_CELL_CELL_ADHESION	GO_HETEROTYPIC_CELL_CELL_ADHESION	61	0.587446	1.87087	7.2e-05	0.000831746	0.000616147	3093	tags=51%, list=16%, signal=43%	LILRB2/ITGB2/IL10/PTPRC/SIRPA/ITGA5/MYADM/CD2/ITGAX/CD44/ITGB3/VCAM1/ADIPOQ/THY1/TNF/ITGA4/DSC2/LCK/GCNT2/CD200/CD47/PARVA/ITGB1/ITGAV/ITGA7/CD1D/IL1B/JAM3/DSP/ITGAD/CD200R1
GO_MAINTENANCE_OF_LOCATION	GO_MAINTENANCE_OF_LOCATION	326	0.392173	1.52931	7.23e-05	0.000833623	0.000617537	2921	tags=26%, list=15%, signal=23%	CCL21/CXCL11/CXCL9/CXCL10/IL6/PLN/CAV1/CCL3/FBN1/FLNA/SRGN/IL10/CCR5/JPH2/MSR1/S100A8/PTPRC/ANXA6/CCL19/P2RY6/CASQ2/FASLG/HTR2A/B4GALNT1/C3/ITGB3/APOE/P2RX7/RASA3/S100A7/THY1/ANXA5/CORO1A/ANK2/CD4/TNF/ENPP1/MCOLN2/SLC30A4/LYN/CD19/S100A9/FBN2/MCOLN3/PLCL2/F2R/BDKRB1/LTBP1/DYSF/LCK/MYO5A/NBL1/TMSB4X/SHANK1/CX3CL1/SNCA/FGF2/SLC8A1/GSN/SYNE3/NTSR1/KDELR3/APLNR/RYR1/AKAP6/DMD/PLCB2/NRROS/ITPR2/TMSB10…
GO_APOPTOTIC_CELL_CLEARANCE	GO_APOPTOTIC_CELL_CLEARANCE	47	0.632392	1.90698	7.33e-05	0.000843043	0.000624516	1252	tags=36%, list=6%, signal=34%	MARCO/TGM2/C4B/AXL/TYROBP/C4A/CD300LF/TREM2/C3/THBS1/GAS6/CCL2/ITGB3/C2/MFGE8/FCN1/RAC2
GO_LUMENAL_SIDE_OF_MEMBRANE	GO_LUMENAL_SIDE_OF_MEMBRANE	28	0.71506	1.93553	7.33e-05	0.000843043	0.000624516	978	tags=39%, list=5%, signal=37%	HLA-DQA1/HLA-DQB1/HLA-DPA1/HLA-DRB1/HLA-DRA/HLA-DRB5/HLA-DPB1/HLA-DQA2/CD74/HLA-F/HLA-DQB2
GO_NEGATIVE_REGULATION_OF_LEUKOCYTE_CHEMOTAXIS	GO_NEGATIVE_REGULATION_OF_LEUKOCYTE_CHEMOTAXIS	17	0.798404	1.93299	7.52e-05	0.000861734	0.000638361	2078	tags=59%, list=11%, signal=53%	GREM1/SLAMF8/C5AR2/CCL2/SLIT2/STAP1/PADI2/NBL1/DUSP1/KLRC4-KLRK1
GO_CYTOSOLIC_RIBOSOME	GO_CYTOSOLIC_RIBOSOME	100	-0.487906	-1.78205	7.52e-05	0.000861734	0.000638361	7890	tags=81%, list=40%, signal=49%	APOD/RPS16/RPS26/RPL7A/RPLP2/RPL27/RSL24D1/RPS4Y2/RPL17/RPL12/UBA52/RPL26/RPS3A/RPS9/RPL5/EIF2D/RPS5/RPL39/RPS15A/RPL37/RPS27/RPL3L/RPL10L/EIF2A/HBA1/RPS17/RPL18A/RPL8/HBA2/RPLP1/RPS20/RPL11/RPL10A/NUFIP1/RPL27A/RPS19/RPL37A/RPL41/RPL35A/RPS23/RPL7/RPS21/RPS4X/RPS25/RPL36/RPL38/RPL24/RPS7/RPL31/RPS8/RPL13/RPL36A/RPL9/RPS15/RPL22/RPLP0/RPS2/RPS24/RPS14/RPS3/RPL13A/RPL28/RPS18/RPSA/RPS11/RPL32/RPL3…
GO_TETRAPYRROLE_BINDING	GO_TETRAPYRROLE_BINDING	136	-0.449506	-1.73339	7.65e-05	0.000874606	0.000647897	2126	tags=26%, list=11%, signal=23%	MT-CO1/CYP3A4/CYP2W1/CYP4X1/TCN1/SRC/SUOX/DUOX1/EPX/CYP24A1/FLVCR1/CYP4A22/CYP3A43/CYP4A11/CYP26A1/CYP3A7/CYP2D6/CYP4F11/CYP1A2/CYP4Z1/CYB5A/CYP2C8/DUOX2/CYP2J2/FA2H/CYP2C9/CYP2C18/CYP3A5/CYP4F3/CYP4F2/CYP1A1/CYP4F12/CYP4B1/CYP4F22/CYP4F8
GO_REGULATION_OF_B_CELL_MEDIATED_IMMUNITY	GO_REGULATION_OF_B_CELL_MEDIATED_IMMUNITY	47	0.631728	1.90498	7.72e-05	0.000881068	0.000652683	1768	tags=38%, list=9%, signal=35%	FCER1G/IL10/PTPRC/CR1/TNFSF4/BTK/C3/FCGR2B/TBX21/LTA/FCER2/CLCF1/CD28/TNF/IL27RA/CD226/TGFB1/FOXP3
GO_REGULATION_OF_OSTEOCLAST_DIFFERENTIATION	GO_REGULATION_OF_OSTEOCLAST_DIFFERENTIATION	64	0.573818	1.83041	7.75e-05	0.000882797	0.000653965	2773	tags=42%, list=14%, signal=36%	LILRB4/IFNG/TYROBP/CCL3/FBN1/GPR68/LILRB1/CCR1/LTF/TREM2/FSTL3/SFRP1/CSF1/LILRB3/MAFB/TNF/LRRC17/GPR55/MITF/CEBPB/KLF10/IL12B/IL20/SLC9B2/CAMK4/TNFSF11/NOTCH2
GO_REGULATION_OF_REACTIVE_OXYGEN_SPECIES_METABOLIC_PROCESS	GO_REGULATION_OF_REACTIVE_OXYGEN_SPECIES_METABOLIC_PROCESS	172	0.450513	1.65253	7.76e-05	0.000882797	0.000653965	2938	tags=29%, list=15%, signal=25%	FPR2/MMP3/CAV1/ICAM1/ITGB2/PTX3/IFNG/AIF1/TYROBP/ITGAM/IL10/SIRPA/TLR6/PTGIS/CLEC7A/THBS1/MMP8/PDGFRB/ABCD2/CRYAB/TNF/RAC2/TMEM106A/CD177/AGTR1/NOX4/EDN1/TGFB1/FBLN5/RAB27A/STK17A/CYP1B1/FYN/SNCA/ACP5/EGFR/KLRC4-KLRK1/JAK2/PDGFB/HP/CD47/PTGS2/PID1/XDH/HIF1A/IL1B/FOXM1/TGFBR2/KLF2/CLU
GO_NEGATIVE_REGULATION_OF_CYSTEINE_TYPE_ENDOPEPTIDASE_ACTIVITY	GO_NEGATIVE_REGULATION_OF_CYSTEINE_TYPE_ENDOPEPTIDASE_ACTIVITY	89	0.535298	1.79506	7.8e-05	0.000885706	0.00065612	4193	tags=40%, list=21%, signal=32%	SFRP2/MMP9/CST7/PLAUR/LTF/NGFR/THBS1/GAS6/CD44/BIRC3/IFI6/SERPINB9/BIRC7/CRYAB/HGF/IFI16/NGF/CD27/TNFSF14/CARD16/SNCA/LAMP3/DPEP1/PTGS2/ARRB2/SFN/CARD18/TNFAIP8/BIRC5/WNT9A/ADORA2A/NAIP/KLF4/BIRC2/LEF1/DHCR24
GO_ACTIN_FILAMENT	GO_ACTIN_FILAMENT	116	0.49384	1.73139	7.93e-05	0.000899645	0.000666446	1920	tags=30%, list=10%, signal=27%	ACTC1/ACTBL2/PDLIM3/HCK/AIF1/FLNA/PDLIM4/FMN1/LCP1/TPM2/ANXA1/DPYSL3/PALLD/WAS/WIPF1/PDLIM7/ACTN1/SPECC1/CORO1A/RCSD1/TPM1/LMOD1/MICAL2/ACTN2/ACTB/RAC2/MYO1B/HCLS1/COTL1/TMOD1/FYN/MYO5A/ESPNL/PDLIM2/WIPF3
GO_NEGATIVE_REGULATION_OF_TYPE_I_INTERFERON_PRODUCTION	GO_NEGATIVE_REGULATION_OF_TYPE_I_INTERFERON_PRODUCTION	42	0.644778	1.90733	8.01e-05	0.000906209	0.000671308	2964	tags=38%, list=15%, signal=32%	HAVCR2/IL10/SIRPA/LILRB1/HERC5/IFIH1/NLRC5/TNFAIP3/DDX58/UBE2L6/LILRA4/NMI/RELB/ISG15/NLRC3/CYLD
GO_POSITIVE_REGULATION_OF_T_CELL_MIGRATION	GO_POSITIVE_REGULATION_OF_T_CELL_MIGRATION	30	0.694933	1.92077	8.02e-05	0.000906223	0.000671319	1533	tags=40%, list=8%, signal=37%	CCL21/CXCL10/CXCL13/CCL5/AIF1/CXCL12/CCR2/S100A7/SPN/ITGA4/TNFSF14/CCL20
GO_SODIUM_ION_TRANSMEMBRANE_TRANSPORTER_ACTIVITY	GO_SODIUM_ION_TRANSMEMBRANE_TRANSPORTER_ACTIVITY	155	-0.428666	-1.665	8.29e-05	0.000935453	0.000692971	1797	tags=25%, list=9%, signal=23%	SLC10A2/SLC23A1/SLC38A1/SLC5A9/SLC9C1/SHROOM2/SLC4A11/SLC13A2/SLC5A4/SCN11A/HCN3/SLC23A2/SLC28A2/SLC17A4/SLC13A3/SLC10A5/SLC6A8/SLC34A3/SLC13A4/GRIK4/SLC8A2/SLC6A11/SLC10A1/SLC4A4/SLC1A6/SLC5A12/ASIC5/ATP4A/SLC6A4/SLC4A9/SCN5A/TRPM5/CACNA1I/ATP1A4/SLC9A4/SLC9A2/SCNN1B/SLC5A7/SCNN1G
GO_GOLGI_ASSOCIATED_VESICLE_MEMBRANE	GO_GOLGI_ASSOCIATED_VESICLE_MEMBRANE	105	0.508638	1.75451	8.31e-05	0.000935453	0.000692971	3978	tags=30%, list=20%, signal=24%	HLA-DQA1/HLA-DQB1/HLA-DPA1/HLA-DRB1/HLA-DRA/HLA-DRB5/AREG/HLA-DPB1/COPZ2/HLA-DQA2/CD74/RASSF9/HLA-F/HLA-DQB2/B2M/CD59/KDELR3/MCFD2/CLTB/HLA-E/SEC23A/SEC16B/HLA-G/SEC24D/TGFA/GRIA1/SLC18A3/NCALD/ARFGAP3/FOLR1/STX5
GO_GROWTH_PLATE_CARTILAGE_MORPHOGENESIS	GO_GROWTH_PLATE_CARTILAGE_MORPHOGENESIS	18	0.781944	1.93703	8.4e-05	0.000944147	0.000699412	2592	tags=56%, list=13%, signal=48%	COL6A2/COL6A1/COL6A3/VIT/COL12A1/SCARA3/COL7A1/COL14A1/MATN3/STC1
GO_REGULATION_OF_LEUKOCYTE_ADHESION_TO_VASCULAR_ENDOTHELIAL_CELL	GO_REGULATION_OF_LEUKOCYTE_ADHESION_TO_VASCULAR_ENDOTHELIAL_CELL	19	0.771487	1.93436	8.55e-05	0.000959962	0.000711127	2961	tags=68%, list=15%, signal=58%	CCL21/ICAM1/ITGB2/CXCL12/CCR2/TNF/PTAFR/ITGA4/CCL25/CCL28/ETS1/ELANE/IRAK1
GO_NEGATIVE_REGULATION_OF_INTERLEUKIN_6_PRODUCTION	GO_NEGATIVE_REGULATION_OF_INTERLEUKIN_6_PRODUCTION	41	0.641865	1.8917	8.59e-05	0.000962501	0.000713008	3539	tags=63%, list=18%, signal=52%	HAVCR2/NCKAP1L/IL10/C5AR2/SIRPA/SLAMF1/PTPN22/BPI/GAS6/HGF/TNF/IL27RA/TNFAIP3/SYT11/FOXP3/CX3CL1/CD200/IRAK3/NLRC3/ARRB2/NLRP12/KLF2/IL36RN/CD200R1/TLR4/INPP5D
GO_POSITIVE_REGULATION_OF_INTERLEUKIN_17_PRODUCTION	GO_POSITIVE_REGULATION_OF_INTERLEUKIN_17_PRODUCTION	17	0.794239	1.92291	8.76e-05	0.000979961	0.000725943	3013	tags=76%, list=15%, signal=65%	IL6/SPHK1/SLAMF6/OSM/NOD2/LY9/IL15/PRKCQ/TGFB1/IL12B/IL18/CCL1/IL21
GO_COMPLEMENT_BINDING	GO_COMPLEMENT_BINDING	21	0.748235	1.92827	8.85e-05	0.00098818	0.000732031	863	tags=48%, list=4%, signal=46%	VSIG4/ITGB2/PTX3/C4B/ITGAM/C5AR1/CR1/C4A/CFB/CR2
GO_IMMUNOGLOBULIN_PRODUCTION_INVOLVED_IN_IMMUNOGLOBULIN_MEDIATED_IMMUNE_RESPONSE	GO_IMMUNOGLOBULIN_PRODUCTION_INVOLVED_IN_IMMUNOGLOBULIN_MEDIATED_IMMUNE_RESPONSE	53	0.600727	1.8573	8.96e-05	0.00099913	0.000740143	2241	tags=32%, list=11%, signal=29%	HLA-DQB1/IL10/PTPRC/FGL2/TNFSF4/BTK/TBX21/CLCF1/CD28/IL27RA/AICDA/TGFB1/FOXP3/POU2F2/GAPT/CD40LG/CCR6
GO_CYTOSOLIC_CALCIUM_ION_TRANSPORT	GO_CYTOSOLIC_CALCIUM_ION_TRANSPORT	174	0.446355	1.63624	9.06e-05	0.00100899	0.00074745	2650	tags=31%, list=13%, signal=27%	CCL21/CXCL11/CXCL9/CXCL10/PLN/CAV1/CCL3/CCR5/JPH2/PTPRC/CCL19/P2RY6/CASQ2/FASLG/HTR2A/P2RX7/MS4A1/RASA3/THY1/CORO1A/ANK2/CD4/RGS9/MCOLN2/PRNP/LYN/CACNA2D1/ADCYAP1R1/CD19/MCOLN3/PLCL2/F2R/BDKRB1/LCK/FYN/MYO5A/CX3CL1/SNCA/FGF2/P2RX5/SLC8A1/GRIN2A/NTSR1/APLNR/RYR1/AKAP6/DMD/PLCB2/ITPR2/TRPC3/F2RL3/CEMIP/DRD2/PLCL1
GO_COTRANSLATIONAL_PROTEIN_TARGETING_TO_MEMBRANE	GO_COTRANSLATIONAL_PROTEIN_TARGETING_TO_MEMBRANE	98	-0.491964	-1.79462	9.16e-05	0.00101788	0.000754034	7798	tags=77%, list=40%, signal=46%	RPS16/RPS26/RPL7A/RPLP2/RPL27/RPL17/RPL12/UBA52/RPL26/SRP14/RPS3A/RPS9/RPL5/SRP9/RPS5/RPL39/RPS15A/RPL37/RPS27/RPS17/RPL18A/RPL8/RPLP1/RPS20/RPL11/RPL10A/RPL27A/RPS19/RPL37A/RPL41/RPL35A/RPS23/RPL7/RPS21/RPS4X/RPS25/SEC61A2/RPL36/RPL38/RPL24/RPS7/RPL31/RPS8/RPL13/RPL36A/RPL9/RPS15/RPL22/RPLP0/RPS2/RPS24/RPS14/RPS3/RPL13A/RPL28/RPS18/RPSA/RPS11/RPL32/RPL34/RPL23/RPL23A/RPS28/RPL30/RPL18/RPS6/RPL19…
GO_REGULATION_OF_G_PROTEIN_COUPLED_RECEPTOR_SIGNALING_PATHWAY	GO_REGULATION_OF_G_PROTEIN_COUPLED_RECEPTOR_SIGNALING_PATHWAY	138	0.467739	1.66811	9.2e-05	0.00102027	0.000755802	2761	tags=29%, list=14%, signal=25%	KLK5/KLK6/RAMP1/GUCA1A/RGS20/CCL5/RGS4/GNG4/PLEK/RGS1/C3/GRP/RGS18/RASGRP4/PPEF1/RGS2/RGS9/ADA/CXCL8/NECAB2/ADCYAP1/EDN1/RGS10/SNCA/APLP1/PDE6G/MGLL/APELA/APLNR/GRK5/APLN/DNM1/NMT2/MET/RGS13/DRD2/HTR1B/ARRB2/ADRB2/FZD2
GO_POSITIVE_REGULATION_OF_LEUKOCYTE_APOPTOTIC_PROCESS	GO_POSITIVE_REGULATION_OF_LEUKOCYTE_APOPTOTIC_PROCESS	28	0.710561	1.92335	9.43e-05	0.00104462	0.000773844	3035	tags=50%, list=15%, signal=42%	IDO1/CD274/CCL5/PDCD1/IL10/ANXA1/PIK3CD/P2RX7/CDKN2A/LYN/NR4A3/MEF2C/LGALS9/ADAM8
GO_INFLAMMATORY_RESPONSE_TO_ANTIGENIC_STIMULUS	GO_INFLAMMATORY_RESPONSE_TO_ANTIGENIC_STIMULUS	47	0.629484	1.89821	9.54e-05	0.00105325	0.000780238	2959	tags=51%, list=15%, signal=44%	IL2RA/IL31RA/ICAM1/FCER1G/IL10/BTK/C3/FCGR2B/LTA/CD28/IL20RB/TNF/CD6/ADCYAP1/PNMA1/IL12B/NLRP6/RASGRP1/CYSLTR1/CD68/IL5RA/NOTCH2/HLA-E/ELANE
GO_INTERLEUKIN_4_PRODUCTION	GO_INTERLEUKIN_4_PRODUCTION	35	0.668338	1.90583	9.54e-05	0.00105325	0.000780238	2919	tags=60%, list=15%, signal=51%	FCER1G/HAVCR2/NLRP3/SASH3/CD86/TNFSF4/ITK/CD3E/IRF4/CD28/IL20RB/IL1RAP/CLECL1/PRKCQ/IL33/CEBPB/FOXP3/CD40LG/NOTCH2/HLA-E/LGALS9
GO_COATED_VESICLE_MEMBRANE	GO_COATED_VESICLE_MEMBRANE	170	0.453499	1.66197	9.58e-05	0.00105562	0.000781988	3667	tags=31%, list=19%, signal=26%	IL7R/ROR2/EREG/FCGR1A/FCGR1B/HLA-DQA1/HLA-DQB1/HLA-DPA1/HLA-DRB1/HLA-DRA/HLA-DRB5/AREG/HLA-DPB1/COPZ2/HLA-DQA2/CD74/RASSF9/EPGN/APOE/CD3D/HLA-F/HLA-DQB2/CD4/CD3G/SGIP1/B2M/CD59/DAB2/EGF/EGFR/KDELR3/LDLR/CEMIP/CHRM2/HBEGF/ADRB2/MCFD2/CLTB/FZD2/HLA-E/SEC23A/SEC16B/HLA-G/TYRP1/SEC24D/TGFA/GRIA1/SLC18A3/DENND1A/AP2S1/NCALD/ARFGAP3/SLC18A1
GO_LEUKOCYTE_ADHESION_TO_VASCULAR_ENDOTHELIAL_CELL	GO_LEUKOCYTE_ADHESION_TO_VASCULAR_ENDOTHELIAL_CELL	36	0.672682	1.93108	9.68e-05	0.00106545	0.000789275	2961	tags=53%, list=15%, signal=45%	CCL21/ICAM1/ITGB2/GCNT1/SELPLG/CXCL12/CCR2/VCAM1/SPN/TNF/PTAFR/ITGA4/ADD2/CCL25/ITGB1/CCL28/ETS1/ELANE/IRAK1
GO_POSITIVE_REGULATION_OF_MYELOID_LEUKOCYTE_DIFFERENTIATION	GO_POSITIVE_REGULATION_OF_MYELOID_LEUKOCYTE_DIFFERENTIATION	56	0.601152	1.88214	9.95e-05	0.00109285	0.00080957	3026	tags=46%, list=15%, signal=39%	ROR2/IFNG/TYROBP/GPR68/DCSTAMP/CCR1/EVI2B/TREM2/CD74/CSF1/CD4/TNF/LIF/TGFB1/HCLS1/KLF10/KITLG/IL12B/IL20/IL34/SLC9B2/TNFSF11/NOTCH2/PF4/CD101/JUN
GO_POSITIVE_REGULATION_OF_TYROSINE_PHOSPHORYLATION_OF_STAT_PROTEIN	GO_POSITIVE_REGULATION_OF_TYROSINE_PHOSPHORYLATION_OF_STAT_PROTEIN	68	0.560534	1.80603	9.99e-05	0.00109531	0.000811391	3021	tags=49%, list=15%, signal=41%	IL6/IL31RA/CSF1R/CCL5/IFNG/CSF2/OSM/IGF1/IL24/IFNL1/CLCF1/TNF/TNFRSF18/IL15/IL27RA/LYN/SOCS3/LIF/HCLS1/FYN/FLT3/IL12B/IL20/IL18/JAK2/TNFSF18/IL6ST/PECAM1/PARP9/IL6R/IL21/IL12A/CD40
GO_DETECTION_OF_BIOTIC_STIMULUS	GO_DETECTION_OF_BIOTIC_STIMULUS	31	0.696395	1.93293	0.000100962	0.00110565	0.000819048	2573	tags=55%, list=13%, signal=48%	FAP/C4B/NLRP3/SRPX/CRTAM/SSC5D/TLR6/TLR1/CLEC7A/TREM2/LY96/NOD2/TLR2/PTPRJ/LBP/NLRC4/CD1D
GO_ADENYLATE_CYCLASE_ACTIVATING_G_PROTEIN_COUPLED_RECEPTOR_SIGNALING_PATHWAY	GO_ADENYLATE_CYCLASE_ACTIVATING_G_PROTEIN_COUPLED_RECEPTOR_SIGNALING_PATHWAY	114	0.493306	1.72463	0.000101942	0.00111456	0.000825652	3932	tags=39%, list=20%, signal=32%	CXCL11/CXCL9/CXCL10/RAMP1/PTHLH/PLN/PTGFR/PTGER3/ADCY7/ADRB3/GPR65/GNG2/ADRA1D/PTGIR/ADCYAP1/ADRA1B/UCN2/PTGER2/S1PR4/APLP1/ADCY9/TBXA2R/GPR161/TSHR/DRD2/ADRB2/ADORA2B/PF4/ATP2B4/ADCY3/PTH1R/RAMP3/CALCA/RXFP1/GPR3/GPER1/ADORA2A/MRAP/ADM2/GNAI2/ADCY2/ADM/GPR26/GALR1/SLC9A3R1
GO_FICOLIN_1_RICH_GRANULE	GO_FICOLIN_1_RICH_GRANULE	124	0.485262	1.70884	0.000103365	0.00112768	0.00083537	4713	tags=39%, list=24%, signal=30%	TNFAIP6/MMP9/SERPINA1/HK3/MNDA/CDA/TIMP2/FGL2/BIN2/CRISPLD2/FCN1/CTSB/PGM1/CALML5/COTL1/CTSZ/PLEKHO2/GSN/KRT1/IMPDH1/PRG2/CTSS/GMFG/PRDX4/A1BG/ARSB/PYGL/DERA/PNP/PGAM1/AMPD3/VCL/PSMC3/HSPA6/PSMD2/PKM/MVP/HSPA8/CAB39/PSMB7/GSDMD/CANT1/ATG7/DBNL/PSMD13/CTSD/COMMD9/MAPK14
GO_INFLAMMATORY_CELL_APOPTOTIC_PROCESS	GO_INFLAMMATORY_CELL_APOPTOTIC_PROCESS	21	0.745067	1.92011	0.000103477	0.00112768	0.00083537	2721	tags=52%, list=14%, signal=45%	IL6/CCL5/CCR5/FASLG/ANXA1/NOD2/PIK3CD/CDKN2A/CTSL/IRF7/MEF2C
GO_REGULATION_OF_CELL_MORPHOGENESIS	GO_REGULATION_OF_CELL_MORPHOGENESIS	476	0.3623	1.45116	0.000105302	0.00114571	0.000848728	3966	tags=31%, list=20%, signal=26%	L1CAM/FN1/POSTN/CCL7/CCL13/ICAM1/CCL24/CSF1R/ITGB2/CCL11/HCK/CCL3/FLNA/PLXNA4/PDPN/NTN1/CXCL12/S100B/S100A10/NGFR/GBP1/MYADM/SHOX2/MSN/WNT7A/CD44/LST1/CDH2/CCL2/ANXA1/ATP10A/SLIT2/PTPRD/TRPV2/APOE/TNFRSF12A/BVES/SPP1/HAS2/THY1/SPARC/CORO1A/FERMT2/RHOD/ZEB2/PARVB/EPHB2/TPM1/SEMA3A/PLXNC1/SPTA1/FMNL1/ERMN/RAC2/NGF/PLEKHO1/CDC42EP1/RHOF/MAP1B/LRRK2/CORO1C/NRP1/DSCAM/DPYSL2/ISLR2/OLFM4/HCLS1/FGD2/FMN…
GO_SYNCYTIUM_FORMATION	GO_SYNCYTIUM_FORMATION	53	0.599084	1.85222	0.000106106	0.00115259	0.000853827	4160	tags=55%, list=21%, signal=43%	CXCL9/CXCL10/CD109/CCL8/TYROBP/CD53/ADAM12/DCSTAMP/TREM2/EHD2/PLEKHO1/TNFSF14/CAPN2/PTGFRN/CDON/EHD1/IL4R/NFATC2/ADAM9/CAMK1/ERVFRD-1/NPHS1/FLT3LG/MYH9/CACNA1H/FLOT1/RAPGEF3/SH3PXD2A/SBNO2
GO_DENDRITIC_CELL_ANTIGEN_PROCESSING_AND_PRESENTATION	GO_DENDRITIC_CELL_ANTIGEN_PROCESSING_AND_PRESENTATION	12	0.856976	1.91363	0.000108379	0.00117368	0.00086945	861	tags=75%, list=4%, signal=72%	CCL21/FGL2/CCL19/THBS1/CD74/FCGR2B/SLC11A1/NOD2/CLEC4A
GO_REGULATION_OF_WNT_SIGNALING_PATHWAY	GO_REGULATION_OF_WNT_SIGNALING_PATHWAY	353	0.385236	1.51661	0.000108396	0.00117368	0.00086945	2793	tags=21%, list=14%, signal=19%	SFRP2/APCDD1L/GREM1/SFRP4/ZBED2/RSPO3/CTHRC1/ROR2/SULF2/SULF1/CAV1/ALPK2/COL1A1/PSMB9/RSPO2/NOG/WNT5B/TBX18/BICC1/SOX9/IGFBP6/SFRP1/SCEL/CDH2/NXN/CDK14/APOE/DACT1/TCF7L1/SOST/SNAI2/WNT11/ZEB2/PLEKHA4/CDH3/TNN/TRABD2A/PRICKLE1/FGF10/HIC1/TLR2/TNFAIP3/DACT3/DKK3/LRRK2/RECK/DIXDC1/KREMEN2/DKK2/RBMS3/FOXP3/DAB2/EGR1/DKK1/EGF/EGFR/WWTR1/NFATC1/LATS2/PSMB8/SOX7/ITGA3/RSPO1/FOXL1/NKX2-5/GLI3/ILK/LRP1/WN…
GO_REGULATION_OF_CATION_TRANSMEMBRANE_TRANSPORT	GO_REGULATION_OF_CATION_TRANSMEMBRANE_TRANSPORT	323	0.386486	1.50686	0.00010915	0.00117862	0.000873108	3297	tags=33%, list=17%, signal=28%	CXCL11/CXCL9/CXCL10/RRAD/MMP9/PLN/PCSK9/CAV1/IFNG/RGS4/FLNA/BIN1/JPH2/TWIST1/P2RY6/SCN2B/CASQ2/STAC/CCR2/KCNMB1/TREM2/FHL1/PDE4B/CCL2/RASGRF1/KCNIP1/FXYD6/CACNG8/SCN1B/GEM/KCNE4/THY1/RGS2/CORO1A/ANK2/GAL/EPHB2/RGS9/FXYD2/ACTN2/PRNP/KCNA1/FXYD5/KCNE1/LRRC38/LYN/KCNIP3/CACNA2D1/CD19/STAC2/F2R/BDKRB1/FXYD7/SCN3B/STOM/DYSF/PDZK1/PIK3CG/FYN/MYO5A/TMSB4X/SLC31A2/SHANK1/CX3CL1/SNCA/REM1/SLC8A1/GRIN2A/GR…
GO_REGULATION_OF_NEUTROPHIL_CHEMOTAXIS	GO_REGULATION_OF_NEUTROPHIL_CHEMOTAXIS	28	0.708786	1.91854	0.00010931	0.00117862	0.000873108	1654	tags=46%, list=8%, signal=43%	CCL21/C3AR1/NCKAP1L/C5AR1/C5AR2/CCL19/CD74/MPP1/SLIT2/RAC2/CXCL8/EDN1/DYSF
GO_LYMPH_NODE_DEVELOPMENT	GO_LYMPH_NODE_DEVELOPMENT	17	0.790858	1.91472	0.000109378	0.00117862	0.000873108	1786	tags=53%, list=9%, signal=48%	IL7R/PDPN/LTA/CD248/IL15/LTB/CXCR5/TGFB1/TOX
GO_MYELOID_CELL_APOPTOTIC_PROCESS	GO_MYELOID_CELL_APOPTOTIC_PROCESS	32	0.678945	1.89138	0.00011292	0.00121484	0.000899936	2213	tags=41%, list=11%, signal=36%	IL6/FCER1G/CCL5/CLEC5A/CCR5/ANXA1/NOD2/PIK3CD/CDKN2A/ADIPOQ/CTSL/KITLG/IRF7
GO_ENZYME_INHIBITOR_ACTIVITY	GO_ENZYME_INHIBITOR_ACTIVITY	361	0.377426	1.49052	0.000114925	0.00123301	0.000913401	3134	tags=27%, list=16%, signal=23%	SERPINB7/CD109/SERPINB2/PI3/SERPINA1/PLN/SERPINB4/C4B/TFPI2/ANXA3/TIMP2/COL6A3/BIN1/SERPING1/RHOH/CST7/PPP1R14C/C4A/LTF/SERPINE2/PI15/CARD17/SERPINB3/SERPINE1/C3/GAS6/ANXA1/SLIT2/SERPINA3/BIRC3/SLPI/ELFN2/SERPINF1/SERPINB9/CDKN2A/SERPINA5/SPOCK1/ANXA5/BIRC7/SERPINB13/SERPINB10/TIMP1/PI16/SH3RF2/CST6/SOCS1/PRNP/NGF/BST2/SERPINB1/CD27/SOCS3/LRRK2/TIMP3/RECK/TNFSF14/SERPINA9/NLRP7/ITPRIP/CARD16/ANXA…
GO_ACTOMYOSIN	GO_ACTOMYOSIN	74	0.553295	1.80832	0.000114976	0.00123301	0.000913401	4806	tags=59%, list=24%, signal=45%	XIRP1/ACTC1/PDLIM3/PDLIM4/LCP1/MYLK/MYL9/ROR1/PDLIM7/ACTN1/FERMT2/TPM1/NOX4/FSCN1/FHL3/MYO5A/SYNPO2/SYNPO/PDLIM2/ZYX/LURAP1/SORBS1/ILK/TPM4/DBN1/CNN2/LIMA1/FHOD1/PGM5/PDLIM5/MYH10/BAG3/MYH9/TEK/MYO18A/ACTA1/TPM3/ABLIM3/MST1R/HDAC4/FAM107A/CYBA/FBLIM1/ACTN4
GO_PATTERN_RECOGNITION_RECEPTOR_ACTIVITY	GO_PATTERN_RECOGNITION_RECEPTOR_ACTIVITY	21	0.742417	1.91328	0.000115532	0.001237	0.000916355	1849	tags=52%, list=9%, signal=48%	MARCO/TLR8/CLEC4E/CD14/COLEC12/CLEC7A/LY96/PTAFR/FCN1/TLR2/TLR7
GO_POSITIVE_REGULATION_OF_TUMOR_NECROSIS_FACTOR_BIOSYNTHETIC_PROCESS	GO_POSITIVE_REGULATION_OF_TUMOR_NECROSIS_FACTOR_BIOSYNTHETIC_PROCESS	20	0.753846	1.91605	0.000116569	0.00124612	0.00092311	2563	tags=65%, list=13%, signal=57%	CYBB/IFNG/TYROBP/TLR1/CCR2/CLEC7A/THBS1/TNFRSF8/SPN/AZU1/JAK2/AKAP12/LBP
GO_REGULATION_OF_CHONDROCYTE_DIFFERENTIATION	GO_REGULATION_OF_CHONDROCYTE_DIFFERENTIATION	46	0.628509	1.88778	0.000118105	0.00126053	0.000933788	2619	tags=46%, list=13%, signal=40%	GREM1/EFEMP1/PTHLH/ADAMTS12/GDF5/SOX9/SHOX2/PKDCC/GLI2/BMPR1B/SNAI2/LOXL2/TRPS1/MAF/RUNX2/ANXA2/GDF6/GLI3/ZBTB16/TGFBR1/ACVRL1
GO_POSITIVE_REGULATION_OF_HUMORAL_IMMUNE_RESPONSE	GO_POSITIVE_REGULATION_OF_HUMORAL_IMMUNE_RESPONSE	16	0.79252	1.89458	0.000120017	0.00127891	0.000947399	1141	tags=50%, list=6%, signal=47%	KLK5/KLK7/PTPRC/C3/FCGR2B/LTA/FCER2/TNF
GO_POSITIVE_REGULATION_OF_PEPTIDASE_ACTIVITY	GO_POSITIVE_REGULATION_OF_PEPTIDASE_ACTIVITY	182	0.44587	1.64605	0.000124823	0.00132793	0.000983714	4888	tags=43%, list=25%, signal=33%	SFRP2/FN1/F3/AIM2/CASP14/CAV1/CASP5/NLRP3/P2RX1/S100A8/MEFV/CR1/FASLG/CLEC7A/SERPINB3/NGFR/FAS/RCN3/KHDC1L/PCOLCE2/CASP1/TNF/ANTXR1/PCOLCE/IFI16/NGF/KHDC1/LYN/S100A9/TNFSF10/F2R/MYC/LCK/FYN/SNCA/GRIN2A/GSN/JAK2/SOX7/XDH/MAPK12/CASP4/NLRC4/PMAIP1/NLRP12/PML/LGALS9/FOXL2/NKX3-1/STAT3/BAK1/APP/ROBO1/GPER1/PSME2/TRAF2/CIDEB/CASP10/ANP32B/NLRP2/BLID/NLRP1/PINK1/PYCARD/RHOA/CFLAR/BOK/NOD1/IFT57/TNFRSF1…
GO_REGULATION_OF_ANIMAL_ORGAN_MORPHOGENESIS	GO_REGULATION_OF_ANIMAL_ORGAN_MORPHOGENESIS	248	0.410159	1.55208	0.000125012	0.00132793	0.000983714	3719	tags=32%, list=19%, signal=27%	SFRP2/GREM1/RSPO3/CTHRC1/ROR2/SULF2/FGF7/SULF1/WT1/GPC6/LHX1/PSMB9/RSPO2/NOG/TWIST1/ASPN/SOX9/SFRP1/CSF1/WNT7A/HAND2/ROR1/WNT2/FGF1/DACT1/TGFB2/HOXD13/GATA5/SNAI2/WNT11/HGF/PLEKHA4/TNF/FOXC2/FGFR1/PRICKLE1/FGF10/TNFAIP3/STAT1/EYA1/RUNX2/LIF/DIO3/DMRT3/EDN1/MYC/LIMS2/TNFRSF11B/DAB2/DKK1/PRICKLE2/PSMB8/GPC4/GDNF/PDGFA/ETV5/MMP20/VDR/TGFBR1/ARRB2/BASP1/FZD2/PTK7/WNT9B/TGFBR2/PSMA8/ACVR1/ENG/WNT10A/C…
GO_METALLOPEPTIDASE_ACTIVITY	GO_METALLOPEPTIDASE_ACTIVITY	173	0.443904	1.62771	0.000125743	0.00133195	0.00098669	2602	tags=29%, list=13%, signal=25%	FAP/CPA4/MMP3/MMP9/MMP11/AEBP1/ADAM19/ADAMTS12/ADAMTS16/ADAMTS2/CPXM1/ADAMDEC1/XPNPEP2/ADAM12/MMP12/MMP1/MMP7/ADAMTS15/MMP13/ANPEP/TLL1/MMP8/ADAMTS14/CPA3/MMP2/CPXM2/ADAMTS4/AMZ1/TRABD2A/PAPPA/BMP1/ADAMTS6/MMP14/ADAMTS3/MMP17/MME/LAP3/ADAM33/MMP25/TLL2/MMP23B/MMP19/PHEX/MMP16/DPEP1/CPM/MMP20/ADAMTS10/NAALADL1/ECE1
GO_REGULATION_OF_CELL_ADHESION_MEDIATED_BY_INTEGRIN	GO_REGULATION_OF_CELL_ADHESION_MEDIATED_BY_INTEGRIN	46	0.62716	1.88373	0.000125786	0.00133195	0.00098669	2045	tags=41%, list=10%, signal=37%	SFRP2/CCL21/CXCL13/DPP4/CCL5/NCKAP1L/PLAU/SERPINE1/P2RY12/CD3E/FERMT3/TGFB2/SNAI2/FOXC2/ADA/LYN/CYP1B1/PIK3CG/LPXN
GO_NEGATIVE_REGULATION_OF_B_CELL_PROLIFERATION	GO_NEGATIVE_REGULATION_OF_B_CELL_PROLIFERATION	16	0.791215	1.89146	0.000126278	0.00133248	0.000987086	1358	tags=56%, list=7%, signal=52%	MNDA/TYROBP/IL10/CTLA4/BTK/CD300A/FCGR2B/TNFRSF13B/LYN
GO_NEGATIVE_REGULATION_OF_INTERLEUKIN_1_SECRETION	GO_NEGATIVE_REGULATION_OF_INTERLEUKIN_1_SECRETION	16	0.790727	1.89029	0.000126278	0.00133248	0.000987086	3082	tags=69%, list=16%, signal=58%	NLRP3/CARD17/GAS6/IL1R2/TNFAIP3/SERPINB1/NLRP7/CARD16/NLRP12/PML/CARD18
GO_REGULATION_OF_T_HELPER_CELL_DIFFERENTIATION	GO_REGULATION_OF_T_HELPER_CELL_DIFFERENTIATION	34	0.668431	1.89389	0.000126431	0.00133248	0.000987086	2941	tags=50%, list=15%, signal=43%	CD80/NLRP3/IL12RB1/CCL19/CD86/TNFSF4/ANXA1/IL27/TBX21/IRF4/FOXP3/JAK3/IL12B/IL18/LOXL3/IL4R/HLX
GO_TUMOR_NECROSIS_FACTOR_RECEPTOR_BINDING	GO_TUMOR_NECROSIS_FACTOR_RECEPTOR_BINDING	30	0.687503	1.90024	0.000127963	0.00134651	0.000997477	2886	tags=53%, list=15%, signal=46%	CD70/TNFSF13B/TNFSF4/FASLG/TNFSF8/LTA/TNF/STAT1/LTB/TNFSF14/TNFSF10/TNFSF9/CD40LG/TNFSF12/TNFSF11/TRAF1
GO_TYPE_2_IMMUNE_RESPONSE	GO_TYPE_2_IMMUNE_RESPONSE	38	0.645426	1.8569	0.000128454	0.00134957	0.00099974	2605	tags=53%, list=13%, signal=46%	IL6/IDO1/IL31RA/NLRP3/IL10/CD86/TNFSF4/CCR2/CD74/RSAD2/ECM1/ANXA1/NOD2/TBX21/IFNL1/IL27RA/IL33/IL18/IFNB1/IL4R
GO_GOLGI_ASSOCIATED_VESICLE	GO_GOLGI_ASSOCIATED_VESICLE	171	0.443296	1.626	0.000131436	0.00137875	0.00102136	3547	tags=23%, list=18%, signal=19%	SERPINA1/PCSK9/HLA-DQA1/HLA-DQB1/HLA-DPA1/HLA-DRB1/HLA-DRA/HLA-DRB5/AREG/HLA-DPB1/COPZ2/HLA-DQA2/CD74/RASSF9/HLA-F/HLA-DQB2/LRRK2/CCDC88A/B2M/COL7A1/CTSZ/CD59/TICAM2/CTSC/KDELR3/BACE1/MCFD2/CLTB/SLC2A4/HLA-E/SEC23A/SEC16B/HLA-G/SEC24D/TGFA/F8/GRIA1/SLC18A3/NCALD/APP
GO_POSITIVE_REGULATION_OF_ION_TRANSPORT	GO_POSITIVE_REGULATION_OF_ION_TRANSPORT	265	0.402128	1.53565	0.000132327	0.00138538	0.00102627	2846	tags=31%, list=14%, signal=27%	CXCL11/CXCL9/CXCL10/CAMK2A/LILRA5/CAV1/CCL4/CCL5/IFNG/CCL3/FLNA/JPH2/P2RX1/CXCL12/P2RY6/CCR1/MCHR1/STAC/CCR2/KCNMB1/TREM2/LILRA2/FHL1/P2RY12/MYLK/CNTN1/CCL2/PDGFRB/TRPV2/APOE/SCN1B/P2RX7/THY1/ANK2/CD4/GAL/EPHB2/ADORA1/RGS9/PTAFR/ACTN2/HTR3A/KCNA1/KCNE1/LRRC38/CACNA2D1/ADCYAP1R1/CD19/STAC2/F2R/BDKRB1/ANXA2/EDN1/SCN3B/CEBPB/PDZK1/TMSB4X/CX3CL1/SNCA/P2RX5/STXBP1/NTSR1/APLNR/PDGFB/AKAP6/DMD/GDNF/TRPC…
GO_POSITIVE_REGULATION_OF_ENDOCYTOSIS	GO_POSITIVE_REGULATION_OF_ENDOCYTOSIS	99	0.514812	1.75919	0.00013248	0.00138538	0.00102627	2616	tags=31%, list=13%, signal=27%	GREM1/CCL21/SFRP4/CD14/PCSK9/AXL/NCKAP1L/CCL19/RAB31/SERPINE1/TREM2/C3/APOE/STAP1/SGIP1/LRRK2/ITGA2/ANXA2/B2M/SNCA/DAB2/EGF/APELA/VTN/APLN/CLIP3/DNM1/LRP1/ANGPT1/DRD2/ARRB2
GO_VASCULAR_ENDOTHELIAL_GROWTH_FACTOR_PRODUCTION	GO_VASCULAR_ENDOTHELIAL_GROWTH_FACTOR_PRODUCTION	32	0.676335	1.88411	0.000134521	0.00140454	0.00104046	2846	tags=53%, list=14%, signal=46%	IL6/SULF2/SULF1/C3AR1/C5AR1/CCR2/CCBE1/C3/HPSE/ADAMTS3/TGFB1/CYP1B1/PTGS2/IL6ST/HIF1A/ADORA2B/IL1B
GO_CELL_MIGRATION_INVOLVED_IN_SPROUTING_ANGIOGENESIS	GO_CELL_MIGRATION_INVOLVED_IN_SPROUTING_ANGIOGENESIS	53	0.592677	1.83241	0.000137256	0.00143026	0.00105952	4152	tags=58%, list=21%, signal=46%	GREM1/FGFBP1/MEOX2/THBS1/ANXA1/SLIT2/EGR3/ADTRP/PLK2/FOXC2/HDAC9/NRP1/AKT3/CARD10/FGF2/STARD13/TBXA2R/PTGS2/ITGB1/SPRED1/MAP3K3/RHOJ/EFNB2/HMOX1/EPHB4/ROBO1/SRF/ABL1/KLF4/ITGB1BP1/NR4A1
GO_INTERACTION_WITH_SYMBIONT	GO_INTERACTION_WITH_SYMBIONT	75	0.549092	1.7954	0.00013741	0.00143026	0.00105952	3026	tags=29%, list=15%, signal=25%	HMGA2/FN1/CCL8/CSF1R/PTX3/CCL4/CCL5/CCL3/CXCL6/LTF/CTSG/CAV2/APOE/IFI27/ANXA2/STOM/CAMP/AZU1/PF4/SFTPD/ELANE/JUN
GO_NEGATIVE_REGULATION_OF_B_CELL_ACTIVATION	GO_NEGATIVE_REGULATION_OF_B_CELL_ACTIVATION	32	0.675887	1.88286	0.000138449	0.00143884	0.00106588	1768	tags=50%, list=9%, signal=46%	INHBA/MNDA/TYROBP/IL10/SAMSN1/CTLA4/BTK/CD300A/SFRP1/FCGR2B/SLA2/TNFRSF13B/TNFAIP3/LYN/TBC1D10C/FOXP3
GO_STRESS_ACTIVATED_PROTEIN_KINASE_SIGNALING_CASCADE	GO_STRESS_ACTIVATED_PROTEIN_KINASE_SIGNALING_CASCADE	277	0.404655	1.55321	0.000139751	0.00145014	0.00107424	4728	tags=37%, list=24%, signal=28%	SFRP2/CCL21/SPHK1/ROR2/NCF1/SIRPA/CCL19/TLR6/SERPINB3/SLAMF1/PTPN22/SCIMP/SFRP1/WNT7A/MMP8/HAND2/FCGR2B/FAS/NOD2/DACT1/TGFB2/BIRC7/CRYAB/HGF/ZEB2/TNF/SEMA3A/SH3RF2/TNFRSF19/LYN/CD27/SH3RF3/EDN1/MYC/FGD2/DKK1/DUSP10/EGFR/PER1/DUSP1/MAP4K1/CD40LG/MAP4K4/GADD45B/GDF6/IL36G/TPD52L1/RASGRP1/XDH/TNFSF11/MAPK11/CCM2/MAP3K3/ADORA2B/IL1B/FOXM1/LGALS9/MFHAS1/IRAK1/CYLD/IL36RN/FZD8/RAPGEF1/TLR3/EPHB1/MAP3K6…
GO_ORGANIC_ACID_CATABOLIC_PROCESS	GO_ORGANIC_ACID_CATABOLIC_PROCESS	263	-0.372912	-1.54053	0.000140456	0.0014552	0.00107799	4765	tags=42%, list=24%, signal=32%	HNMT/SCP2/AIG1/MLYCD/PRODH/AKR1D1/HMGCL/HAO2/AASS/ECI1/GAD2/PCCA/SLC9A1/GSTZ1/PHYKPL/DDAH1/ACAD8/TYSND1/PON3/GOT2/PEX7/ASPA/HIBCH/HAL/GNPDA1/PEX13/ECHS1/ACBD5/GLDC/ALDH8A1/MCEE/DBT/ACOX3/ACAD10/GLUD2/HADH/DCXR/ACADVL/AFMID/HSD17B4/ALDH6A1/CBS/ENOSF1/FABP1/PCYOX1L/IVD/ACAD11/DECR2/MPST/AGXT/DECR1/HGD/XYLB/CRYM/IDUA/CRABP1/FTCD/SORD/TAT/PON1/ACAA1/GCAT/GPT2/GAD1/CNR1/ECHDC2/HYKK/HMGCLL1/TST/ACADL/M…
GO_CELLULAR_RESPONSE_TO_ZINC_ION	GO_CELLULAR_RESPONSE_TO_ZINC_ION	22	0.734406	1.89937	0.000142412	0.00147279	0.00109102	2296	tags=45%, list=12%, signal=40%	MT2A/MT1M/MT1A/MT1E/MT1X/MT1H/MT1G/KCNK3/HVCN1/MT1F
GO_POSITIVE_REGULATION_OF_SUPRAMOLECULAR_FIBER_ORGANIZATION	GO_POSITIVE_REGULATION_OF_SUPRAMOLECULAR_FIBER_ORGANIZATION	188	0.435667	1.61699	0.000142591	0.00147279	0.00109102	4479	tags=40%, list=23%, signal=32%	CCL21/CSF3/ICAM1/CCL24/CCL11/HCK/NCKAP1L/PLEK/FLNA/CCL26/BIN1/FMN1/S100A10/TGFB3/SFRP1/NAV3/GPR65/APOE/WAS/CORO1A/WNT11/TPM1/LMOD1/ACTN2/CFL2/CDC42EP1/MAP1B/NRP1/NOX4/EDN1/IQGAP2/SYNPO2/CX3CL1/SYNPO/RHOC/GSN/SORBS3/CDC42EP3/COLGALT1/CD47/ARPC1B/SPIRE1/MET/TGFBR1/ARHGEF10/SH3PXD2B/GMFG/MAGEL2/FHOD1/CLU/LIMK1/LPAR1/SERPINF2/CDC42EP2/RGCC/NPHS1/LMOD3/APP/BAIAP2/ARPC5L/ACTR3/NIN/PFN1/CDK5R1/EVL/ABL1/…
GO_T_CELL_EXTRAVASATION	GO_T_CELL_EXTRAVASATION	13	0.818209	1.8539	0.00014324	0.00147722	0.00109431	2144	tags=62%, list=11%, signal=55%	ICAM1/CCR2/CCL2/ITGAL/XG/IL27RA/CD99/CD99L2
GO_CYTOKINE_PRODUCTION_INVOLVED_IN_INFLAMMATORY_RESPONSE	GO_CYTOKINE_PRODUCTION_INVOLVED_IN_INFLAMMATORY_RESPONSE	42	0.632398	1.87071	0.000143558	0.00147823	0.00109505	2548	tags=36%, list=13%, signal=31%	IDO1/GBP5/MEFV/SIRPA/TLR6/CLEC7A/ADCY7/NOD2/ABCD2/IL1R2/CD6/NLRP7/PER1/NLRC3/GPSM3
GO_POSITIVE_REGULATION_OF_SMOOTH_MUSCLE_CELL_MIGRATION	GO_POSITIVE_REGULATION_OF_SMOOTH_MUSCLE_CELL_MIGRATION	37	0.643754	1.84858	0.00014434	0.00148401	0.00109934	2439	tags=41%, list=12%, signal=36%	POSTN/CCL5/AIF1/P2RY6/PDGFRB/IGF1/IGFBP5/HAS2/NRP1/NOX4/ITGA2/NR4A3/VTN/PDGFB/LRP1
GO_POSITIVE_REGULATION_OF_ALPHA_BETA_T_CELL_PROLIFERATION	GO_POSITIVE_REGULATION_OF_ALPHA_BETA_T_CELL_PROLIFERATION	19	0.763416	1.91412	0.000146879	0.0015078	0.00111696	2919	tags=68%, list=15%, signal=58%	PTPRC/TNFSF4/CCR2/CD3E/EBI3/CD28/RASAL3/ZAP70/IL12B/IL18/HLA-E/TGFBR2/LGALS9
GO_GROWTH_PLATE_CARTILAGE_CHONDROCYTE_DIFFERENTIATION	GO_GROWTH_PLATE_CARTILAGE_CHONDROCYTE_DIFFERENTIATION	23	0.723641	1.89476	0.00015102	0.00154795	0.0011467	2851	tags=48%, list=14%, signal=41%	COL6A2/COL6A1/COL6A3/ANXA6/VIT/COL12A1/SCARA3/COL7A1/COL14A1/MATN3/TGFBR2
GO_NEGATIVE_REGULATION_OF_RESPONSE_TO_WOUNDING	GO_NEGATIVE_REGULATION_OF_RESPONSE_TO_WOUNDING	87	0.527855	1.76662	0.000151724	0.0015528	0.00115029	2325	tags=36%, list=12%, signal=32%	FAP/CD109/SERPINB2/KLK8/SIGLEC10/SERPING1/PLAUR/C1QTNF1/SERPINE2/PLAU/SERPINE1/THBS1/APOE/SPP1/ANXA5/ADTRP/RGMA/PRKG1/PDGFRA/SH2B3/ANXA2/EDN1/FGF2/PHLDB2/DUSP10/TFPI/KRT1/VTN/PDGFB/RTN4RL1/PDGFA
GO_T_CELL_APOPTOTIC_PROCESS	GO_T_CELL_APOPTOTIC_PROCESS	49	0.607713	1.8457	0.000152154	0.00155484	0.0011518	3502	tags=43%, list=18%, signal=35%	IDO1/IL7R/IL2RA/CD274/CCL5/PDCD1/FASLG/PTCRA/ADA/CLC/CD27/PRKCQ/JAK3/GLI3/GIMAP8/TSC22D3/HIF1A/LGALS9/ADAM8/BAK1/LGALS14
GO_EOSINOPHIL_CHEMOTAXIS	GO_EOSINOPHIL_CHEMOTAXIS	20	0.748631	1.90279	0.000153059	0.00156172	0.0011569	1813	tags=70%, list=9%, signal=64%	CCL18/CCL7/CCL13/CCL8/CCL24/CCL5/CCL11/CCL23/CCL3/CCL2/SCG2/CCL3L3/HRH1/CX3CL1
GO_NEGATIVE_REGULATION_OF_BINDING	GO_NEGATIVE_REGULATION_OF_BINDING	159	0.460001	1.6709	0.000153441	0.00156324	0.00115803	4189	tags=38%, list=21%, signal=30%	HMGA2/XIRP1/PLN/GZMA/PCSK9/CAV1/CCL23/IL10/NOG/IFIT1/IFIT2/HAND2/SLPI/HAND1/DACT1/ADIPOQ/BAG2/ACTB/IFI16/ITGA4/LRRK2/CARD16/B2M/LHX2/CTSZ/TMSB4X/DAB2/DKK1/SOX11/JAK2/PDGFB/TMC8/NES/SLN/MET/HABP4/ARRB2/ADRB2/PIM2/RALB/CAMK1/JUN/CARD18/SP100/MAP2/MAD2L2/HMOX1/NKX3-1/GPSM1/HSPA5/AURKA/AURKB/CRMP1/MDFI/GATA1/ACE/ITGB1BP1/EIF2S1/PPP3CA/LEF1/E2F1
GO_POSITIVE_REGULATION_OF_NIK_NF_KAPPAB_SIGNALING	GO_POSITIVE_REGULATION_OF_NIK_NF_KAPPAB_SIGNALING	75	0.546332	1.78637	0.000154236	0.00156754	0.00116121	3738	tags=43%, list=19%, signal=35%	GREM1/CHI3L1/SPHK1/CD14/HAVCR2/CCL19/TLR6/TREM2/MMP8/NOD2/TNF/TLR2/CD27/TNFSF14/EDN1/CARD10/TLR7/EGFR/IL12B/IL18/ILK/IL18R1/NLRP12/IL1B/LGALS9/IRAK1/TLR3/TLR4/APP/TRAF2/COPS8/LIMS1
GO_REGULATION_OF_MACROPHAGE_MIGRATION	GO_REGULATION_OF_MACROPHAGE_MIGRATION	36	0.664019	1.90621	0.000154329	0.00156754	0.00116121	2024	tags=44%, list=10%, signal=40%	C3AR1/SLAMF8/CCL5/CMKLR1/CCL3/C5AR1/EMILIN1/TREM2/THBS1/CSF1/P2RY12/RARRES2/STAP1/MMP14/CX3CL1/CD200
GO_CELLULAR_RESPONSE_TO_ABIOTIC_STIMULUS	GO_CELLULAR_RESPONSE_TO_ABIOTIC_STIMULUS	318	0.388449	1.51312	0.000154847	0.00157042	0.00116335	4790	tags=32%, list=24%, signal=25%	SFRP2/HMGA2/TLR8/GUCA1A/COL1A1/CASP5/ANKRD1/GPR68/MMP7/SOX9/TNFRSF8/SFRP1/MYLK/FAS/PPEF1/CRYAB/SNAI2/WNT11/AQP5/RCSD1/CASP1/INSRR/PTAFR/IFI16/MFAP4/TNFSF14/NOX4/ITGA2/CARD16/MYC/GPR88/MME/DYSF/RPE65/IRF1/TLR7/EGR1/SCN2A/PDE6G/EGFR/BDKRB2/HVCN1/LRRC8C/RELB/NMT2/PTGS2/MAP3K14/HABP4/ASIC1/CNN2/PKD2L1/SLC2A4/HAMP/OPN1SW/IL1B/CD40/TLR3/RAB11FIP5/ENG/YBX3/NAMPT/EFHD1/AIPL1/TLR4/PDE2A/ERRFI1/OPN3/BAK1/N…
GO_SUBSTRATE_ADHESION_DEPENDENT_CELL_SPREADING	GO_SUBSTRATE_ADHESION_DEPENDENT_CELL_SPREADING	94	0.515166	1.74691	0.000157332	0.00159322	0.00118024	4394	tags=46%, list=22%, signal=36%	FN1/POSTN/AXL/FLNA/PDPN/S100A10/GBP1/MYADM/ITGB3/PARVG/FERMT3/BVES/TGFB1I1/HAS2/FERMT2/PARVB/ANTXR1/ITGA4/CORO1C/NRP1/OLFM4/LIMS2/CASS4/LAMB3/ILK/RADIL/PARVA/ITGAV/LAMB2/AKIP1/LAMC1/PREX1/UNC13D/ITGB7/LIMS1/TEK/LAMB1/ABL1/SRGAP2/ITGB1BP1/FZD7/FER/LAMB4
GO_NEGATIVE_REGULATION_OF_G_PROTEIN_COUPLED_RECEPTOR_SIGNALING_PATHWAY	GO_NEGATIVE_REGULATION_OF_G_PROTEIN_COUPLED_RECEPTOR_SIGNALING_PATHWAY	48	0.601542	1.82412	0.000158164	0.00159924	0.00118469	3790	tags=50%, list=19%, signal=40%	CCL5/RGS4/PLEK/RGS2/ADA/CXCL8/NECAB2/SNCA/APLP1/APELA/APLNR/APLN/DNM1/MET/RGS13/DRD2/HTR1B/ARRB2/ADRB2/ATP2B4/BICD1/MRAP/GNAI2/ADM
GO_ACTIN_POLYMERIZATION_OR_DEPOLYMERIZATION	GO_ACTIN_POLYMERIZATION_OR_DEPOLYMERIZATION	191	0.426783	1.58165	0.000158585	0.00160109	0.00118607	4771	tags=41%, list=24%, signal=32%	CCL21/KANK4/CSF3/ICAM1/CCL24/CCL11/HCK/AIF1/NCKAP1L/PLEK/CCL26/BIN1/CXCL12/FMN1/MYADM/SLIT2/WAS/WIPF1/CORO1A/LMOD1/MICAL2/SPTA1/ACTN2/CFL2/CDC42EP1/HCLS1/COTL1/TMOD1/IQGAP2/TMSB4X/DIAPH3/GSN/ADD2/CDC42EP3/JAK2/TMSB10/ELN/ARPC1B/SPIRE1/CAP2/DBN1/LIMA1/GMFG/FHOD3/MAGEL2/PAK3/RDX/PLEKHG2/CATIP/CDC42EP2/CAP1/ARHGAP18/PREX1/ENAH/CAPG/NPHS1/LMOD3/BAIAP2/ARPC5L/ACTR3/PFN1/EVL/TMOD2/SPTAN1/CAPZA2/NCK1/FE…
GO_OXIDOREDUCTASE_ACTIVITY_ACTING_ON_NAD_P_H_QUINONE_OR_SIMILAR_COMPOUND_AS_ACCEPTOR	GO_OXIDOREDUCTASE_ACTIVITY_ACTING_ON_NAD_P_H_QUINONE_OR_SIMILAR_COMPOUND_AS_ACCEPTOR	60	-0.555669	-1.8418	0.000160715	0.00162016	0.0012002	1915	tags=23%, list=10%, signal=21%	MT-ND4/WDR93/CBR4/AKR1C4/MT-ND2/MT-ND3/MT-ND1/MT-ND6/AKR1C1/MT-ND5/MT-ND4L/ADH4/AKR1C3/AKR1C2
GO_REGULATION_OF_ENDOCYTOSIS	GO_REGULATION_OF_ENDOCYTOSIS	199	0.428609	1.59343	0.000161195	0.00162035	0.00120033	2938	tags=27%, list=15%, signal=23%	GREM1/CCL21/SFRP4/SPHK1/CD14/PCSK9/CAV1/AXL/NCKAP1L/BIN1/CCL19/LILRB1/SH3GL3/RAB31/SERPINE1/TREM2/C3/CD300A/ITGB3/STX1B/APOE/STAP1/CD177/CD22/SGIP1/LRRK2/SYT11/ITGA2/NECAB2/ANXA2/B2M/SNCA/DAB2/DKK1/EGF/APELA/VTN/APLN/RSPO1/CLIP3/DNM1/LRP1/ANGPT1/DNAJC6/BMP2K/DRD2/MCTP1/ARRB2/STON1/SLC2A4/APOC2/EFNB2/CDH13/CLU
GO_POSITIVE_REGULATION_OF_VASCULAR_ENDOTHELIAL_GROWTH_FACTOR_PRODUCTION	GO_POSITIVE_REGULATION_OF_VASCULAR_ENDOTHELIAL_GROWTH_FACTOR_PRODUCTION	28	0.700289	1.89555	0.000161456	0.00162035	0.00120033	2846	tags=54%, list=14%, signal=46%	IL6/SULF2/SULF1/C3AR1/C5AR1/CCBE1/C3/HPSE/TGFB1/CYP1B1/PTGS2/IL6ST/HIF1A/ADORA2B/IL1B
GO_T_HELPER_17_TYPE_IMMUNE_RESPONSE	GO_T_HELPER_17_TYPE_IMMUNE_RESPONSE	28	0.70027	1.89549	0.000161456	0.00162035	0.00120033	2396	tags=46%, list=12%, signal=41%	IL6/NLRP3/IL12RB1/SLAMF6/TBX21/IRF4/LY9/IL27RA/NLRP10/PRKCQ/FOXP3/IL12B/LOXL3
GO_SYNAPSE_PRUNING	GO_SYNAPSE_PRUNING	11	0.853523	1.86202	0.000162628	0.00162968	0.00120724	1906	tags=73%, list=10%, signal=66%	C1QB/C1QA/C1QC/ITGAM/TREM2/C3/CX3CL1/DKK1
GO_NEURON_DEATH	GO_NEURON_DEATH	340	0.3883	1.5234	0.000164121	0.00164218	0.00121651	3966	tags=32%, list=20%, signal=26%	C1QA/CSF3/PCSK9/ITGB2/CCL5/IFNG/AXL/TYROBP/CCL3/ITGAM/IL10/C5AR1/GDF5/TLR6/FASLG/NGFR/TGFB3/VSTM2L/FAIM2/CSF1/FCGR2B/CCL2/PTPRZ1/APOE/NTRK1/SERPINF1/TGFB2/HLA-F/CORO1A/CLCF1/ADORA1/TNF/PITX3/TNFRSF1B/PRNP/NGF/LRRK2/NRP1/SOD2/CAPN2/KIR3DL2/DIO3/F2R/CEBPB/GPNMB/NR4A3/FYN/CTSZ/CX3CL1/SNCA/PRKCG/STXBP1/EGR1/DKK1/SCN2A/SNCB/ADARB1/NTRK2/CD200/NUPR1/JAK2/FOXB1/NES/GDNF/ITGA1/MT1F/ILK/KMO/LRP1/ANGPT1/PP…
GO_RESPONSE_TO_INTERLEUKIN_12	GO_RESPONSE_TO_INTERLEUKIN_12	50	0.59198	1.80262	0.000164713	0.00164566	0.00121909	3830	tags=40%, list=19%, signal=32%	SERPINB2/IFNG/IL12RB2/IL12RB1/IL10/SIRPA/MSN/LCP1/STAT4/SOD2/ANXA2/IL12B/JAK2/CD47/MTAP/CNN2/IL12A/RALA/PSME2/GSTO1
GO_POSITIVE_REGULATION_OF_BINDING	GO_POSITIVE_REGULATION_OF_BINDING	174	0.436891	1.60155	0.000167133	0.00166737	0.00123516	4148	tags=33%, list=21%, signal=27%	HMGA2/CTHRC1/MMP9/CSF3/CAV1/IFNG/TWIST1/PLAUR/S100A10/MMP8/HAND2/PYHIN1/APOE/DACT1/IGF1/IRF4/PLK2/SPTA1/NGF/LRRK2/NRP1/SPON1/PLCL2/ITGA2/ANXA2/B2M/TGFB1/MFNG/PLXND1/EGF/ADD2/VTN/JAK2/EBF2/PAX6/LRP1/MET/PARP9/PLCL1/MEF2C/RALB/CLIC2/TRIB3/CDCA5/LARP6/CLDN5/GPSM1/APP/FOXC1/BDNF/TRAF2/DTX3L/DPH3/ABL1/FLOT1/KLF4/ACE/EIF2S1
GO_CARGO_RECEPTOR_ACTIVITY	GO_CARGO_RECEPTOR_ACTIVITY	76	0.547225	1.78946	0.000168157	0.0016751	0.00124089	3957	tags=57%, list=20%, signal=45%	CD163/MARCO/FPR2/MRC1/COLEC12/ITGB2/ITGAM/MSR1/SSC5D/FOLR2/SCARF2/STAB1/LOXL2/ENPP1/CD6/CD163L1/SCARA3/CFI/CD5/ASGR2/HHIPL1/DAB2/CXCL16/VTN/ENPP3/LOXL3/LDLR/LRP1/CD5L/STAB2/ENPP2/SUSD2/MEGF10/TMPRSS3/ACKR2/LOXL4/PGBD1/DMBT1/LRP10/ACKR4/FOLR1/SSC4D/TINAG
GO_DENDRITIC_CELL_MIGRATION	GO_DENDRITIC_CELL_MIGRATION	28	0.699174	1.89253	0.000169479	0.00168577	0.00124879	3020	tags=57%, list=15%, signal=48%	CCL21/SLAMF8/CCL5/CCR5/CCL19/CCR1/CCR2/GPR183/GAS6/CXCR1/PIK3CG/CXCR4/CCR6/NLRP12/LGALS9/IL12A
GO_MICROFIBRIL	GO_MICROFIBRIL	10	0.862406	1.83686	0.000170811	0.0016965	0.00125675	2496	tags=80%, list=13%, signal=70%	MFAP5/FBN1/MFAP2/MFAP4/FBN2/LTBP1/THSD4/ADAMTS10
GO_REGULATION_OF_LEUKOCYTE_DEGRANULATION	GO_REGULATION_OF_LEUKOCYTE_DEGRANULATION	43	0.619163	1.84273	0.000171292	0.00169878	0.00125843	4386	tags=58%, list=22%, signal=45%	ITGB2/FCER1G/ITGAM/CD84/CCR2/CD300A/FCGR2B/HLA-F/PTAFR/RAC2/CD177/LYN/IL13RA2/STXBP1/PRAM1/IL4R/ADORA2B/FGR/LGALS9/HMOX1/UNC13D/FOXF1/C12orf4/FER/IL13
GO_NEGATIVE_REGULATION_OF_TRANSMEMBRANE_RECEPTOR_PROTEIN_SERINE_THREONINE_KINASE_SIGNALING_PATHWAY	GO_NEGATIVE_REGULATION_OF_TRANSMEMBRANE_RECEPTOR_PROTEIN_SERINE_THREONINE_KINASE_SIGNALING_PATHWAY	112	0.492325	1.72094	0.000172587	0.0017091	0.00126608	2642	tags=31%, list=13%, signal=27%	SFRP2/GREM1/CILP/HTRA3/CD109/CAV1/CHST11/PMEPA1/FBN1/NOG/ASPN/EMILIN1/TGFB3/FSTL3/SFRP1/CHRDL1/HTRA1/CAV2/VEPH1/TGFB1I1/SOST/VASN/FBN2/LTBP1/TGFB1/RBPMS2/NBL1/DKK1/BMPER/FST/CHRD/NRROS/TGFBR1/DLX1/HTRA4
GO_POSITIVE_REGULATION_OF_INTERLEUKIN_2_BIOSYNTHETIC_PROCESS	GO_POSITIVE_REGULATION_OF_INTERLEUKIN_2_BIOSYNTHETIC_PROCESS	14	0.818938	1.88854	0.000173157	0.00171222	0.00126839	1381	tags=64%, list=7%, signal=60%	CD80/PTPRC/CD86/CLEC7A/CD3E/IRF4/CD4/CD28/PRKCQ
GO_ORGAN_GROWTH	GO_ORGAN_GROWTH	177	0.436585	1.60163	0.000176521	0.00174292	0.00129113	2941	tags=30%, list=15%, signal=26%	FGF7/WT1/COL6A2/BNC2/COMP/RGS4/COL6A1/COL6A3/RSPO2/NOG/MMP13/ANXA6/SASH3/SOX9/VIT/ECM1/COL12A1/WNT2/PDGFRB/HEG1/GATA6/DDR2/IGF1/TGFB2/RGS2/PI16/FOXC2/FGFR1/FGF10/SCARA3/ZFPM2/EVC/ANXA2/EDN1/COL7A1/FGF2/LATS2/KCNK2/AKAP6/WWC3/NKX2-5/COL14A1/TGFBR1/MATN3/STC1/OSTN/WWC2/MEF2C/MAPK11/BASP1/HAMP/TGFBR2/HLX
GO_PEPTIDE_ANTIGEN_BINDING	GO_PEPTIDE_ANTIGEN_BINDING	19	0.760691	1.90729	0.000178129	0.00175621	0.00130098	3001	tags=74%, list=15%, signal=63%	CD209/HLA-DQA1/HLA-DQB1/HLA-DPA1/HLA-DRB1/HLA-DRA/HLA-DRB5/HLA-DPB1/TAP1/HLA-F/SLC7A5/HLA-E/HLA-G/TAPBP
GO_HOMOTYPIC_CELL_CELL_ADHESION	GO_HOMOTYPIC_CELL_CELL_ADHESION	80	0.529788	1.74858	0.000184759	0.00181892	0.00134743	3100	tags=41%, list=16%, signal=35%	COMP/CCL5/LGALS1/PLEK/FLNA/PDPN/C1QTNF1/SERPINE2/GAS6/P2RY12/MYL9/ITGB3/FERMT3/XG/ACTB/DSC2/LYN/PRKCQ/PRKG1/PDGFRA/SH2B3/PIK3CG/STXBP1/CD99/TSPAN32/CSRP1/ILK/TNFSF11/TLN1/DSP/MYL12A/RDX/MEGF10
GO_POSITIVE_REGULATION_OF_REACTIVE_OXYGEN_SPECIES_METABOLIC_PROCESS	GO_POSITIVE_REGULATION_OF_REACTIVE_OXYGEN_SPECIES_METABOLIC_PROCESS	93	0.514836	1.74132	0.000187012	0.0018384	0.00136186	2938	tags=35%, list=15%, signal=30%	FPR2/ICAM1/ITGB2/PTX3/IFNG/AIF1/TYROBP/ITGAM/TLR6/CLEC7A/THBS1/MMP8/PDGFRB/TNF/TMEM106A/CD177/AGTR1/NOX4/EDN1/TGFB1/RAB27A/SNCA/EGFR/KLRC4-KLRK1/JAK2/PDGFB/PTGS2/PID1/XDH/IL1B/TGFBR2/KLF2/CLU
GO_GROWTH_PLATE_CARTILAGE_DEVELOPMENT	GO_GROWTH_PLATE_CARTILAGE_DEVELOPMENT	35	0.65743	1.87473	0.000187877	0.00184421	0.00136617	2851	tags=43%, list=14%, signal=37%	COL6A2/COMP/COL6A1/COL6A3/MMP13/ANXA6/VIT/COL12A1/SCARA3/ANXA2/COL7A1/COL14A1/MATN3/STC1/TGFBR2
GO_ARACHIDONIC_ACID_METABOLIC_PROCESS	GO_ARACHIDONIC_ACID_METABOLIC_PROCESS	51	-0.59059	-1.91215	0.00019229	0.00188478	0.00139622	1735	tags=41%, list=9%, signal=38%	ALOX12B/FAAH2/EPHX2/FAAH/ALOX12/CYP4A11/CYP2D6/PLA2G4B/PLA2G10/CYP4F11/CYP1A2/CYP2C8/CYP2J2/AKR1C3/CYP2C9/ALOX15/CYP2C18/CYP4F3/CYP4F2/CYP1A1/CYP4F12
GO_FIBRONECTIN_BINDING	GO_FIBRONECTIN_BINDING	26	0.693938	1.83366	0.000196952	0.00192766	0.00142799	2780	tags=65%, list=14%, signal=56%	SFRP2/LRRC15/CCDC80/SSC5D/CTSK/THBS1/IGFBP6/FSTL3/ITGB3/IGFBP5/ITGA4/CTSL/ITGA3/LOXL3/ITGB1/ITGAV/CTSS
GO_REGULATION_OF_NEUTROPHIL_ACTIVATION	GO_REGULATION_OF_NEUTROPHIL_ACTIVATION	11	0.850246	1.85487	0.000197404	0.00192771	0.00142803	2109	tags=64%, list=11%, signal=57%	ITGB2/ITGAM/CD300A/FCGR2B/PTAFR/CD177/PRAM1
GO_ANION_TRANSMEMBRANE_TRANSPORTER_ACTIVITY	GO_ANION_TRANSMEMBRANE_TRANSPORTER_ACTIVITY	326	-0.34365	-1.46091	0.000197531	0.00192771	0.00142803	3967	tags=31%, list=20%, signal=25%	SLC25A1/SLC10A4/LRRC8B/CLCN2/SLC19A1/SLC16A13/SLC4A5/CLCNKA/OCA2/SLC6A13/ANO2/SLC24A1/ANO7/SLC7A2/CEACAM1/GABRD/SLC16A11/SLC25A29/SLC37A4/SLC52A3/SLC38A2/GLRA2/SLC17A1/SLC9A3/CLIC6/SLC17A8/SLC51A/ANO8/SLC22A13/GABRE/GABRQ/SLC10A2/SLC23A1/GPR89B/SLC22A9/SLC38A1/SLC9C1/CFTR/SLC25A42/ANO5/SLC38A11/SLC27A5/SLC16A14/SLC25A41/SLC4A11/ANO9/ABCC11/SLC13A2/SLCO6A1/AKR1C4/SLC37A1/CLCN3/SLC7A13/SLC23A2/GABR…
GO_TRANSFORMING_GROWTH_FACTOR_BETA_PRODUCTION	GO_TRANSFORMING_GROWTH_FACTOR_BETA_PRODUCTION	37	0.637694	1.83118	0.000203273	0.00198088	0.00146741	3201	tags=54%, list=16%, signal=45%	SERPINB7/TYROBP/THBS1/LUM/GATA6/TGFB2/WNT11/CDH3/LRRC32/LTBP1/FOXP3/CX3CL1/ITGB8/CD200/NRROS/PTGS2/ITGAV/HIF1A/LGALS9/SERPINF2
GO_REGULATION_OF_COAGULATION	GO_REGULATION_OF_COAGULATION	82	0.534726	1.77076	0.000204786	0.00199274	0.00147619	2325	tags=39%, list=12%, signal=35%	FAP/SERPINB2/F3/CAV1/FCER1G/PLEK/PDPN/SERPING1/PLAUR/C1QTNF1/SERPINE2/PLAU/SERPINE1/THBS1/HPSE/APOE/ANXA5/ADTRP/LYN/PRKCQ/PRKG1/PDGFRA/F2R/SH2B3/ANXA2/EDN1/TFPI/TBXA2R/KRT1/VTN/PDGFB/PDGFA
GO_EARLY_ENDOSOME_MEMBRANE	GO_EARLY_ENDOSOME_MEMBRANE	137	0.464549	1.65436	0.000205524	0.00199703	0.00147937	3282	tags=31%, list=17%, signal=26%	SPHK1/SYNDIG1/CAV1/FCGR1A/CD274/FCGR1B/KIR2DL4/SORCS2/PMEPA1/PDLIM4/SNX20/SH3GL3/RAB31/LAMP5/ANXA1/NTRK1/HLA-F/CD8B/MCOLN3/STEAP4/B2M/KREMEN2/GPNMB/FGD2/HSD17B6/TICAM2/DKK1/EGFR/NTRK2/CLIP3/LITAF/EHD1/SNX8/CLCN4/HLA-E/PML/REP15/HLA-G/OR51E2/MMGT1/RAB11FIP5/EPHB1/GRIA1
GO_KILLING_OF_CELLS_OF_OTHER_ORGANISM	GO_KILLING_OF_CELLS_OF_OTHER_ORGANISM	61	0.57115	1.81897	0.000207187	0.00201028	0.00148919	2959	tags=28%, list=15%, signal=24%	KRT6A/CCL13/GNLY/IFNG/PRF1/CXCL6/LYZ/LTF/CLEC7A/CTSG/P2RX7/FCER2/CAMP/AZU1/HAMP/PF4/ELANE
GO_REGULATION_OF_GTPASE_ACTIVITY	GO_REGULATION_OF_GTPASE_ACTIVITY	459	0.359258	1.43361	0.000207562	0.00201102	0.00148973	3671	tags=27%, list=19%, signal=23%	CCL21/CCL18/CCL7/CXCL13/CCL13/RGS20/CCL8/ICAM1/CCL24/CCL4/CCL5/CCL11/RGS4/CCL23/CCL3/NCKAP1L/CCL26/PLXNA4/DOCK2/RHOH/CCL19/RGS1/S100A10/ARHGAP9/SFRP1/RGS18/CCL2/RASGRF1/GPR65/SLIT2/CAV2/NTRK1/ARHGAP22/BVES/DOCK10/RASA3/THY1/RGS2/TAGAP/WNT11/GNAO1/RGS9/PLXNC1/VAV1/CCL3L3/DOCK11/RASAL3/PRKG1/LRRK2/ARHGAP20/CORO1C/NRP1/TBC1D10C/SYDE1/CCL20/STMN3/F2R/ADCYAP1/ARHGAP31/FGD2/RGS10/ARHGAP24/IQGAP2/PLXND1…
GO_RAS_PROTEIN_SIGNAL_TRANSDUCTION	GO_RAS_PROTEIN_SIGNAL_TRANSDUCTION	435	0.355663	1.41732	0.000214194	0.00207229	0.00153512	3770	tags=30%, list=19%, signal=25%	COL1A2/COL3A1/TIMP2/AIF1/DOK2/CYTH4/PDPN/NTN1/RHOH/RAB31/NGFR/CSF1/RASGRF1/GPR65/RASGRP4/PDGFRB/HEG1/GPR174/P2RY10/APOE/NTRK1/IGF1/WAS/CDKN2A/TGFB2/NRG1/RASA3/RHOD/RRAS/EPHB2/RAB7B/PLK2/GRAP2/VAV1/RAC2/FGF10/NGF/AGTR1/LYN/RASAL3/CDC42EP1/RHOF/NRP1/ARHGEF4/F2RL2/MRAS/STMN3/GPR55/F2R/RAB39A/FGD2/RAB27A/RAB23/RND3/RAB32/FGF2/RHOC/RAB33A/FGD6/KITLG/ARHGAP29/GNA12/RASL12/CDC42EP3/JAK2/MAP4K4/KANK2/RAS…
GO_REGULATION_OF_CALCIUM_MEDIATED_SIGNALING	GO_REGULATION_OF_CALCIUM_MEDIATED_SIGNALING	94	0.508708	1.72501	0.000215029	0.00207738	0.00153889	3044	tags=37%, list=15%, signal=32%	PLN/CCL4/CMKLR1/CCL3/PLEK/JPH2/P2RY6/CASQ2/GBP1/TREM2/CD3E/SLA2/TRAT1/IGF1/NRG1/LMCD1/CD4/TNF/PRNP/ADA/CD22/LRRK2/TBC1D10C/ZAP70/MYO5A/P2RX5/MYOZ2/AKAP6/DMD/RCAN1/TMEM100/CLIC2/CDH13/RCAN2/ATP2B4
GO_RESPONSE_TO_INTERLEUKIN_6	GO_RESPONSE_TO_INTERLEUKIN_6	39	0.635116	1.84301	0.000221086	0.00213165	0.0015791	2980	tags=41%, list=15%, signal=35%	CHI3L1/IL6/ICAM1/SPI1/SELPLG/PTGIS/ST3GAL6/STAT1/GFI1/SOCS3/JAK2/PID1/IL6ST/PPARGC1A/HAMP/IL6R
GO_NEGATIVE_REGULATION_OF_OSSIFICATION	GO_NEGATIVE_REGULATION_OF_OSSIFICATION	69	0.540346	1.74373	0.000221281	0.00213165	0.0015791	2781	tags=38%, list=14%, signal=32%	GREM1/TWIST2/CCL3/SRGN/NOG/TWIST1/AREG/SOX9/CCR1/SFRP1/HAND2/ECM1/IGFBP5/CDK6/GDF10/SOST/TNN/TNF/ENPP1/KREMEN2/DKK1/CHRD/HIF1A/OSTN/MEF2C/RORB
GO_NEGATIVE_REGULATION_OF_MYELOID_CELL_DIFFERENTIATION	GO_NEGATIVE_REGULATION_OF_MYELOID_CELL_DIFFERENTIATION	77	0.53856	1.77485	0.000225835	0.00217241	0.00160929	1616	tags=25%, list=8%, signal=23%	LILRB4/C1QC/INHBA/CCL3/FBN1/GPR68/LILRB1/LTF/FSTL3/SFRP1/LILRB3/GPR171/ADIPOQ/CDK6/MAFB/LYN/LRRC17/GPR55/MYC
GO_DETOXIFICATION_OF_INORGANIC_COMPOUND	GO_DETOXIFICATION_OF_INORGANIC_COMPOUND	16	0.777188	1.85792	0.000228633	0.00219619	0.00162691	919	tags=44%, list=5%, signal=42%	MT2A/MT1M/MT1A/MT1E/MT1X/MT1H/MT1G
GO_CALCIUM_ION_TRANSMEMBRANE_IMPORT_INTO_CYTOSOL	GO_CALCIUM_ION_TRANSMEMBRANE_IMPORT_INTO_CYTOSOL	141	0.454497	1.62167	0.000230473	0.0022107	0.00163766	2650	tags=33%, list=13%, signal=29%	CCL21/CXCL11/CXCL9/CXCL10/PLN/CCL3/CCR5/JPH2/PTPRC/CCL19/P2RY6/CASQ2/FASLG/HTR2A/P2RX7/RASA3/THY1/CORO1A/ANK2/MCOLN2/PRNP/LYN/CACNA2D1/CD19/MCOLN3/PLCL2/F2R/BDKRB1/LCK/FYN/MYO5A/CX3CL1/SNCA/FGF2/SLC8A1/GRIN2A/NTSR1/APLNR/RYR1/AKAP6/DMD/PLCB2/ITPR2/F2RL3/CEMIP/DRD2/PLCL1
GO_APICAL_PART_OF_CELL	GO_APICAL_PART_OF_CELL	384	-0.329839	-1.42339	0.000232113	0.00222326	0.00164696	3013	tags=25%, list=15%, signal=22%	FABP1/NPC1L1/NHS/SLC17A1/SLC9A3/SHANK2/PTK2/SLC39A4/EDAR/OTOG/SLC22A13/CASR/ATP7A/SLC10A2/ABCC4/SLC23A1/PARD6A/IGFBP2/TLR9/TRPV5/MTCL1/PRKCZ/HIP1R/VANGL2/CFTR/MGST1/DSG1/SHROOM2/PROM2/SLC29A4/MYO6/AGER/CACNB3/MARVELD2/EDA/PARD6B/GJB6/EMP2/PARD6G/SLC25A27/TF/DUOX1/SLC23A2/ADCY10/REN/SLC17A4/EPCAM/EPB41L4B/ERBB2/CDHR5/P2RX2/RAB17/AMN/SHROOM1/CEACAM5/ABCG5/SLC22A5/SLC34A3/SLC7A9/USH2A/USH1C/MYO5B/GN…
GO_POSITIVE_REGULATION_OF_T_CELL_MEDIATED_IMMUNITY	GO_POSITIVE_REGULATION_OF_T_CELL_MEDIATED_IMMUNITY	48	0.592361	1.79628	0.00023312	0.00222973	0.00165175	3133	tags=54%, list=16%, signal=46%	IL6/NLRP3/IL12RB1/PTPRC/SASH3/TNFSF4/RSAD2/P2RX7/HLA-F/B2M/MICB/CD1A/FOXP3/CD1B/IL12B/IL18/CD1C/CD1D/IL18R1/PVR/HLA-E/IL1B/HLA-G/IL12A/CD1E/MICA
GO_MACROPHAGE_CHEMOTAXIS	GO_MACROPHAGE_CHEMOTAXIS	35	0.65205	1.85939	0.000234313	0.00223796	0.00165785	921	tags=34%, list=5%, signal=33%	SAA1/C3AR1/SLAMF8/CCL5/CMKLR1/CCL3/C5AR1/THBS1/CSF1/CCL2/RARRES2/STAP1
GO_T_CELL_CYTOKINE_PRODUCTION	GO_T_CELL_CYTOKINE_PRODUCTION	41	0.623536	1.83768	0.000235772	0.0022487	0.00166581	3020	tags=51%, list=15%, signal=43%	IL6/IL31RA/NLRP3/SASH3/TNFSF4/CCR2/RSAD2/SLC11A1/IL18RAP/TBX21/HLA-F/TNFRSF1B/CLC/B2M/FOXP3/IL12B/IL18/IFNB1/IL18R1/IL1B/IL12A
GO_IMMUNOLOGICAL_SYNAPSE_FORMATION	GO_IMMUNOLOGICAL_SYNAPSE_FORMATION	14	0.811532	1.87147	0.000238345	0.00227002	0.0016816	1203	tags=50%, list=6%, signal=47%	CCL21/PRF1/HAVCR2/DOCK2/CCL19/MSN/CD6
GO_CELLULAR_RESPONSE_TO_VASCULAR_ENDOTHELIAL_GROWTH_FACTOR_STIMULUS	GO_CELLULAR_RESPONSE_TO_VASCULAR_ENDOTHELIAL_GROWTH_FACTOR_STIMULUS	51	0.600297	1.84002	0.000241236	0.0022943	0.00169959	4152	tags=51%, list=21%, signal=40%	GAS1/SPHK1/ADAMTS12/NRP2/DCN/CCBE1/ANXA1/VCAM1/PDGFRB/VEGFC/MT1G/EGR3/NRP1/PDGFRA/ADAMTS3/FLT3/SMOC2/XDH/VEGFB/DLL1/ROBO1/FOXC1/PGF/MAPKAPK2/ITGB1BP1/NR4A1
GO_NEGATIVE_REGULATION_OF_TISSUE_REMODELING	GO_NEGATIVE_REGULATION_OF_TISSUE_REMODELING	20	0.74096	1.8833	0.000242438	0.00230248	0.00170565	1756	tags=40%, list=9%, signal=36%	GREM1/IL6/CD38/SFRP1/P2RX7/TNFAIP3/TMEM119/TNFRSF11B
GO_WATER_HOMEOSTASIS	GO_WATER_HOMEOSTASIS	75	-0.50509	-1.77181	0.000248252	0.00235437	0.00174408	1735	tags=28%, list=9%, signal=26%	ALOX12B/ADCY1/BPIFA1/AVP/KDF1/NEDD4L/AQP3/GHRHR/ALOX12/MYO5B/GRHL1/CYP4A11/CLDN4/TP63/TFAP2B/FA2H/CYP4F2/CYP4F12/GRHL3/SCNN1B/SCNN1G
GO_SODIUM_ION_TRANSPORT	GO_SODIUM_ION_TRANSPORT	217	-0.3766	-1.52853	0.000251954	0.00238611	0.0017676	2529	tags=28%, list=13%, signal=24%	CATSPER3/SLC38A2/TRPM4/HCN4/SLC17A1/SLC9A3/SLC17A8/CATSPER4/SLC10A2/DNM2/SLC23A1/NKAIN3/ANK3/SLC38A1/SLC5A9/SLC9C1/WNK3/NKAIN1/SHROOM2/KLHL24/SLC38A11/SLC4A11/SLC13A2/SLC5A4/SCN11A/KLHL3/BPIFA1/HCN3/SLC23A2/SLC17A4/NEDD4L/SLC13A3/SLC10A5/SLC6A8/SLC22A5/SLC34A3/SLC13A4/WNK2/SLC38A4/SLC8A2/FGF12/GPD1L/SLC10A1/SLC4A4/FXYD3/SLC5A12/ASIC5/ATP4A/NKAIN2/SCN5A/TRPM5/TESC/FXYD4/CACNA1I/ATP1A4/SLC9A4/SLC9A…
GO_PLATELET_AGGREGATION	GO_PLATELET_AGGREGATION	60	0.56997	1.81055	0.000252382	0.00238681	0.00176812	2340	tags=37%, list=12%, signal=32%	COMP/PLEK/FLNA/PDPN/C1QTNF1/SERPINE2/GAS6/P2RY12/MYL9/ITGB3/FERMT3/ACTB/LYN/PRKCQ/PRKG1/PDGFRA/SH2B3/PIK3CG/STXBP1/TSPAN32/CSRP1/ILK
GO_TOLL_LIKE_RECEPTOR_3_SIGNALING_PATHWAY	GO_TOLL_LIKE_RECEPTOR_3_SIGNALING_PATHWAY	20	0.738583	1.87725	0.000254662	0.00240498	0.00178158	1323	tags=35%, list=7%, signal=33%	COLEC12/CAV1/HAVCR2/PTPN22/SCIMP/TNFAIP3/RFTN1
GO_GLUTATHIONE_METABOLIC_PROCESS	GO_GLUTATHIONE_METABOLIC_PROCESS	53	-0.577769	-1.89786	0.000258215	0.00243512	0.0018039	2112	tags=30%, list=11%, signal=27%	MGST1/GGT7/OPLAH/MGST2/GCLC/GSTM4/GSTA2/IDH1/NAT8/ALDH5A1/GSTM3/GSTM2/GGT2/GSTM1/GGT6/GSTA1
GO_GLIAL_CELL_PROLIFERATION	GO_GLIAL_CELL_PROLIFERATION	45	0.610531	1.82882	0.000261283	0.00245924	0.00182178	2938	tags=38%, list=15%, signal=32%	IL6/CSF1R/AREG/TREM2/CSF1/LTA/TNF/LYN/PENK/ADCYAP1/IL33/CX3CL1/SOX11/IL34/ETV5/IL1B/CLU
GO_REGULATION_OF_NATURAL_KILLER_CELL_ACTIVATION	GO_REGULATION_OF_NATURAL_KILLER_CELL_ACTIVATION	34	0.651602	1.8462	0.00026187	0.00245924	0.00182178	3133	tags=53%, list=16%, signal=45%	AXL/HAVCR2/TYROBP/PTPN22/GAS6/ZNF683/HLA-F/IL15/TOX/PRDM1/IL12B/CLNK/IL18/RASGRP1/HLA-E/FGR/IL12A/MICA
GO_LEUKOCYTE_TETHERING_OR_ROLLING	GO_LEUKOCYTE_TETHERING_OR_ROLLING	26	0.688947	1.82047	0.000261871	0.00245924	0.00182178	3632	tags=65%, list=18%, signal=53%	CCL21/GCNT1/SELPLG/CXCL12/CCR2/VCAM1/SPN/TNF/PTAFR/ITGA4/ADD2/CCL25/ITGB1/CCL28/ELANE/JAM2/ITGB7
GO_MESENCHYMAL_CELL_DIFFERENTIATION	GO_MESENCHYMAL_CELL_DIFFERENTIATION	205	0.423373	1.57877	0.000263784	0.00247086	0.00183038	3313	tags=34%, list=17%, signal=28%	SFRP2/HMGA2/GREM1/FN1/IL6/COL1A1/NOG/TWIST1/PDPN/GLIPR2/NRP2/SOX9/SERPINB3/TGFB3/SFRP1/HAND2/GBX2/WNT2/TGFB2/NRG1/GATA5/TGFB1I1/HAS2/SNAI2/EDNRA/WNT11/HGF/ZEB2/LOXL2/SNAI1/FOXC2/SEMA3A/FGFR1/VASN/EOMES/FGF10/STAT1/DACT3/CORO1C/NRP1/EDN1/TGFB1/AKNAD1/DAB2/PHLDB2/KITLG/GCNT2/WWTR1/SOX11/GDNF/LOXL3/TGFBR1/FAM83D/HIF1A/HEYL/PHLDB1/MEF2C/IL1B/TGFBR2/RET/OLFM1/TMEM100/ACVR1/ENG/SEMA6B/ALX1/RGCC/MAD2L2/…
GO_EXOGENOUS_DRUG_CATABOLIC_PROCESS	GO_EXOGENOUS_DRUG_CATABOLIC_PROCESS	22	-0.715176	-1.93665	0.000263842	0.00247086	0.00183038	2579	tags=50%, list=13%, signal=44%	NR1I2/CYP2C19/CYP3A4/CYP2W1/CYP2D6/CYP1A2/CYP2C8/CYP2J2/CYP2C9/CYP2C18/CYP4B1
GO_LAMELLIPODIUM_MEMBRANE	GO_LAMELLIPODIUM_MEMBRANE	22	0.720161	1.86253	0.00026593	0.00248695	0.0018423	3624	tags=59%, list=18%, signal=48%	FAP/DPP4/PDPN/CD44/ITGB3/FERMT2/ANTXR1/CSPG4/PLXND1/ITGAV/KCNA2/PLEK2/PIEZO1
GO_NEGATIVE_REGULATION_OF_BONE_REMODELING	GO_NEGATIVE_REGULATION_OF_BONE_REMODELING	15	0.793778	1.86022	0.000271764	0.00253798	0.0018801	1756	tags=53%, list=9%, signal=49%	GREM1/IL6/CD38/SFRP1/P2RX7/TNFAIP3/TMEM119/TNFRSF11B
GO_BLOOD_MICROPARTICLE	GO_BLOOD_MICROPARTICLE	111	0.478376	1.66523	0.000273545	0.00255106	0.00188979	4433	tags=44%, list=22%, signal=34%	ACTC1/FN1/C1QB/C1QC/C4B/C1S/C1R/ACTG2/SERPING1/F13A1/C4A/C3/MSN/CFB/SERPINA3/APOE/ANXA5/ACTB/BCHE/TGFB1/STOM/GSN/KRT1/VTN/HP/CPN2/CFH/CD5L/A2M/CLU/A1BG/PROS1/ENG/SERPINF2/C9/FCN3/HSPA6/HSPA8/PFN1/ORM2/CLIC1/SDCBP/FCN2/ACTA1/HBD/HPR/ANGPTL4/ACTG1/ORM1
GO_REGULATION_OF_SPROUTING_ANGIOGENESIS	GO_REGULATION_OF_SPROUTING_ANGIOGENESIS	65	0.564078	1.80215	0.000274694	0.00255823	0.0018951	4445	tags=60%, list=23%, signal=47%	FGFBP1/IL10/MEOX2/ITGA5/NGFR/THBS1/ANXA1/CREB3L1/FGF1/PLK2/FOXC2/HDAC9/AGTR1/NRP1/AKT3/CARD10/FGF2/STARD13/BMPER/APELA/TBXA2R/APLNR/PPP1R16B/PTGS2/SPRED1/MAP3K3/RHOJ/KLF2/HMOX1/DLL1/PKM/ABL1/KLF4/ITGB1BP1/JAK1/SMAD1/ADAMTS9/RHOA/E2F2
GO_CELL_JUNCTION_ASSEMBLY	GO_CELL_JUNCTION_ASSEMBLY	241	0.404421	1.52955	0.00027554	0.00256256	0.00189831	4118	tags=38%, list=21%, signal=30%	GREM1/KRT14/FN1/KRT5/LAMA3/CAV1/FLNC/COL16A1/FLNA/LAMC2/FMN1/ITGA5/S100A10/THBS1/SFRP1/CDH11/CDH2/COL17A1/HEG1/ACTN1/THY1/SNAI2/WNT11/FERMT2/RHOD/ANK2/CDH3/SNAI1/TNF/ACTN2/ACTB/CDH15/CORO1C/NRP1/GJA5/MMP14/TNS1/ITGA2/CDH19/GJB2/FSCN1/PTPRJ/LIMS2/RHOC/PHLDB2/GJC1/MAP4K4/GPBAR1/CDH18/SORBS1/UGT8/LAMB3/ILK/EPB41L3/CORO2B/LRP1/PECAM1/CDH17/ACVRL1/CLDN19/TLN1/PTPRO/IL1B/JAM3/CDH13/ITGA6/GPM6B/RAPGEF1/…
GO_POSITIVE_REGULATION_OF_RECEPTOR_MEDIATED_ENDOCYTOSIS	GO_POSITIVE_REGULATION_OF_RECEPTOR_MEDIATED_ENDOCYTOSIS	50	0.579092	1.76337	0.000277473	0.00257453	0.00190718	3102	tags=40%, list=16%, signal=34%	GREM1/CCL21/SFRP4/PCSK9/CCL19/SERPINE1/C3/SGIP1/ANXA2/B2M/DAB2/EGF/APELA/VTN/APLN/ANGPT1/DRD2/ARRB2/CLU/BICD1
GO_DRUG_CATABOLIC_PROCESS	GO_DRUG_CATABOLIC_PROCESS	135	-0.426668	-1.63909	0.000277593	0.00257453	0.00190718	2579	tags=28%, list=13%, signal=25%	NR1I2/HGD/COMT/LPO/IDUA/CYP2C19/TAT/GCAT/CYP3A4/SULT1A3/CYP2W1/CTSH/COLQ/DUOX1/PCBD1/EPX/BDH1/AMT/AADAT/CYP2D6/CHIA/ALDH3B2/SULT1A1/CYP1A2/CYP2C8/PAH/DUOX2/CYP2J2/SULT1E1/SULT1A2/CYP2C9/CYP2C18/MAOA/OVGP1/ADH7/CYP3A5/CYP4B1/SULT2A1
GO_T_HELPER_1_CELL_DIFFERENTIATION	GO_T_HELPER_1_CELL_DIFFERENTIATION	19	0.75085	1.88261	0.000278459	0.00257824	0.00190993	2941	tags=58%, list=15%, signal=49%	CD80/CCL19/TNFSF4/ANXA1/IL27/SPN/JAK3/RELB/IL4R/IL18R1/HLX
GO_OXIDATIVE_DEMETHYLATION	GO_OXIDATIVE_DEMETHYLATION	19	-0.739812	-1.93896	0.00027876	0.00257824	0.00190993	2754	tags=53%, list=14%, signal=45%	TET2/CYP3A4/TET3/CYP3A43/CYP3A7/CYP2D6/CYP1A2/CYP2C8/CYP2C9/CYP3A5
GO_REGULATION_OF_LIPOPOLYSACCHARIDE_MEDIATED_SIGNALING_PATHWAY	GO_REGULATION_OF_LIPOPOLYSACCHARIDE_MEDIATED_SIGNALING_PATHWAY	25	0.70722	1.85487	0.000279611	0.00258256	0.00191313	1813	tags=36%, list=9%, signal=33%	LTF/CD180/LILRA2/SCIMP/LY86/LY96/TNFAIP3/CARD16/CX3CL1
GO_PLATELET_DERIVED_GROWTH_FACTOR_BINDING	GO_PLATELET_DERIVED_GROWTH_FACTOR_BINDING	11	0.842195	1.83731	0.00028986	0.00267355	0.00198053	2887	tags=91%, list=15%, signal=78%	COL1A1/COL1A2/COL5A1/COL3A1/COL6A1/PDGFRB/PDGFRA/PDGFB/PDGFA/COL4A1
GO_REGULATION_OF_EXTRINSIC_APOPTOTIC_SIGNALING_PATHWAY_IN_ABSENCE_OF_LIGAND	GO_REGULATION_OF_EXTRINSIC_APOPTOTIC_SIGNALING_PATHWAY_IN_ABSENCE_OF_LIGAND	46	0.613555	1.84286	0.000291412	0.00268418	0.00198841	4370	tags=43%, list=22%, signal=34%	INHBA/CSF2/SRPX/IFI6/SNAI2/TNF/FGFR1/FGF10/EYA1/FYN/CX3CL1/GDNF/IL1B/PF4/RET/MCL1/DAPK3/GATA1/EYA4/IL7
GO_POSITIVE_REGULATION_OF_MUSCLE_CELL_DIFFERENTIATION	GO_POSITIVE_REGULATION_OF_MUSCLE_CELL_DIFFERENTIATION	83	0.514786	1.70901	0.000294477	0.00270528	0.00200404	3124	tags=39%, list=16%, signal=33%	GREM1/CXCL9/CCL8/CD53/SHOX2/CDH2/BOC/EHD2/CYP26B1/IGF1/NRG1/RBM24/CDH15/TNFSF14/SOD2/CAPN2/MMP14/EDN1/TGFB1/AKAP6/CDON/EHD1/MAPK12/IL4R/ARRB2/MEF2C/MAPK11/NFATC2/HAMP/EFNB2/CAMK1/ENG
GO_REGULATION_OF_MORPHOGENESIS_OF_AN_EPITHELIUM	GO_REGULATION_OF_MORPHOGENESIS_OF_AN_EPITHELIUM	179	0.433175	1.59474	0.000294507	0.00270528	0.00200404	2806	tags=25%, list=14%, signal=22%	SFRP2/GREM1/RSPO3/CXCL10/CTHRC1/ROR2/FGF7/SULF1/GPC6/ADAMTS12/LHX1/PSMB9/NOG/SOX9/ITGAX/SFRP1/WNT7A/ROR1/WNT2/FGF1/DACT1/HOXD13/SNAI2/WNT11/HGF/PLEKHA4/TNF/FGFR1/PRICKLE1/FGF10/STAT1/LIF/DAB2/PHLDB2/DKK1/PRICKLE2/PSMB8/GPC4/GDNF/PDGFA/ETV5/ARRB2/FZD2/PTK7/WNT9B
GO_NEGATIVE_REGULATION_OF_BLOOD_VESSEL_DIAMETER	GO_NEGATIVE_REGULATION_OF_BLOOD_VESSEL_DIAMETER	82	0.528583	1.75042	0.000294965	0.00270579	0.00200441	2613	tags=35%, list=13%, signal=31%	CAV1/ICAM1/COMP/CD38/P2RX1/HRH2/HTR1D/HTR2A/ACTA2/EDNRA/ADORA1/PTAFR/HTR7/ADRA1D/AGTR1/GJA5/F2R/ADRA1B/EDN1/HRH1/SLC8A1/EGFR/TBXA2R/APLN/BDKRB2/GRIP2/PTGS2/ECE1/HTR1B
GO_CELL_CELL_ADHESION_MEDIATED_BY_INTEGRIN	GO_CELL_CELL_ADHESION_MEDIATED_BY_INTEGRIN	16	0.771716	1.84484	0.000308339	0.00282462	0.00209244	3624	tags=75%, list=18%, signal=61%	CXCL13/DPP4/CCL5/ITGA5/CD3E/FERMT3/ITGA4/ADA/ITGB1/ADAM9/PODXL/PIEZO1
GO_TOLERANCE_INDUCTION	GO_TOLERANCE_INDUCTION	22	0.716375	1.85274	0.00031059	0.00284137	0.00210485	2969	tags=82%, list=15%, signal=70%	IDO1/LILRB2/IL2RA/CD274/HAVCR2/PDCD1/ICOS/CD3E/TNFAIP3/CCR4/LYN/CLC/FOXP3/IRAK3/HLA-E/TGFBR2/LGALS9/HLA-G
GO_SMALL_MOLECULE_CATABOLIC_PROCESS	GO_SMALL_MOLECULE_CATABOLIC_PROCESS	428	-0.318902	-1.385	0.000312014	0.00285052	0.00211163	4420	tags=33%, list=22%, signal=26%	ECI1/GAD2/PCCA/SLC9A1/SRD5A3/GSTZ1/PGM2/HK2/PHYKPL/DDAH1/ACAD8/TYSND1/PON3/NUDT9/APOBEC3F/GOT2/PEX7/UPP2/ASPA/OXCT2/HIBCH/HAL/GNPDA1/PEX13/PFKL/ECHS1/ACBD5/GLDC/ALDH8A1/ENTPD4/MCEE/GLYCTK/DBT/ACOX3/ACAD10/GLUD2/HADH/DCXR/ACADVL/AFMID/HSD17B4/ALDH6A1/CBS/MGAT1/ENOSF1/TRERF1/FABP1/AKR1B10/PKLR/PCYOX1L/ENTPD2/IVD/ACAD11/GK5/DECR2/MPST/AGXT/MTMR7/DECR1/HGD/XYLB/CRYM/IDUA/LRP5/CRABP1/FTCD/SORD/TAT/GAP…
GO_REGULATION_OF_T_CELL_RECEPTOR_SIGNALING_PATHWAY	GO_REGULATION_OF_T_CELL_RECEPTOR_SIGNALING_PATHWAY	38	0.6268	1.80332	0.000318215	0.00290323	0.00215068	1735	tags=34%, list=9%, signal=31%	LILRB4/GBP1/PTPN22/CD300A/TRAT1/UBASH3A/THY1/CD226/PRNP/ADA/LCK/PTPRJ/TESPA1
GO_POSITIVE_REGULATION_OF_INTERLEUKIN_4_PRODUCTION	GO_POSITIVE_REGULATION_OF_INTERLEUKIN_4_PRODUCTION	23	0.710649	1.86074	0.000319402	0.00290721	0.00215363	2919	tags=74%, list=15%, signal=63%	FCER1G/HAVCR2/NLRP3/SASH3/CD86/TNFSF4/CD3E/IRF4/CD28/IL20RB/PRKCQ/IL33/CEBPB/FOXP3/CD40LG/HLA-E/LGALS9
GO_TOLL_LIKE_RECEPTOR_4_SIGNALING_PATHWAY	GO_TOLL_LIKE_RECEPTOR_4_SIGNALING_PATHWAY	35	0.643822	1.83593	0.000319517	0.00290721	0.00215363	2961	tags=54%, list=15%, signal=46%	CD14/ITGB2/ITGAM/PIK3AP1/TNIP3/LTF/LILRA2/PTPN22/SCIMP/LY96/RAB7B/TNFAIP3/LYN/TICAM2/LBP/NR1D1/MFHAS1/TRIL/IRAK1
GO_NEGATIVE_REGULATION_OF_EXOCYTOSIS	GO_NEGATIVE_REGULATION_OF_EXOCYTOSIS	30	0.667888	1.84602	0.000320012	0.00290779	0.00215405	4377	tags=57%, list=22%, signal=44%	CD84/CCR2/CD300A/FCGR2B/ANXA1/HLA-F/IL13RA2/SNCA/STXBP6/LGALS9/HMOX1/GNAI2/FOXF1/SYT4/RAP1A/ADRA2A/IL1RAPL1
GO_APICAL_PLASMA_MEMBRANE	GO_APICAL_PLASMA_MEMBRANE	320	-0.342732	-1.45245	0.000323466	0.00293521	0.00217436	3443	tags=29%, list=17%, signal=24%	CEACAM1/CEACAM6/STX3/ATP1B2/TRPV4/PAPPA2/SLC52A3/SLC11A2/KISS1/PRKG2/RAB27B/NPC1L1/NHS/SLC17A1/SLC9A3/SHANK2/PTK2/SLC39A4/OTOG/SLC22A13/CASR/ATP7A/SLC10A2/ABCC4/SLC23A1/PARD6A/IGFBP2/TLR9/TRPV5/MTCL1/PRKCZ/HIP1R/VANGL2/CFTR/DSG1/SHROOM2/PROM2/SLC29A4/AGER/CACNB3/MARVELD2/PARD6B/GJB6/EMP2/PARD6G/TF/DUOX1/SLC23A2/ADCY10/SLC17A4/EPCAM/ERBB2/CDHR5/P2RX2/RAB17/AMN/SHROOM1/CEACAM5/ABCG5/SLC22A5/SLC34A3…
GO_LIPOPOLYSACCHARIDE_BINDING	GO_LIPOPOLYSACCHARIDE_BINDING	31	0.671354	1.86343	0.000325064	0.00294573	0.00218216	3598	tags=58%, list=18%, signal=48%	CD14/SPON2/LTF/TREM2/BPI/LY96/P2RX7/PTAFR/CD6/TLR2/RNASE3/CAMP/RNASE7/LBP/SFTPD/TRIL/TLR4/BPIFC
GO_ORGANIC_HYDROXY_COMPOUND_CATABOLIC_PROCESS	GO_ORGANIC_HYDROXY_COMPOUND_CATABOLIC_PROCESS	72	-0.508195	-1.78035	0.000327703	0.00296565	0.00219691	3026	tags=35%, list=15%, signal=29%	TRERF1/AKR1B10/GK5/MTMR7/COMT/LRTOMT/SORD/SULT1A3/INPP5J/CYP24A1/LDHD/CEL/CYP4A11/ALDH3B2/SULT1A1/ADH4/SULT1E1/SULT1A2/AKR1C3/MAOA/ADH7/CYP4F3/CYP4F2/CYP4F12/SULT2A1
GO_CALCIUM_ION_TRANSMEMBRANE_TRANSPORT	GO_CALCIUM_ION_TRANSMEMBRANE_TRANSPORT	317	0.377266	1.46941	0.000329018	0.00297354	0.00220276	3413	tags=31%, list=17%, signal=26%	CCL21/CXCL11/CXCL9/CXCL10/RRAD/PLN/CCL3/CCR5/BIN1/JPH2/PTPRC/ANXA6/CCL19/P2RY6/CASQ2/STAC/FASLG/HTR2A/GAS6/P2RY12/PDE4B/CACNG8/TRPV2/P2RX7/SLC24A3/GEM/RASA3/THY1/ANXA5/CORO1A/ANK2/GPM6A/CHRNA9/RGS9/MCOLN2/PRNP/LYN/CACNA2D1/CD19/CACNG6/STAC2/MCOLN3/PLCL2/F2R/BDKRB1/ANXA2/DYSF/LCK/PIK3CG/FYN/MYO5A/SLC24A2/CX3CL1/SNCA/REM1/FGF2/SLC8A1/GRIN2A/SLC24A4/CACNA2D4/NCS1/NTSR1/APLNR/RYR1/AKAP6/DMD/PLCB2/ITP…
GO_POSITIVE_REGULATION_OF_NITRIC_OXIDE_METABOLIC_PROCESS	GO_POSITIVE_REGULATION_OF_NITRIC_OXIDE_METABOLIC_PROCESS	41	0.616801	1.81783	0.000335446	0.00302757	0.00224279	2938	tags=41%, list=15%, signal=35%	ICAM1/ITGB2/PTX3/IFNG/AIF1/TLR6/CLEC7A/MMP8/TNF/TMEM106A/EDN1/KLRC4-KLRK1/JAK2/PTGS2/IL1B/KLF2/CLU
GO_MUSCLE_CELL_DEVELOPMENT	GO_MUSCLE_CELL_DEVELOPMENT	166	0.433274	1.58248	0.00034043	0.00306843	0.00227305	3469	tags=34%, list=18%, signal=29%	ACTC1/FLNC/ALPK2/COMP/SGCD/RGS4/ANKRD1/LOX/BIN1/CASQ2/UCHL1/SHOX2/CAV2/PDGFRB/IGF1/BVES/RGS2/ANK2/TPM1/PI16/LMOD1/ACTN2/HDAC9/CFL2/MYH11/PDGFRA/MYOM3/EDN1/DYSF/TNNT1/TMOD1/DNER/MYOZ2/SLC8A1/SGCB/RYR1/AKAP6/DMD/CSRP1/NKX2-5/MYPN/MYL2/ITGB1/WNT10B/MEF2C/NFATC2/HAMP/FHOD3/SYPL2/MEGF10/PGM5/ENG/PDLIM5/MYH3/FHL2/LMOD3/MYH10
GO_EOSINOPHIL_MIGRATION	GO_EOSINOPHIL_MIGRATION	24	0.714538	1.86081	0.000341453	0.00307353	0.00227683	1813	tags=62%, list=9%, signal=57%	CCL18/CCL7/CCL13/CCL8/CCL24/CCL5/CCL11/CCL23/CCL3/CD300A/CCL2/SCG2/CCL3L3/HRH1/CX3CL1
GO_AMYLOID_BETA_CLEARANCE	GO_AMYLOID_BETA_CLEARANCE	35	0.642214	1.83134	0.0003505	0.00315075	0.00233403	2439	tags=37%, list=12%, signal=33%	MARCO/ITGB2/IFNG/ITGAM/MSR1/C5AR1/TREM2/C3/APOE/TNF/MME/LDLR/LRP1
GO_SYNAPSE_ORGANIZATION	GO_SYNAPSE_ORGANIZATION	399	0.362055	1.43817	0.000353964	0.00317764	0.00235396	3472	tags=29%, list=18%, signal=24%	L1CAM/TNC/ACTBL2/SYNDIG1/C1QB/C1QA/KLK8/C1QC/LILRB2/GPC6/IGSF21/ITGAM/SRGN/IL10/C5AR1/NRP2/NTN1/FLRT2/TREM2/C3/THBS2/IL10RA/WNT7A/CDH2/FCGR2B/PTPRD/APOE/NTRK1/SLITRK2/ARHGAP22/NRG1/ACTN1/DOCK10/ZNF365/SPARC/GAP43/TUBA1A/EPHB2/GPM6A/TNF/IL1RAP/PDZRN3/ACTB/SLITRK4/TLR2/CHRNA1/MDGA1/PRNP/NTNG1/NTNG2/MAP1B/LRRK2/NRP1/DSCAM/CLSTN2/ZNF804A/F2R/SLITRK3/HCLS1/LRFN5/FYN/MYO5A/PCDHGC3/PLXND1/DGKB/SHANK1/CX…
GO_MHC_CLASS_II_BIOSYNTHETIC_PROCESS	GO_MHC_CLASS_II_BIOSYNTHETIC_PROCESS	15	0.788391	1.8476	0.000354744	0.0031804	0.002356	3391	tags=67%, list=17%, signal=55%	IFNG/SPI1/IL10/SLC11A1/CIITA/TMEM106A/AZU1/JAK2/PF4/TLR4
GO_STRUCTURAL_CONSTITUENT_OF_RIBOSOME	GO_STRUCTURAL_CONSTITUENT_OF_RIBOSOME	157	-0.40539	-1.58137	0.000355677	0.00318451	0.00235905	7798	tags=59%, list=40%, signal=36%	RPS16/RPS26/RPL7A/RPLP2/MRPL32/RPL27/MRPL16/RSL24D1/RPS4Y2/RPL17/MRPL43/RPL12/MRPL35/UBA52/RPL26/RPS3A/RPS9/RPL5/RPS5/RPL39/RPS15A/RPL37/RPS27/RPL3L/RPL10L/MRPL46/RPS17/RPL18A/RPL8/RPLP1/RPS20/RPL11/MRPS36/MRPL21/RPL10A/RPL27A/RPS19/RPL37A/RPL41/RPL35A/RPS23/RPL7/RPS21/MRPL57/MRPL27/MRPL34/MRPL24/RPS4X/RPS25/RPL36/RPL38/RPL24/RPS7/RPL31/RPS8/RPL13/RPL36A/RPL9/RPS15/MRPL42/MRPS31/RPL22/RPLP0/RPS2/…
GO_FC_EPSILON_RECEPTOR_SIGNALING_PATHWAY	GO_FC_EPSILON_RECEPTOR_SIGNALING_PATHWAY	111	0.472538	1.64491	0.000358254	0.00320332	0.00237298	6487	tags=58%, list=33%, signal=39%	FCER1G/PSMB9/BTK/ITK/LCP2/LAT2/GRAP2/VAV1/LYN/PRKCQ/NR4A3/LILRA4/NFATC1/PSMB8/NFATC2/PSMA8/JUN/MS4A2/PSMC3/PSMD2/FCER1A/PSME2/PSMD1/PSMB10/PSMB7/SHC1/PPP3CA/VAV2/NFKB1/FER/PSMC1/PSMB2/PSMA6/PSMD13/IKBKG/PPP3CB/PSMD9/PSMA7/PSME1/PSMB5/MAP3K1/PSMD14/PSMA5/PSMB6/MAPK3/PSMC2/PSMA1/PSMD8/CALM1/PSMB1/MALT1/GRB2/PPP3R1/PSMD10/CHUK/BCL10/PSMD7/PSMF1/MAPK1/PSMA4/PSMB3/PSMD11/TAB2/PSMA3
GO_REGULATION_OF_ACUTE_INFLAMMATORY_RESPONSE	GO_REGULATION_OF_ACUTE_INFLAMMATORY_RESPONSE	43	0.605225	1.80125	0.00036351	0.003246	0.0024046	3035	tags=51%, list=15%, signal=43%	IL6/FCER1G/OSMR/NLRP3/PTGER3/BTK/C3/FCGR2B/OSM/ADORA1/IL20RB/TNF/ADCYAP1/PIK3CG/DNASE1L3/FFAR3/PTGS2/IL6ST/TNFSF11/HLA-E/IL1B/ADAM8
GO_LONG_CHAIN_FATTY_ACID_BIOSYNTHETIC_PROCESS	GO_LONG_CHAIN_FATTY_ACID_BIOSYNTHETIC_PROCESS	27	-0.670328	-1.92143	0.000372266	0.0033182	0.00245808	2025	tags=52%, list=10%, signal=47%	CYP3A4/ALOX12B/EPHX2/ALOX5/ELOVL6/ALOX12/GSTM4/CYP2D6/CYP1A2/CYP2C8/CYP2C9/ALOX15/CYP1A1/HPGD
GO_ENDOPLASMIC_RETICULUM_GOLGI_INTERMEDIATE_COMPARTMENT_MEMBRANE	GO_ENDOPLASMIC_RETICULUM_GOLGI_INTERMEDIATE_COMPARTMENT_MEMBRANE	69	0.531527	1.71527	0.000372581	0.0033182	0.00245808	3978	tags=35%, list=20%, signal=28%	SERPINA1/DCSTAMP/AREG/COPZ2/LAMP5/TAP1/TAP2/TM6SF2/COL7A1/CTSZ/CD59/CTSC/MCFD2/TAPBP/TGFA/AZIN2/F8/GRIA1/YKT6/ROBO1/PIEZO1/SURF4/FOLR1/STX5
GO_AMMONIUM_ION_METABOLIC_PROCESS	GO_AMMONIUM_ION_METABOLIC_PROCESS	199	-0.380673	-1.53145	0.000373516	0.00332212	0.00246099	2739	tags=26%, list=14%, signal=22%	ASAH2/PLA2G12A/ATP7A/CHKB/FABP5/SPHK2/COMT/CHRNB2/LRTOMT/LPCAT4/PON1/DDC/SGPP2/HDAC10/SULT1A3/CHPT1/CBR4/TPH1/AKR1C4/TACR3/CHDH/DRD1/LIPC/SMPD3/ACADL/COLQ/LPIN3/CPT1B/CROT/SLC44A5/AKR1C1/ABAT/PLA2G6/PLA2G4B/APOA2/PLA2G10/SLC44A3/PLA2G4D/GDPD3/GPLD1/SLC44A4/AKR1C3/PLA2G4F/MAOA/TH/ACER2/DEGS2/AKR1C2/PLA2G2F/SLC5A7/BHMT
GO_APICAL_JUNCTION_COMPLEX	GO_APICAL_JUNCTION_COMPLEX	135	-0.420715	-1.61622	0.000375106	0.00333185	0.00246819	2490	tags=32%, list=13%, signal=28%	CLDN11/PARD6A/ANK3/CLDN15/SH3BP1/LIN7B/CLDN7/PRKCZ/USP53/FZD5/WNK3/TRAF4/SHROOM2/MARVELD3/MARVELD2/PARD6B/AOC1/PARD6G/AMOT/EPPK1/CLDN20/PLEKHA7/MPP7/EPCAM/CLDN23/EPB41L4B/CDH1/SHROOM1/MAGI1/FRMPD2/OCLN/CAMSAP3/CLDN4/CLDN3/MAPK15/CRB3/CLDN8/CXADR/IGSF5/CGN/TJP3/PDZD3/POF1B
GO_DETECTION_OF_MOLECULE_OF_BACTERIAL_ORIGIN	GO_DETECTION_OF_MOLECULE_OF_BACTERIAL_ORIGIN	11	0.834614	1.82077	0.000380311	0.00337363	0.00249914	1283	tags=73%, list=7%, signal=68%	C4B/SSC5D/TLR6/TLR1/TREM2/LY96/NOD2/TLR2
GO_G_PROTEIN_COUPLED_PURINERGIC_RECEPTOR_SIGNALING_PATHWAY	GO_G_PROTEIN_COUPLED_PURINERGIC_RECEPTOR_SIGNALING_PATHWAY	24	0.711944	1.85406	0.000390523	0.00345965	0.00256287	3742	tags=71%, list=19%, signal=57%	P2RY6/GPR34/P2RY13/P2RY12/GPR171/P2RY10/ADORA3/ADORA1/PTAFR/ADA/NECAB2/P2RY14/ADORA2B/P2RY8/GPR87/ADORA2A/GNAI2
GO_REGULATION_OF_INFLAMMATORY_RESPONSE_TO_ANTIGENIC_STIMULUS	GO_REGULATION_OF_INFLAMMATORY_RESPONSE_TO_ANTIGENIC_STIMULUS	23	0.705679	1.84772	0.000394787	0.00349283	0.00258744	2819	tags=57%, list=14%, signal=48%	FCER1G/IL10/BTK/C3/FCGR2B/LTA/CD28/IL20RB/TNF/ADCYAP1/IL12B/NLRP6/HLA-E
GO_AZUROPHIL_GRANULE_LUMEN	GO_AZUROPHIL_GRANULE_LUMEN	88	0.508032	1.70351	0.000397462	0.00351187	0.00260155	4388	tags=42%, list=22%, signal=33%	RNASE2/MNDA/LYZ/SERPINB3/C3/RETN/BPI/CTSG/PLAC8/SERPINA3/S100A7/MPO/ANXA2/RNASE3/PADI2/CTSC/AZU1/CPPED1/IMPDH1/PYGB/ELANE/ARSB/HEXB/CAP1/UNC13D/PSMD1/FTL/HRNR/CTSA/ORM2/CYB5R3/SDCBP/TXNDC5/NPC2/TUBB/PYCARD/PRDX6
GO_EXTRINSIC_COMPONENT_OF_MEMBRANE	GO_EXTRINSIC_COMPONENT_OF_MEMBRANE	280	0.391275	1.50131	0.000403816	0.00356333	0.00263967	2967	tags=27%, list=15%, signal=23%	MUC16/PCSK9/HCK/GNG4/SLA/NCF1/PLAUR/ANXA13/SERPINE2/FOLR3/STAC/RGS1/S100A10/JAKMIP1/CDH11/CDH2/ANXA1/SLA2/KCNIP1/WNT2/CAV2/EHD2/PIK3CD/PIK3R5/MFGE8/GNGT2/FERMT2/PLEKHA4/CDH3/GNG2/PIK3R6/GNAO1/GNG8/SOCS1/FCN1/CDH15/BLK/NLRP10/PRNP/LYN/SOCS3/STAC2/CDH19/ANXA2/SNAP25/LCK/SYT6/PIK3CG/SYTL3/FYN/CNR2/MGLL/GNA12/ALOX15B/GNG11/AZU1/SNX10/CNKSR2/CDH18/SYN1/DGKI/CYTH3/NMT2/PIK3C2G/KCNAB2/GFRA2/CDH17/FGR/SE…
GO_RESPONSE_TO_FUNGUS	GO_RESPONSE_TO_FUNGUS	52	0.571366	1.76067	0.000407279	0.00358448	0.00265534	3493	tags=42%, list=18%, signal=35%	PTX3/GNLY/S100A8/SPON2/LTF/CLEC7A/BTK/SCIMP/CTSG/RARRES2/MPO/NLRP10/S100A9/CLEC6A/COTL1/RNASE7/HAMP/ELANE/IL36RN/TLR4/S100A12/BAK1
GO_SCAVENGER_RECEPTOR_ACTIVITY	GO_SCAVENGER_RECEPTOR_ACTIVITY	51	0.585521	1.79473	0.000407279	0.00358448	0.00265534	3957	tags=65%, list=20%, signal=52%	CD163/MARCO/COLEC12/MSR1/SSC5D/SCARF2/STAB1/LOXL2/ENPP1/CD6/CD163L1/SCARA3/CFI/CD5/HHIPL1/CXCL16/VTN/ENPP3/LOXL3/LRP1/CD5L/STAB2/ENPP2/SUSD2/MEGF10/TMPRSS3/ACKR2/LOXL4/PGBD1/DMBT1/ACKR4/SSC4D/TINAG
GO_REGULATION_OF_ENDOTHELIAL_CELL_MIGRATION	GO_REGULATION_OF_ENDOTHELIAL_CELL_MIGRATION	148	0.441169	1.58441	0.000409906	0.00360288	0.00266897	3354	tags=35%, list=17%, signal=29%	CXCL13/ANXA3/FGFBP1/MEOX2/NRP2/DCN/CCBE1/THBS1/WNT7A/ANXA1/ITGB3/SLIT2/FGF1/APOE/VEGFC/SERPINF1/SPARC/PLK2/FOXC2/FGF16/FGFR1/HDAC9/NRP1/EDN1/TGFB1/AKT3/AMOTL1/TMSB4X/CARD10/FGF2/STARD13/BMPER/TBXA2R/PDGFB/SMOC2/PTGS2/ANGPT1/MET/SPRED1/HIF1A/STC1/ACVRL1/MEF2C/MAP3K3/ETS1/RHOJ/CD40/SP100/RGCC/BCAR1/HMOX1/VASH1
GO_POSITIVE_REGULATION_OF_MACROPHAGE_ACTIVATION	GO_POSITIVE_REGULATION_OF_MACROPHAGE_ACTIVATION	22	0.708299	1.83185	0.000420248	0.00368897	0.00273274	2605	tags=64%, list=13%, signal=55%	HAVCR2/CCL3/IL10/TLR6/TREM2/THBS1/MMP8/STAP1/LRRK2/IL33/CTSC/LBP/IL1RL1/IL4R
GO_NEGATIVE_REGULATION_OF_CHONDROCYTE_DIFFERENTIATION	GO_NEGATIVE_REGULATION_OF_CHONDROCYTE_DIFFERENTIATION	19	0.742282	1.86113	0.000420826	0.00368923	0.00273293	1041	tags=42%, list=5%, signal=40%	GREM1/EFEMP1/PTHLH/ADAMTS12/GDF5/SOX9/GLI2/SNAI2
GO_POSITIVE_REGULATION_OF_CALCIUM_ION_TRANSPORT	GO_POSITIVE_REGULATION_OF_CALCIUM_ION_TRANSPORT	119	0.476403	1.67263	0.000432921	0.00378983	0.00280746	2616	tags=38%, list=13%, signal=33%	CXCL11/CXCL9/CXCL10/CAMK2A/LILRA5/CAV1/CCL4/CCL5/CCL3/JPH2/CXCL12/P2RY6/CCR1/MCHR1/STAC/LILRA2/MYLK/CCL2/PDGFRB/TRPV2/P2RX7/THY1/ANK2/CD4/CACNA2D1/ADCYAP1R1/CD19/STAC2/F2R/BDKRB1/ANXA2/CX3CL1/SNCA/P2RX5/NTSR1/APLNR/PDGFB/AKAP6/TRPC3/F2RL3/FGF14/ORAI1/CEMIP/STC1/ARRB2
GO_POSITIVE_REGULATION_OF_T_HELPER_1_TYPE_IMMUNE_RESPONSE	GO_POSITIVE_REGULATION_OF_T_HELPER_1_TYPE_IMMUNE_RESPONSE	19	0.741794	1.85991	0.000433429	0.00378983	0.00280746	2941	tags=68%, list=15%, signal=58%	CD80/IL12RB1/CCL19/CCR2/ANXA1/SLC11A1/IL27RA/NLRP10/IL12B/IL18/IL18R1/IL1B/HLX
GO_NUCLEAR_TRANSCRIBED_MRNA_CATABOLIC_PROCESS	GO_NUCLEAR_TRANSCRIBED_MRNA_CATABOLIC_PROCESS	196	-0.382915	-1.53713	0.000437546	0.00381986	0.00282971	7798	tags=58%, list=40%, signal=35%	RPS16/RPS26/CNOT8/RPL7A/LSM4/RPLP2/RPL27/SMG7/PDE12/RPL17/RPL12/DCP2/UBA52/DHX36/RPL26/DCP1A/RPS3A/RPS9/MTPAP/RPL5/RPS5/RPL39/RPS15A/CNOT6L/RPL37/RPS27/DXO/CNOT4/RPS17/RPL18A/DDX6/RPL8/RPLP1/RPS20/DIS3L2/NANOS3/RPL11/RPL10A/TNRC6C/CPEB3/RPL27A/RPS19/DDX5/RPL37A/RPL41/RPL35A/RPS23/RPL7/RPS21/SECISBP2/CNOT3/NANOS2/CNOT7/EIF3E/RPS4X/CNOT2/UPF3A/RPS25/RPL36/NCBP2/RPL38/CNOT6/RPL24/LSM7/RPS7/EXOSC5/RP…
GO_RESPIRATORY_BURST	GO_RESPIRATORY_BURST	30	0.659544	1.82296	0.000438001	0.00381986	0.00282971	1948	tags=47%, list=10%, signal=42%	CYBB/SLAMF8/NCF2/HCK/NCF1/CLEC7A/SLC11A1/PIK3CD/CD52/RAC2/MPO/PIK3CG/DUSP10/NCF4
GO_REGULATION_OF_KILLING_OF_CELLS_OF_OTHER_ORGANISM	GO_REGULATION_OF_KILLING_OF_CELLS_OF_OTHER_ORGANISM	18	0.744469	1.84419	0.000442104	0.00385066	0.00285252	1064	tags=39%, list=5%, signal=37%	KRT6A/IFNG/PRF1/CXCL6/CLEC7A/P2RX7/FCER2
GO_REGULATION_OF_EXTRACELLULAR_MATRIX_ORGANIZATION	GO_REGULATION_OF_EXTRACELLULAR_MATRIX_ORGANIZATION	36	0.645397	1.85275	0.000445309	0.00387356	0.00286948	2866	tags=53%, list=15%, signal=45%	FAP/IL6/DPP4/AEBP1/PDPN/EMILIN1/SOX9/DDR2/HAS2/ADTRP/ANTXR1/TNFRSF1B/TGFB1/FSCN1/PHLDB2/COLGALT1/LRP1/PHLDB1/ETS1
GO_CELL_AGGREGATION	GO_CELL_AGGREGATION	20	0.725725	1.84457	0.000454514	0.00394609	0.00292321	1514	tags=40%, list=8%, signal=37%	ROR2/COL11A1/SOX9/WNT7A/BMPR1B/MGP/BMP1/BARX2
GO_POSITIVE_REGULATION_OF_CYTOSKELETON_ORGANIZATION	GO_POSITIVE_REGULATION_OF_CYTOSKELETON_ORGANIZATION	211	0.412235	1.54177	0.000454822	0.00394609	0.00292321	4479	tags=36%, list=23%, signal=29%	CCL21/CSF3/ICAM1/CCL24/CCL11/HCK/NCKAP1L/PLEK/FLNA/CCL26/BIN1/FMN1/S100A10/TGFB3/SFRP1/NAV3/GPR65/P2RX7/WAS/STAP1/CORO1A/WNT11/TPM1/LMOD1/ACTN2/CFL2/CDC42EP1/MAP1B/NRP1/NOX4/EDN1/HCLS1/IQGAP2/SYNPO2/CX3CL1/SYNPO/RHOC/GSN/SORBS3/CDC42EP3/NES/CD47/ARPC1B/SPIRE1/MET/TGFBR1/ARHGEF10/SH3PXD2B/GMFG/MAGEL2/FHOD1/LIMK1/LPAR1/SERPINF2/CDC42EP2/RGCC/NPHS1/LMOD3/BAIAP2/ARPC5L/ACTR3/TEK/NIN/PFN1/CDK5R1/EVL/A…
GO_MACROPHAGE_APOPTOTIC_PROCESS	GO_MACROPHAGE_APOPTOTIC_PROCESS	11	0.829309	1.8092	0.000458631	0.00397402	0.0029439	2721	tags=64%, list=14%, signal=55%	CCL5/CCR5/NOD2/CDKN2A/CTSL/IRF7/MEF2C
GO_NEGATIVE_REGULATION_OF_BIOMINERALIZATION	GO_NEGATIVE_REGULATION_OF_BIOMINERALIZATION	26	0.674607	1.78258	0.000461048	0.00398981	0.0029556	1608	tags=38%, list=8%, signal=35%	GREM1/CCL3/SRGN/ASPN/SOX9/CCR1/GAS6/ECM1/ENPP1/TGFB1
GO_POSITIVE_REGULATION_OF_BLOOD_CIRCULATION	GO_POSITIVE_REGULATION_OF_BLOOD_CIRCULATION	69	0.525897	1.6971	0.000475157	0.00410663	0.00304214	2405	tags=38%, list=12%, signal=33%	CAV1/ICAM1/RGS4/CD38/HRH2/HTR2A/TGFB2/RGS2/TPM1/PTAFR/ADA/ADRA1D/GJA5/F2R/ADRA1B/EDN1/SCN3B/PTGER2/HRH1/EGFR/APELA/TBXA2R/APLN/NKX2-5/NMU/PTGS2
GO_REGULATION_OF_BMP_SIGNALING_PATHWAY	GO_REGULATION_OF_BMP_SIGNALING_PATHWAY	85	0.5039	1.67558	0.000481155	0.00415313	0.00307659	2773	tags=33%, list=14%, signal=28%	SFRP2/GREM1/SFRP4/FOXD1/HTRA3/SULF1/FBN1/NOG/GDF5/FSTL3/SFRP1/CHRDL1/HTRA1/SOST/FSTL1/RBPMS2/NBL1/RNF165/DKK1/BMPER/SOX11/FST/CHRD/ITGA3/ILK/DLX1/ACVRL1/NOTCH2
GO_RESPONSE_TO_AMINO_ACID	GO_RESPONSE_TO_AMINO_ACID	108	0.468262	1.62297	0.000485489	0.00418516	0.00310031	4078	tags=34%, list=21%, signal=27%	CYBB/ICAM1/COL1A1/COL1A2/COL16A1/COL3A1/COL6A1/COL5A2/MMP2/CPEB1/PDGFC/TNF/SOCS1/LYN/CAPN2/CDO1/PDGFRA/EDN1/CEBPB/FYN/ZEB1/GIP/EGFR/NTRK2/PPARGC1A/SH3BP4/CPS1/COL4A1/NEURL1/RRAGC/NSMF/BAIAP2/DNMT1/PCNA/F7/RRAGA/RRAGD
GO_POSITIVE_REGULATION_OF_LYMPHOCYTE_CHEMOTAXIS	GO_POSITIVE_REGULATION_OF_LYMPHOCYTE_CHEMOTAXIS	21	0.71542	1.84371	0.000491052	0.00422437	0.00312936	1479	tags=43%, list=8%, signal=40%	CCL21/CCL7/CXCL13/CCL4/CCL5/CCL3/CCR2/S100A7/TNFSF14
GO_EPITHELIAL_TO_MESENCHYMAL_TRANSITION	GO_EPITHELIAL_TO_MESENCHYMAL_TRANSITION	131	0.461187	1.62586	0.000491293	0.00422437	0.00312936	3310	tags=35%, list=17%, signal=29%	SFRP2/HMGA2/GREM1/IL6/COL1A1/NOG/TWIST1/PDPN/GLIPR2/SOX9/SERPINB3/TGFB3/SFRP1/WNT2/TGFB2/TGFB1I1/HAS2/SNAI2/WNT11/HGF/LOXL2/SNAI1/VASN/EOMES/DACT3/TGFB1/AKNAD1/DAB2/PHLDB2/GCNT2/WWTR1/LOXL3/TGFBR1/FAM83D/HIF1A/HEYL/PHLDB1/IL1B/TGFBR2/OLFM1/TMEM100/ACVR1/ENG/ALX1/RGCC/MAD2L2
GO_MATURE_B_CELL_DIFFERENTIATION_INVOLVED_IN_IMMUNE_RESPONSE	GO_MATURE_B_CELL_DIFFERENTIATION_INVOLVED_IN_IMMUNE_RESPONSE	19	0.735862	1.84504	0.000492341	0.00422797	0.00313202	3559	tags=63%, list=18%, signal=52%	LGALS1/GPR183/FCGR2B/DOCK10/ADA/DOCK11/MFNG/ITM2A/CDH17/NOTCH2/BCL3/DLL1
GO_POSITIVE_REGULATION_OF_ANTIGEN_RECEPTOR_MEDIATED_SIGNALING_PATHWAY	GO_POSITIVE_REGULATION_OF_ANTIGEN_RECEPTOR_MEDIATED_SIGNALING_PATHWAY	21	0.714797	1.8421	0.000499169	0.00428114	0.00317141	2179	tags=48%, list=11%, signal=42%	PTPRC/NFAM1/TRAT1/STAP1/CD226/ADA/LCK/TESPA1/PRKCB/CMTM3
GO_LIPOPEPTIDE_BINDING	GO_LIPOPEPTIDE_BINDING	10	0.842402	1.79425	0.000499948	0.00428236	0.00317232	3115	tags=100%, list=16%, signal=84%	CD14/TLR6/TLR1/TLR2/CD1A/CD1B/CD1C/LBP/CD1D/CD1E
GO_TONIC_SMOOTH_MUSCLE_CONTRACTION	GO_TONIC_SMOOTH_MUSCLE_CONTRACTION	11	0.825308	1.80047	0.000508212	0.0043476	0.00322065	2368	tags=64%, list=12%, signal=56%	CD38/HTR2A/MYLK/EDNRA/EDN1/GRIP2/NMU
GO_NEUTRAL_LIPID_CATABOLIC_PROCESS	GO_NEUTRAL_LIPID_CATABOLIC_PROCESS	41	-0.58868	-1.80081	0.000512029	0.00437469	0.00324071	4305	tags=54%, list=22%, signal=42%	PNPLA5/PNPLA2/FABP3/ABHD2/APOC3/APOA5/FABP1/APOB/FABP2/ABHD12/FABP5/FABP4/FABP9/LIPC/FAAH/LIPE/APOA2/AADAC/GPLD1/SORL1/FABP6/PLIN5
GO_REGULATION_OF_CALCIUM_ION_TRANSMEMBRANE_TRANSPORT	GO_REGULATION_OF_CALCIUM_ION_TRANSMEMBRANE_TRANSPORT	146	0.431002	1.5438	0.000517392	0.0044149	0.0032705	2578	tags=27%, list=13%, signal=24%	CXCL11/CXCL9/CXCL10/RRAD/PLN/BIN1/JPH2/P2RY6/CASQ2/STAC/PDE4B/GEM/THY1/CORO1A/ANK2/RGS9/PRNP/LYN/CACNA2D1/CD19/STAC2/F2R/BDKRB1/DYSF/PIK3CG/FYN/MYO5A/CX3CL1/SNCA/REM1/SLC8A1/NTSR1/APLNR/AKAP6/DMD/SLN/F2RL3/FGF14/CEMIP/DRD2
GO_NEGATIVE_REGULATION_OF_EXTRINSIC_APOPTOTIC_SIGNALING_PATHWAY_VIA_DEATH_DOMAIN_RECEPTORS	GO_NEGATIVE_REGULATION_OF_EXTRINSIC_APOPTOTIC_SIGNALING_PATHWAY_VIA_DEATH_DOMAIN_RECEPTORS	37	0.616084	1.76913	0.000519615	0.00442825	0.00328039	1532	tags=27%, list=8%, signal=25%	SFRP2/ICAM1/FASLG/SERPINE1/FAIM2/FAS/HGF/TNFAIP3/TNFSF10/ITPRIP
GO_INTEGRIN_ACTIVATION	GO_INTEGRIN_ACTIVATION	24	0.706556	1.84003	0.000521902	0.00444211	0.00329066	2864	tags=54%, list=15%, signal=46%	FN1/CXCL13/COL16A1/PLEK/CXCL12/MZB1/P2RY12/FERMT3/FERMT2/CX3CL1/CDH17/TLN1/JAM3
GO_REGULATION_OF_PROTEIN_TYROSINE_KINASE_ACTIVITY	GO_REGULATION_OF_PROTEIN_TYROSINE_KINASE_ACTIVITY	86	0.502543	1.67658	0.000528924	0.00449618	0.00333072	4416	tags=49%, list=22%, signal=38%	GREM1/EREG/LILRA5/CAV1/FCGR1A/CSF1R/CCL5/PTPRC/NCF1/GAS6/EPGN/STAP1/NRG1/THY1/ADORA1/PRNP/NOX4/FYN/CASS4/EGF/AFAP1L2/NTRK2/PDGFB/GPRC5B/TGFA/RELN/GRM5/ERRFI1/RAP2B/NEURL1/APP/GPRC5A/MVP/NCAPG2/BDNF/PTPN1/SHC1/RAP2C/ACE/SNX6/ADRA2A/DUSP22
GO_POSITIVE_REGULATION_OF_EXTRINSIC_APOPTOTIC_SIGNALING_PATHWAY	GO_POSITIVE_REGULATION_OF_EXTRINSIC_APOPTOTIC_SIGNALING_PATHWAY	49	0.583139	1.77107	0.000529598	0.00449623	0.00333075	3801	tags=41%, list=19%, signal=33%	INHBA/CAV1/G0S2/SRPX/PTPRC/THBS1/SFRP1/TNFRSF12A/BMPR1B/TIMP3/TNFSF10/TNFSF12/PMAIP1/RET/PML/CYLD/GPER1/PEA15/TRAF2/DAPK3
GO_NEGATIVE_REGULATION_OF_EXECUTION_PHASE_OF_APOPTOSIS	GO_NEGATIVE_REGULATION_OF_EXECUTION_PHASE_OF_APOPTOSIS	22	-0.699737	-1.89485	0.000530291	0.00449644	0.0033309	2280	tags=64%, list=12%, signal=56%	MTRNR2L11/MTRNR2L13/RFFL/PAM16/MTRNR2L1/MTRNR2L10/MTRNR2L4/MTRNR2L8/MTRNR2L9/MTRNR2L3/CIDEA/MTRNR2L6/MTRNR2L12/FZD3
GO_PURINERGIC_RECEPTOR_SIGNALING_PATHWAY	GO_PURINERGIC_RECEPTOR_SIGNALING_PATHWAY	32	0.649787	1.81015	0.00053548	0.00453472	0.00335927	1860	tags=47%, list=9%, signal=43%	P2RX1/P2RY6/GPR34/P2RY13/P2RY12/GPR171/P2RY10/P2RX7/ADORA3/ADORA1/PTAFR/ADA/NECAB2/P2RY14/P2RX5
GO_NEGATIVE_REGULATION_OF_GROWTH	GO_NEGATIVE_REGULATION_OF_GROWTH	234	0.4049	1.52719	0.000536452	0.00453724	0.00336113	3330	tags=29%, list=17%, signal=24%	SFRP2/GREM1/MT2A/MT1M/WT1/INHBA/CDA/RGS4/MT1A/GNG4/MT1E/NOG/DCSTAMP/NTN1/MT1X/SERPINE2/SFRP1/FHL1/MT1H/PLAC8/SLIT2/MT1G/CDKN2A/TGFB2/IGFBP5/SPP1/DCBLD2/RGS2/CRYAB/WNT11/PI16/ENPP1/SEMA3A/DACT3/BST2/NRP1/BDKRB1/TGFB1/PTPRJ/TLL2/DUSP10/ALOX15B/NPR1/KCNK2/APBB1/WWC3/MT1F/MYL2/HIF1A/ACVRL1/ADRB2/OSTN/DRAXIN/WWC2/MAPK11/ARHGAP4/NOTCH2/SH3BP4/TGFBR2/APBB2/PML/NPPB/CDKN2C/SEMA6B/CCDC85B/MAP2/ENO1
GO_POSITIVE_REGULATION_OF_RHO_PROTEIN_SIGNAL_TRANSDUCTION	GO_POSITIVE_REGULATION_OF_RHO_PROTEIN_SIGNAL_TRANSDUCTION	28	0.682095	1.8463	0.000538792	0.0045513	0.00337155	3576	tags=54%, list=18%, signal=44%	COL3A1/GPR65/PDGFRB/GPR174/P2RY10/F2RL2/GPR55/F2R/F2RL3/LPAR4/GPR18/P2RY8/LPAR1/GPR17/ROBO1
GO_POST_TRANSLATIONAL_PROTEIN_MODIFICATION	GO_POST_TRANSLATIONAL_PROTEIN_MODIFICATION	355	0.365305	1.43857	0.000544984	0.00459705	0.00340544	5179	tags=33%, list=26%, signal=25%	TNC/FN1/IL6/EVA1A/ASB5/SERPINA1/MSLN/PCSK9/FAM20C/UBD/FBN1/LGALS1/PSMB9/VCAN/C4A/CCDC8/C3/FSTL3/CSF1/GAS6/CHRDL1/CDH2/SPSB4/APOE/MXRA8/IGFBP5/SPP1/MFGE8/TIMP1/ASB2/SCG2/KLHL5/FBXO32/FSTL1/PENK/PRSS23/SOCS3/LTBP1/IGFBP7/CALU/FBXL7/PSMB8/P3H1/SDC2/ZBTB16/FBXO17/SPARCL1/MATN3/HIF1A/LAMB2/IGFBP1/PSMA8/GOLM1/SPSB1/KLHL13/LAMC1/PDIA6/CISH/FBXW5/CRTAP/TTL/CKAP4/FBXO2/LRR1/UBE2F/PSMC3/APP/PSMD2/PSME2/FBX…
GO_POSITIVE_REGULATION_OF_GRANULOCYTE_CHEMOTAXIS	GO_POSITIVE_REGULATION_OF_GRANULOCYTE_CHEMOTAXIS	25	0.695205	1.82336	0.000545575	0.00459705	0.00340544	1654	tags=44%, list=8%, signal=40%	CCL21/C3AR1/NCKAP1L/C5AR1/CCL19/CD74/S100A7/RAC2/CXCL8/EDN1/DYSF
GO_TRANSITION_METAL_ION_HOMEOSTASIS	GO_TRANSITION_METAL_ION_HOMEOSTASIS	126	0.460552	1.62571	0.000549198	0.00462178	0.00342376	3371	tags=29%, list=17%, signal=24%	MT2A/MT1M/IFNG/MT1A/MT1E/S100A8/MT1X/LTF/CYBRD1/MT1H/SLC11A1/MT1G/HEPHL1/HEPH/PRND/PRNP/SLC30A4/SLC39A14/S100A9/STEAP4/B2M/SLC39A8/MYC/LCK/SLC31A2/TTC7A/TMC8/MT1F/HIF1A/SLC39A12/HAMP/SLC39A13/STEAP1/ACO1/SCO2/HMOX1/ATP6V0D1
GO_REGULATION_OF_TRANSMEMBRANE_RECEPTOR_PROTEIN_SERINE_THREONINE_KINASE_SIGNALING_PATHWAY	GO_REGULATION_OF_TRANSMEMBRANE_RECEPTOR_PROTEIN_SERINE_THREONINE_KINASE_SIGNALING_PATHWAY	225	0.399216	1.5039	0.000555397	0.00466811	0.00345808	2642	tags=26%, list=13%, signal=23%	SFRP2/GREM1/SFRP4/FOXD1/CILP/HTRA3/CD109/SULF1/INHBA/CAV1/CHST11/LEFTY2/PMEPA1/FBN1/LOX/NOG/ASPN/EMILIN1/GDF5/TGFB3/THBS1/FSTL3/SFRP1/CHRDL1/HTRA1/CAV2/VEPH1/TGFB2/TGFB1I1/GDF10/SOST/VASN/FGF10/FSTL1/DKK3/FBN2/LTBP1/TGFB1/RBPMS2/NBL1/RNF165/DAB2/ZEB1/DKK1/BMPER/WWTR1/CDKN2B/SOX11/FST/CHRD/ITGA3/NRROS/GDF6/NREP/ILK/TGFBR1/DLX1/ACVRL1/HTRA4
GO_POSITIVE_REGULATION_OF_IMMUNOGLOBULIN_PRODUCTION	GO_POSITIVE_REGULATION_OF_IMMUNOGLOBULIN_PRODUCTION	38	0.616027	1.77232	0.000559125	0.00469358	0.00347694	3310	tags=39%, list=17%, signal=33%	IL6/PTPRC/SASH3/MZB1/TNFSF4/TBX21/CLCF1/CD28/IL33/TGFB1/TNFRSF4/IL4R/HLA-E/CD40/MAD2L2
GO_NON_CANONICAL_WNT_SIGNALING_PATHWAY	GO_NON_CANONICAL_WNT_SIGNALING_PATHWAY	150	0.435918	1.57171	0.000561573	0.00470825	0.00348781	5528	tags=47%, list=28%, signal=34%	SFRP2/SFRP4/RSPO3/CAMK2A/CTHRC1/ROR2/GPC6/PSMB9/SFRP1/WNT7A/ROR1/DACT1/WNT11/PLEKHA4/GNG2/GNAO1/PRICKLE1/DAB2/DKK1/PDE6G/PRICKLE2/NFATC1/PSMB8/GPC4/PLCB2/ARRB2/FZD2/PTK7/WNT9B/PSMA8/FZD8/CELSR1/AP2S1/FZD1/PSMC3/PSMD2/DAAM2/PSME2/PSMD1/PFN1/ABL1/PSMB10/PSMB7/PPP3CA/LEF1/FZD7/PSMC1/PSMB2/RHOA/PSMA6/SFRP5/PSMD13/PPP3CB/VANGL1/PSMD9/PSMA7/PSME1/PSMB5/PSMD14/AP2A2/PSMA5/PSMB6/RNF213/PSMC2/PSMA1/PSMD8/…
GO_MAST_CELL_ACTIVATION	GO_MAST_CELL_ACTIVATION	56	0.56889	1.78114	0.000562533	0.00471043	0.00348942	3588	tags=54%, list=18%, signal=44%	FCER1G/CD84/RHOH/CD300LF/BTK/CD300A/MILR1/LCP2/PIK3CD/LAT2/CRLF2/RAC2/CD226/LYN/IL13RA2/NR4A3/PIK3CG/CNR2/STXBP1/ENPP3/RASGRP1/IL4R/ADORA2B/FGR/LGALS9/S100A13/HMOX1/PLSCR1/S100A12/UNC13D
GO_MITOCHONDRIAL_PROTEIN_COMPLEX	GO_MITOCHONDRIAL_PROTEIN_COMPLEX	230	-0.365643	-1.4991	0.000569174	0.00476011	0.00352623	7690	tags=47%, list=39%, signal=29%	NDUFB9/NDUFS1/TIMM8B/MRPL32/NDUFS2/NDUFA4/MRPL16/NDUFA11/COA3/MRPL43/NDUFA6/MRPL35/NDUFS5/NDUFS7/MTX2/C12orf65/DNAJC11/FOXRED1/MRPS28/NDUFB8/APOOL/NDUFC1/TRMT10C/NDUFB7/TIMM21/NDUFB4/NDUFB10/BCKDHA/MRPL48/MRPL46/ROMO1/NDUFB1/TOMM20/IMMP1L/PMPCB/NDUFA10/MRPS36/MRPL21/DNA2/MRPL57/MRPL27/VDAC1/UQCRC2/MRPL34/NDUFV2/MRPL24/NDUFA2/NSUN4/AGK/BCS1L/PDK1/SLC25A6/UQCRH/TIMM13/CHCHD6/NDUFA1/COX4I2/NDUFA3/CL…
GO_RESPONSE_TO_INTERFERON_ALPHA	GO_RESPONSE_TO_INTERFERON_ALPHA	20	0.718434	1.82604	0.000577353	0.00481818	0.00356924	2154	tags=50%, list=11%, signal=45%	AXL/IFITM3/IFITM1/IFIT3/IFIT2/GAS6/PYHIN1/IFITM2/BST2/LAMP3
GO_NEGATIVE_REGULATION_OF_LYMPHOCYTE_MEDIATED_IMMUNITY	GO_NEGATIVE_REGULATION_OF_LYMPHOCYTE_MEDIATED_IMMUNITY	39	0.615442	1.78592	0.000578051	0.00481818	0.00356924	3133	tags=51%, list=16%, signal=43%	CLEC4G/IL7R/SERPINB4/KIR2DL4/HAVCR2/PTPRC/CR1/LILRB1/FCGR2B/TBX21/SERPINB9/HLA-F/IL20RB/FOXP3/IFNB1/ARRB2/HLA-E/LGALS9/HLA-G/MICA
GO_NEGATIVE_REGULATION_OF_PROTEIN_BINDING	GO_NEGATIVE_REGULATION_OF_PROTEIN_BINDING	99	0.496021	1.69498	0.000578267	0.00481818	0.00356924	4180	tags=41%, list=21%, signal=33%	XIRP1/PCSK9/CAV1/CCL23/IL10/NOG/IFIT1/IFIT2/SLPI/DACT1/ADIPOQ/BAG2/ACTB/ITGA4/LRRK2/CARD16/B2M/CTSZ/DAB2/DKK1/PDGFB/TMC8/NES/MET/ARRB2/ADRB2/PIM2/RALB/CAMK1/CARD18/MAP2/NKX3-1/GPSM1/HSPA5/AURKA/AURKB/CRMP1/ACE/ITGB1BP1/EIF2S1/LEF1
GO_REGULATION_OF_T_CELL_MIGRATION	GO_REGULATION_OF_T_CELL_MIGRATION	42	0.60532	1.79061	0.000587701	0.00489072	0.00362298	3093	tags=48%, list=16%, signal=40%	CCL21/CXCL10/CXCL13/CCL5/AIF1/CXCL12/CCR2/ECM1/S100A7/SPN/IL27RA/ITGA4/TNFSF14/CCL20/CD200/CD99L2/CCR6/XCL2/ADAM8/CD200R1
GO_B_CELL_HOMEOSTASIS	GO_B_CELL_HOMEOSTASIS	27	0.664004	1.77442	0.000590551	0.00490836	0.00363605	2721	tags=48%, list=14%, signal=42%	NCKAP1L/TNFSF13B/CD74/DOCK10/TNFRSF13B/ADA/TNFAIP3/LYN/DOCK11/FOXP3/GAPT/HIF1A/MEF2C
GO_POSITIVE_REGULATION_OF_CELL_GROWTH	GO_POSITIVE_REGULATION_OF_CELL_GROWTH	156	0.429809	1.55854	0.000595716	0.00494518	0.00366332	3252	tags=26%, list=16%, signal=22%	SFRP2/L1CAM/FN1/SPHK1/CD38/S100A8/NTN1/CXCL12/SFRP1/TRPV2/IGF1/TNFRSF12A/TGFB2/NGF/MAP1B/NRP1/DSCAM/S100A9/MMP14/EDN1/ISLR2/HCLS1/CXCL16/EGFR/CXCR4/AKAP6/ILK/LRP1/TGFBR1/HBEGF/KRT17/SFN/DBN1/IGFBP1/HAMP/LIMK1/CACNG7/MACF1/LGI1/CPNE5/RIMS2
GO_REGULATION_OF_IMMUNOGLOBULIN_SECRETION	GO_REGULATION_OF_IMMUNOGLOBULIN_SECRETION	18	0.736951	1.82557	0.000599109	0.00496721	0.00367965	3675	tags=56%, list=19%, signal=45%	IL6/TNFSF4/TNF/CD22/IL33/TNFRSF4/CD40LG/HLA-E/CD40/TRAF2
GO_INNER_MITOCHONDRIAL_MEMBRANE_PROTEIN_COMPLEX	GO_INNER_MITOCHONDRIAL_MEMBRANE_PROTEIN_COMPLEX	108	-0.435787	-1.60935	0.000601524	0.00498109	0.00368993	7690	tags=60%, list=39%, signal=37%	NDUFB9/NDUFS1/NDUFS2/NDUFA4/NDUFA11/COA3/NDUFA6/NDUFS5/NDUFS7/DNAJC11/FOXRED1/NDUFB8/APOOL/NDUFC1/NDUFB7/TIMM21/NDUFB4/NDUFB10/ROMO1/NDUFB1/IMMP1L/NDUFA10/UQCRC2/NDUFV2/NDUFA2/AGK/BCS1L/SLC25A6/UQCRH/CHCHD6/NDUFA1/COX4I2/NDUFA3/NDUFAF1/NDUFA5/UQCRB/COX5A/CYC1/IMMP2L/NDUFV3/COX4I1/DNAJC19/SPG7/NDUFA13/PPIF/NDUFA7/COX6A1/CHCHD10/UQCRQ/UQCRHL/UQCR10/SMDT1/PAM16/MT-CO1/MT-ND4/WDR93/NDUFA4L2/MT-ATP6/M…
GO_CLATHRIN_COATED_VESICLE_MEMBRANE	GO_CLATHRIN_COATED_VESICLE_MEMBRANE	110	0.472152	1.64099	0.000603726	0.00499318	0.00369888	3503	tags=35%, list=18%, signal=29%	IL7R/ROR2/EREG/FCGR1A/FCGR1B/HLA-DQA1/HLA-DQB1/HLA-DPA1/HLA-DRB1/HLA-DRA/HLA-DRB5/AREG/HLA-DPB1/HLA-DQA2/CD74/RASSF9/EPGN/APOE/CD3D/HLA-DQB2/CD4/CD3G/SGIP1/DAB2/EGF/EGFR/LDLR/CEMIP/CHRM2/HBEGF/ADRB2/CLTB/FZD2/TYRP1/TGFA/SLC18A3/DENND1A/AP2S1/NCALD
GO_PROTON_TRANSMEMBRANE_TRANSPORT	GO_PROTON_TRANSMEMBRANE_TRANSPORT	136	-0.418867	-1.61524	0.000608361	0.00502533	0.0037227	3633	tags=30%, list=18%, signal=25%	ATP6AP1L/CHCHD10/ATP6V1B1/COX7C/COX8C/COX6C/SLC11A2/MT-CO3/SLC9A3/UCP2/UCP1/ATP7A/SPHK2/ATP6V0E2/MT-CO2/SLC9C1/SLC2A10/MT-CO1/ATP6V1E2/MT-ND4/NDUFA4L2/SLC4A11/MT-ATP6/ATP2A1/UCP3/SLC25A27/CLCN3/MT-CYB/MT-ATP8/SLC36A2/SLC15A1/ATP2C2/SLC15A5/ASIC5/ATP4A/CYB5A/TESC/ATP1A4/SLC9A4/SLC9A2/PM20D1
GO_NEGATIVE_REGULATION_OF_OSTEOCLAST_DIFFERENTIATION	GO_NEGATIVE_REGULATION_OF_OSTEOCLAST_DIFFERENTIATION	27	0.663126	1.77207	0.000623132	0.00514103	0.00380841	1556	tags=41%, list=8%, signal=38%	LILRB4/CCL3/FBN1/LILRB1/LTF/FSTL3/SFRP1/LILRB3/MAFB/LRRC17/GPR55
GO_REGULATION_OF_TYPE_2_IMMUNE_RESPONSE	GO_REGULATION_OF_TYPE_2_IMMUNE_RESPONSE	31	0.654898	1.81775	0.00062958	0.00518787	0.0038431	2941	tags=61%, list=15%, signal=52%	IL6/IDO1/NLRP3/CD86/TNFSF4/CCR2/CD74/RSAD2/ECM1/ANXA1/NOD2/TBX21/IFNL1/IL27RA/IL33/IL18/IFNB1/IL4R/HLX
GO_DETECTION_OF_EXTERNAL_BIOTIC_STIMULUS	GO_DETECTION_OF_EXTERNAL_BIOTIC_STIMULUS	19	0.728286	1.82604	0.000635411	0.0052295	0.00387395	2573	tags=63%, list=13%, signal=55%	C4B/SSC5D/TLR6/TLR1/CLEC7A/TREM2/LY96/NOD2/TLR2/LBP/NLRC4/CD1D
GO_CARTILAGE_DEVELOPMENT_INVOLVED_IN_ENDOCHONDRAL_BONE_MORPHOGENESIS	GO_CARTILAGE_DEVELOPMENT_INVOLVED_IN_ENDOCHONDRAL_BONE_MORPHOGENESIS	46	0.598999	1.79914	0.000640004	0.00525444	0.00389243	2851	tags=41%, list=14%, signal=35%	COL6A2/COL1A1/COMP/COL6A1/COL6A3/MMP13/ANXA6/SOX9/SHOX2/VIT/COL12A1/SCARA3/ANXA2/COL7A1/COL14A1/MATN3/STC1/SERPINH1/TGFBR2
GO_POSITIVE_REGULATION_OF_ALPHA_BETA_T_CELL_DIFFERENTIATION	GO_POSITIVE_REGULATION_OF_ALPHA_BETA_T_CELL_DIFFERENTIATION	46	0.599058	1.79932	0.000640004	0.00525444	0.00389243	2941	tags=50%, list=15%, signal=43%	CD80/IFNG/NLRP3/NCKAP1L/IL12RB1/SASH3/CCL19/CD86/TNFSF4/ANXA1/RUNX3/SOCS1/ADA/ZAP70/FOXP3/IL12B/IL18/GLI3/ZBTB16/IL4R/TGFBR2/LGALS9/HLX
GO_ANCHORED_COMPONENT_OF_MEMBRANE	GO_ANCHORED_COMPONENT_OF_MEMBRANE	160	0.431584	1.56929	0.000643286	0.00527494	0.00390761	2403	tags=32%, list=12%, signal=28%	GAS1/CD109/NT5E/GPC6/CD14/MSLN/IGSF21/XPNPEP2/PLAUR/FOLR2/FOLR3/CD2/CD48/CNTN1/VNN1/NEGR1/ART3/CD52/NCAM1/PRND/THY1/NTM/VNN2/RGMA/LY6H/MDGA1/PRNP/NTNG1/CD177/LY6E/BST2/RAET1L/NTNG2/LYPD1/RECK/ALPP/MMP17/FCGR3B/CD59/MMP25/VNN3/ART4/PRSS21/TFPI/GPC4/SYN1/DPEP1/RTN4RL1/OPCML/CPM/GFRA2
GO_POSITIVE_REGULATION_OF_T_HELPER_CELL_DIFFERENTIATION	GO_POSITIVE_REGULATION_OF_T_HELPER_CELL_DIFFERENTIATION	21	0.709286	1.8279	0.000645264	0.00528472	0.00391485	2941	tags=52%, list=15%, signal=45%	CD80/NLRP3/IL12RB1/CCL19/CD86/TNFSF4/ANXA1/IL12B/IL18/IL4R/HLX
GO_PEPTIDYL_SERINE_MODIFICATION	GO_PEPTIDYL_SERINE_MODIFICATION	308	0.377708	1.46267	0.000649332	0.00531157	0.00393474	4092	tags=28%, list=21%, signal=22%	SFRP2/HMGA2/IL6/CAMK2A/CSF3/CAV1/IFNG/DCN/GAS6/CD44/IL11/OSM/BGN/TCL1A/STK32B/DCLK1/NEK6/IL24/HGF/PLK2/TNF/IFNK/PRKCQ/LRRK2/LIF/PLCL2/TGFB1/AKT3/HCLS1/SNCA/SGK1/PRKCG/DKK1/PRKCB/EGFR/IFNE/NTRK2/MAP4K1/LATS2/PDGFB/MGAT5B/BDKRB2/DMD/SPOCK2/ILK/PTGS2/IFNB1/ANGPT1/TGFBR1/MAPK12/CAMK4/BCAR3/DDIT4/ARRB2/PLCL1/CLSPN/DYRK3/RPS6KA4/TGFBR2/RET/HIPK4/SMTNL1/CAMK1/ATP2B4/RAMP3/GALNT2/MAD2L2/PLK1/STK38L/BAK1/…
GO_MYELOID_DENDRITIC_CELL_ACTIVATION	GO_MYELOID_DENDRITIC_CELL_ACTIVATION	28	0.678282	1.83598	0.00065222	0.00532871	0.00394744	2851	tags=64%, list=14%, signal=55%	CLEC4D/UBD/HAVCR2/CSF2/SPI1/IL10/DOCK2/BATF2/DCSTAMP/SLAMF1/CD2/IRF4/BATF3/TSPAN32/RELB/CAMK4/NOTCH2/TGFBR2
GO_MODULATION_BY_HOST_OF_VIRAL_PROCESS	GO_MODULATION_BY_HOST_OF_VIRAL_PROCESS	24	0.699579	1.82186	0.000661621	0.00539896	0.00399948	1627	tags=33%, list=8%, signal=31%	CCL8/CSF1R/PTX3/LTF/CAV2/APOE/IFI27/STOM
GO_MITOCHONDRIAL_RESPIRATORY_CHAIN_COMPLEX_ASSEMBLY	GO_MITOCHONDRIAL_RESPIRATORY_CHAIN_COMPLEX_ASSEMBLY	90	-0.462951	-1.67802	0.000671161	0.00547016	0.00405223	7826	tags=60%, list=40%, signal=36%	COX16/ACAD9/NDUFB9/NDUFS1/NDUFS2/NDUFAF4/NDUFA11/COA3/NDUFA6/NDUFS5/NDUFS7/FOXRED1/SCO1/NDUFB8/NDUFC1/ECSIT/NDUFB7/TIMM21/NDUFB4/NDUFB10/NDUFAF6/NDUFB1/COX19/NDUFAF7/NDUFA10/COA4/NDUFV2/NDUFA2/NDUFAF5/BCS1L/TTC19/NDUFA1/NDUFA3/NDUFAF1/NDUFA5/UQCRB/COX18/IMMP2L/SLC25A33/NDUFV3/NDUFA13/COA5/NDUFA7/UQCC1/COX20/LYRM7/PET100/UQCR10/MT-ND4/MT-ND2/MT-ND3/MT-ND1/MT-ND6/MT-ND5
GO_PEPTIDE_RECEPTOR_ACTIVITY	GO_PEPTIDE_RECEPTOR_ACTIVITY	149	0.43217	1.55626	0.000677964	0.00551892	0.00408834	2818	tags=30%, list=14%, signal=26%	FPR2/FPR1/RAMP1/FPR3/CMKLR1/SORCS2/CCR5/GPR37/CCR1/MCHR1/CCR2/GPR84/CXCR3/SSTR3/NPBWR1/EDNRA/GAL/CXCR6/CCR8/CCR4/OGFRL1/AGTR1/ADCYAP1R1/CXCR1/CYSLTR2/F2RL2/CXCR5/F2R/BDKRB1/GLP2R/NPFFR1/CXCR4/NTSR1/NPR1/APLNR/BDKRB2/CCR6/F2RL3/TSHR/NLRP6/GRPR/AGTRAP/CYSLTR1/SSTR2/NMUR1
GO_HISTAMINE_TRANSPORT	GO_HISTAMINE_TRANSPORT	12	0.817091	1.82457	0.000687976	0.00559365	0.0041437	1594	tags=58%, list=8%, signal=54%	SLC22A3/CSF2/BTK/ADA/LYN/ADCYAP1/EDN1
GO_T_CELL_ACTIVATION_VIA_T_CELL_RECEPTOR_CONTACT_WITH_ANTIGEN_BOUND_TO_MHC_MOLECULE_ON_ANTIGEN_PRESENTING_CELL	GO_T_CELL_ACTIVATION_VIA_T_CELL_RECEPTOR_CONTACT_WITH_ANTIGEN_BOUND_TO_MHC_MOLECULE_ON_ANTIGEN_PRESENTING_CELL	10	0.836423	1.78152	0.000690007	0.00559809	0.00414699	1884	tags=70%, list=10%, signal=63%	ICAM1/HAVCR2/FGL2/LILRB1/HLA-DMB/ITGAL/APBB1IP
GO_CLATHRIN_COATED_ENDOCYTIC_VESICLE	GO_CLATHRIN_COATED_ENDOCYTIC_VESICLE	57	0.562969	1.77525	0.000691019	0.00559809	0.00414699	3426	tags=47%, list=17%, signal=39%	ROR2/FCGR1A/FCGR1B/HLA-DQA1/HLA-DQB1/HLA-DPA1/HLA-DRB1/HLA-DRA/HLA-DRB5/HLA-DPB1/CTLA4/HLA-DQA2/CD74/APOE/HLA-DQB2/SGIP1/LDLR/CEMIP/HBEGF/CLTB/FZD2/SFTPD/MYO1E/TYRP1/SFTPB/SLC18A3/AP2S1
GO_POSITIVE_REGULATION_OF_TYPE_I_INTERFERON_PRODUCTION	GO_POSITIVE_REGULATION_OF_TYPE_I_INTERFERON_PRODUCTION	74	0.516303	1.68742	0.000691019	0.00559809	0.00414699	3654	tags=26%, list=19%, signal=21%	TLR8/CD14/ZBP1/MMP12/PTPN22/IFIH1/IFI16/TLR2/STAT1/DDX58/IRF1/TLR7/TRIM15/IRF7/IRAK1/POLR3G/TLR3/TLR4/NFKB2
GO_POSITIVE_REGULATION_OF_CYTOSOLIC_CALCIUM_ION_CONCENTRATION_INVOLVED_IN_PHOSPHOLIPASE_C_ACTIVATING_G_PROTEIN_COUPLED_SIGNALING_PATHWAY	GO_POSITIVE_REGULATION_OF_CYTOSOLIC_CALCIUM_ION_CONCENTRATION_INVOLVED_IN_PHOSPHOLIPASE_C_ACTIVATING_G_PROTEIN_COUPLED_SIGNALING_PATHWAY	38	0.611274	1.75865	0.000695888	0.00563075	0.00417118	3488	tags=50%, list=18%, signal=41%	TGM2/C3AR1/GPR65/GPR174/P2RY10/AGTR1/F2RL2/GPR55/F2R/EDN1/F2RL3/LPAR4/DRD2/GPR18/P2RY8/LPAR1/S1PR1/GPR17/CALCA
GO_POSITIVE_REGULATION_OF_BLOOD_VESSEL_ENDOTHELIAL_CELL_MIGRATION	GO_POSITIVE_REGULATION_OF_BLOOD_VESSEL_ENDOTHELIAL_CELL_MIGRATION	51	0.572494	1.7548	0.000709822	0.00573659	0.00424959	3560	tags=47%, list=18%, signal=39%	FGFBP1/THBS1/ANXA1/VEGFC/PLK2/FOXC2/FGFR1/HDAC9/NRP1/TGFB1/AKT3/AMOTL1/TMSB4X/FGF2/PDGFB/PTGS2/ANGPT1/HIF1A/MAP3K3/ETS1/RHOJ/CD40/HMOX1/STAT5A
GO_POSITIVE_T_CELL_SELECTION	GO_POSITIVE_T_CELL_SELECTION	34	0.629515	1.78363	0.000713462	0.00575909	0.00426626	1969	tags=50%, list=10%, signal=45%	IL6/IL12RB1/DOCK2/PTPRC/SLAMF6/CD74/CD3E/THEMIS/TBX21/CD3D/IRF4/SPN/LY9/CD3G/ZAP70/FOXP3/IL12B
GO_REGULATION_OF_PHOSPHOLIPASE_ACTIVITY	GO_REGULATION_OF_PHOSPHOLIPASE_ACTIVITY	69	0.519349	1.67597	0.000718433	0.00578931	0.00428865	3966	tags=55%, list=20%, signal=44%	CCL5/C5AR1/P2RY6/PLA2G5/HTR2A/ITK/P2RY12/ANXA1/RASGRP4/PDGFRB/RGS2/EDNRA/PTAFR/FGFR1/AGTR1/ADCYAP1R1/PDGFRA/GPR55/SNCA/FGF2/S1PR4/EGFR/NTRK2/PLCB2/LRP1/ANXA8/NMUR1/APOC2/LPAR1/BICD1/ANXA8L1/ABL2/ESR1/PPT1/BDNF/PLAA/ARF4/ABL1
GO_MUCOPOLYSACCHARIDE_METABOLIC_PROCESS	GO_MUCOPOLYSACCHARIDE_METABOLIC_PROCESS	113	0.465371	1.62152	0.000718928	0.00578931	0.00428865	3690	tags=42%, list=19%, signal=35%	HAS1/OMD/CHST11/CHST15/OGN/VCAN/FMOD/DCN/DSE/CD44/BGN/LUM/CHSY3/ST3GAL6/HAS2/HGF/IL15/CHST3/LYVE1/CHST13/CSPG4/PRELP/TGFB1/CHST7/KERA/CHST6/FGF2/CHST1/EGF/PDGFB/B3GNT7/SPOCK2/XYLT1/ANGPT1/CEMIP/STAB2/ACAN/IL1B/CSGALNACT2/ARSB/CHPF/HEXB/DSEL/ST3GAL2/CHSY1/NDST1/CHPF2/EGFLAM
GO_POSITIVE_REGULATION_OF_GLIOGENESIS	GO_POSITIVE_REGULATION_OF_GLIOGENESIS	71	0.506298	1.63568	0.000720436	0.00579452	0.0042925	2846	tags=37%, list=14%, signal=31%	IL6/CCL3/BIN1/SERPINE2/CCR2/TREM2/CSF1/P2RY12/PTPRZ1/LTA/ZNF365/CLCF1/TNF/TLR2/TNFRSF1B/LYN/LIF/TGFB1/CX3CL1/CXCR4/IL34/ETV5/LRP1/IL6ST/GJC2/IL1B
GO_NEGATIVE_REGULATION_OF_INTRACELLULAR_SIGNAL_TRANSDUCTION	GO_NEGATIVE_REGULATION_OF_INTRACELLULAR_SIGNAL_TRANSDUCTION	472	0.345446	1.38205	0.000721561	0.00579663	0.00429407	3747	tags=28%, list=19%, signal=23%	SFRP2/MMP9/CAV1/RGS4/TIMP2/NLRP3/PLEK/TWIST1/PTPRC/TNIP3/RHOH/CXCL12/SIRPA/EMILIN1/PLAUR/CASQ2/SERPINE2/SERPINB3/GBP1/MYADM/UCHL1/THBS1/PTPN22/CD300A/CD74/SFRP1/CD44/VNN1/SLA2/CREB3L1/SLIT2/HEG1/APOE/DACT1/LAX1/P2RX7/TGFB2/ADIPOQ/RASA3/RGS2/SNAI2/EPHB2/SNAI1/CHRNA9/SH3RF2/PRNP/TNFAIP3/STAT1/CD22/LYN/RASAL3/LRRK2/TBC1D10C/TIMP3/SOD2/LIF/OPTN/STMN3/SH2B3/MYC/C1QL4/PTPRJ/TMSB4X/DUSP10/APLP1/MYOZ2/DU…
GO_REGULATION_OF_MAST_CELL_ACTIVATION	GO_REGULATION_OF_MAST_CELL_ACTIVATION	38	0.610189	1.75553	0.000728067	0.00583649	0.0043236	4386	tags=66%, list=22%, signal=51%	FCER1G/CD84/CD300LF/CD300A/MILR1/CRLF2/RAC2/CD226/LYN/IL13RA2/NR4A3/CNR2/STXBP1/ENPP3/IL4R/ADORA2B/FGR/LGALS9/HMOX1/PLSCR1/UNC13D/FOXF1/C12orf4/FER/IL13
GO_GLYCEROLIPID_CATABOLIC_PROCESS	GO_GLYCEROLIPID_CATABOLIC_PROCESS	62	-0.51273	-1.72562	0.00072826	0.00583649	0.0043236	4305	tags=45%, list=22%, signal=35%	PNPLA5/PNPLA8/PNPLA2/FABP3/ABHD2/APOC3/APOA5/FABP1/APOB/FABP2/ABHD12/FABP5/FABP4/FABP9/LIPC/GDPD1/FAAH/LIPE/PLA2G4B/APOA2/PLA2G4D/GDPD3/AADAC/GPLD1/SORL1/PLA2G4F/FABP6/PLIN5
GO_POSITIVE_REGULATION_OF_STRESS_ACTIVATED_PROTEIN_KINASE_SIGNALING_CASCADE	GO_POSITIVE_REGULATION_OF_STRESS_ACTIVATED_PROTEIN_KINASE_SIGNALING_CASCADE	161	0.428255	1.55893	0.000735372	0.00588648	0.00436063	4728	tags=40%, list=24%, signal=31%	CCL21/SPHK1/ROR2/NCF1/CCL19/TLR6/SLAMF1/SCIMP/WNT7A/MMP8/HAND2/FCGR2B/NOD2/TGFB2/BIRC7/ZEB2/TNF/SEMA3A/SH3RF2/TNFRSF19/LYN/CD27/SH3RF3/EDN1/FGD2/DKK1/MAP4K1/CD40LG/GADD45B/GDF6/IL36G/TPD52L1/RASGRP1/XDH/TNFSF11/MAP3K3/IL1B/MFHAS1/IL36RN/FZD8/TLR3/MAP3K6/SERPINF2/IL26/TLR4/APP/IL1F10/TRAF2/WNT16/PTPN1/ZNF622/SDCBP/RELL1/FZD7/PYCARD/NRK/DUSP22/NOD1/DBNL/LEP/PJA2/STK3/ARL6IP5/EIF2AK2/PTK2B
GO_POSITIVE_REGULATION_OF_FIBROBLAST_PROLIFERATION	GO_POSITIVE_REGULATION_OF_FIBROBLAST_PROLIFERATION	49	0.576109	1.74971	0.000738341	0.00590322	0.00437303	2325	tags=37%, list=12%, signal=32%	FN1/SPHK1/EREG/CD74/GAS6/WNT2/PDGFRB/DDR2/IGF1/PDGFC/CDK6/FGF10/PDGFRA/ANXA2/MYC/EGFR/PDGFB/PDGFA
GO_PHAGOCYTIC_CUP	GO_PHAGOCYTIC_CUP	25	0.689233	1.8077	0.000742471	0.00592919	0.00439227	2081	tags=44%, list=11%, signal=39%	AIF1/MYO1G/RAB31/LCP1/BIN2/ANXA1/CORO1A/TNF/SYT11/TICAM2/ARHGAP25
GO_POSITIVE_REGULATION_OF_CELL_PROJECTION_ORGANIZATION	GO_POSITIVE_REGULATION_OF_CELL_PROJECTION_ORGANIZATION	366	0.357988	1.41347	0.000745219	0.00594407	0.00440329	3252	tags=24%, list=16%, signal=21%	CCL21/L1CAM/TENM2/FN1/TENM3/ROR2/ANKRD1/PLXNA4/NTN1/CXCL12/CCL19/NGFR/TGFB3/SHOX2/NAV3/P2RY12/CNTN1/NEGR1/DPYSL3/ROR1/SLIT2/PTPRD/TRPV2/APOE/SCN1B/P2RX7/NTRK1/SERPINF1/TNFRSF12A/RGS2/HGF/ZEB2/GPM6A/PLXNC1/FGFR1/RAC2/NGF/LYN/DOCK11/CDC42EP1/MAP1B/CORO1C/NRP1/DSCAM/CCDC88A/S100A9/ITGA2/ZNF804A/ADCYAP1/ISLR2/HCLS1/FSCN1/FYN/PLXND1/TUBB2B/SHANK1/CX3CL1/NTRK2/CXCR4/CDC42EP3/P3H1/ITGA3/APBB1/ILK/LRP1/T…
GO_AZUROPHIL_GRANULE	GO_AZUROPHIL_GRANULE	151	0.440845	1.58762	0.000746565	0.00594775	0.00440602	4388	tags=36%, list=22%, signal=28%	FPR1/C3AR1/RNASE2/MNDA/NFAM1/LYZ/SERPINB3/C3/RETN/GLIPR1/BPI/CTSG/VNN1/PLAC8/SERPINA3/S100A7/MPO/BST2/ANXA2/RNASE3/STOM/PADI2/CTSC/AZU1/CPPED1/LAMP2/IMPDH1/RAB44/CD68/PYGB/ELANE/ARSB/RAB37/HEXB/TOM1/CAP1/CKAP4/PSAP/UNC13D/BRI3/SURF4/PSMD1/FTL/HRNR/CTSA/ORM2/CYB5R3/SDCBP/TXNDC5/NPC2/RAB5C/TUBB/PYCARD/PRDX6
GO_NEGATIVE_REGULATION_OF_VASCULATURE_DEVELOPMENT	GO_NEGATIVE_REGULATION_OF_VASCULATURE_DEVELOPMENT	109	0.466133	1.62047	0.000747703	0.00594977	0.00440751	3796	tags=42%, list=19%, signal=34%	CXCL10/SULF1/WT1/MEOX2/EMILIN1/DCN/FASLG/CCR2/NGFR/SERPINE1/THBS1/THBS2/CREB3L1/SERPINF1/TGFB2/STAB1/SPARC/PLK2/STAT1/CARD10/STARD13/TBXA2R/NFATC1/NPR1/PDGFB/COL4A2/ISM1/SPRED1/XDH/NFATC2/PF4/HSPG2/TIE1/KLF2/PML/HLA-G/NPPB/CLDN5/RGCC/VASH1/THBS4/PRL/FOXC1/PGK1/DNMT1/TEK
GO_NEGATIVE_REGULATION_OF_WOUND_HEALING	GO_NEGATIVE_REGULATION_OF_WOUND_HEALING	73	0.509595	1.65995	0.000748843	0.00595179	0.00440901	2325	tags=36%, list=12%, signal=32%	FAP/CD109/SERPINB2/SERPING1/PLAUR/C1QTNF1/SERPINE2/PLAU/SERPINE1/THBS1/APOE/ANXA5/ADTRP/PRKG1/PDGFRA/SH2B3/ANXA2/EDN1/FGF2/PHLDB2/DUSP10/TFPI/KRT1/VTN/PDGFB/PDGFA
GO_REGULATION_OF_CELL_CELL_ADHESION_MEDIATED_BY_INTEGRIN	GO_REGULATION_OF_CELL_CELL_ADHESION_MEDIATED_BY_INTEGRIN	11	0.816363	1.78095	0.000764379	0.0060681	0.00449517	1302	tags=55%, list=7%, signal=51%	CXCL13/DPP4/CCL5/CD3E/FERMT3/ADA
GO_SPECIFIC_GRANULE_LUMEN	GO_SPECIFIC_GRANULE_LUMEN	62	0.543358	1.73135	0.000766603	0.00607858	0.00450293	2696	tags=37%, list=14%, signal=32%	CHI3L1/PTX3/TIMP2/OSCAR/DOCK2/CXCL1/LYZ/LTF/FOLR3/RETN/BPI/HPSE/MMP8/SLPI/B2M/OLFM4/RAB27A/CAMP/CTSZ/HP/CFP/CHIT1/CNN2
GO_LIGASE_ACTIVITY_FORMING_CARBON_SULFUR_BONDS	GO_LIGASE_ACTIVITY_FORMING_CARBON_SULFUR_BONDS	40	-0.590985	-1.81015	0.000767613	0.00607942	0.00450356	2080	tags=25%, list=11%, signal=22%	ACSS1/ACSF2/SLC27A5/ACSM1/ACSBG2/ACSL5/ACSM3/SLC27A2/ACSBG1/ACSM6
GO_BLOOD_VESSEL_ENDOTHELIAL_CELL_MIGRATION	GO_BLOOD_VESSEL_ENDOTHELIAL_CELL_MIGRATION	109	0.465385	1.61787	0.000775654	0.00613588	0.00454538	4194	tags=46%, list=21%, signal=36%	GREM1/FGFBP1/MEOX2/THBS1/ANXA1/SLIT2/APOE/VEGFC/EGR3/ADTRP/PLK2/FOXC2/FGFR1/HDAC9/NRP1/TGFB1/AKT3/AMOTL1/TMSB4X/CARD10/FGF2/STARD13/TBXA2R/PDGFB/PTGS2/ANGPT1/ITGB1/SPRED1/HIF1A/ACVRL1/MEF2C/MAP3K3/ETS1/RHOJ/EFNB2/CD40/RGCC/HMOX1/VASH1/EPHB4/STAT5A/ROBO1/MYH9/SRF/SOX18/ABL1/KLF4/ITGB1BP1/NR4A1/NOS3
GO_REGULATION_OF_PEPTIDYL_SERINE_PHOSPHORYLATION_OF_STAT_PROTEIN	GO_REGULATION_OF_PEPTIDYL_SERINE_PHOSPHORYLATION_OF_STAT_PROTEIN	23	0.690704	1.80851	0.000777525	0.00614345	0.00455099	2857	tags=26%, list=14%, signal=22%	IFNG/IFNK/LIF/IFNE/IFNB1/RET
GO_TYPE_I_INTERFERON_SECRETION	GO_TYPE_I_INTERFERON_SECRETION	10	0.833456	1.7752	0.000789169	0.00622814	0.00461372	1430	tags=40%, list=7%, signal=37%	MMP12/LILRB1/IFIH1/DDX58
GO_SULFUR_COMPOUND_METABOLIC_PROCESS	GO_SULFUR_COMPOUND_METABOLIC_PROCESS	356	-0.324632	-1.38537	0.000791023	0.00623545	0.00461914	2612	tags=20%, list=13%, signal=18%	MPST/AGXT/ACPP/B4GALT4/DGAT1/OXSM/COMT/LPO/IDUA/MGST1/ACSS1/TPK1/GGT7/SULT1A3/OPLAH/GSTO2/ACSF2/CBR4/TSTD1/ACOT11/ACSM1/CHST8/MGST2/B4GALT6/ACSBG2/ACSL5/FASN/TST/MCCC2/BAAT/SUOX/ST3GAL4/MCCC1/SULT1C2/B3GNT3/MAT1A/NDNF/ELOVL6/SLC26A1/SLC19A2/BCAN/UST/CSAD/GCLC/AADAT/GSTM4/ACSM3/SPOCK3/GSTA2/NDST4/DGAT2/CHST9/SULT4A1/IDH1/NAT8/ALDH5A1/GSTM3/SULT1A1/IDS/SULT1E1/SULT1A2/GSTM2/GGT2/ACSBG1/GSTM1/GGT6/G…
GO_CARDIAC_MUSCLE_CELL_DIFFERENTIATION	GO_CARDIAC_MUSCLE_CELL_DIFFERENTIATION	111	0.458679	1.59666	0.000805594	0.00633626	0.00469382	3602	tags=34%, list=18%, signal=28%	GREM1/ACTC1/WT1/ALPK2/SGCD/RGS4/PDGFRB/GATA6/IGF1/NRG1/BVES/RGS2/PI16/ACTN2/MYH11/NOX4/PDGFRA/MYOM3/EDN1/TGFB1/DKK1/SLC8A1/SGCB/AKAP6/NKX2-5/MYL2/ITGB1/ARRB2/MEF2C/HAMP/FHOD3/EFNB2/ACVR1/PDLIM5/FHL2/MYH10/DLL1/LMNA
GO_REGULATION_OF_T_HELPER_1_CELL_DIFFERENTIATION	GO_REGULATION_OF_T_HELPER_1_CELL_DIFFERENTIATION	10	0.832542	1.77325	0.000805696	0.00633626	0.00469382	2941	tags=80%, list=15%, signal=68%	CD80/CCL19/TNFSF4/ANXA1/IL27/JAK3/IL4R/HLX
GO_NUCLEOSIDE_BISPHOSPHATE_METABOLIC_PROCESS	GO_NUCLEOSIDE_BISPHOSPHATE_METABOLIC_PROCESS	134	-0.41032	-1.57211	0.000812754	0.00637917	0.00472561	4745	tags=37%, list=24%, signal=28%	MLYCD/PPCDC/HMGCL/PANK1/AASS/FAR2/GSTZ1/DBI/PANK3/HSD17B8/ACSL1/SLC25A1/HMGCR/MCEE/GPAM/HSD17B4/PDP2/ABHD14B/MVK/SCD/DGAT1/OXSM/DCAKD/ACSS1/SULT1A3/ACSF2/CBR4/ACOT11/ACSM1/ACSBG2/ACSL5/FASN/MCCC2/BAAT/SULT1C2/ELOVL6/SLC26A1/CROT/AADAT/ACSM3/DGAT2/SULT4A1/SULT1A1/SULT1E1/SULT1A2/ACSBG1/ACSM6/SULT2A1/HMGCS2
GO_SIGNAL_TRANSDUCTION_IN_ABSENCE_OF_LIGAND	GO_SIGNAL_TRANSDUCTION_IN_ABSENCE_OF_LIGAND	71	0.503783	1.62755	0.00081305	0.00637917	0.00472561	4464	tags=39%, list=23%, signal=31%	INHBA/BCL2A1/CSF2/SRPX/IFI6/SNAI2/TNF/FGFR1/FGF10/EYA1/FYN/CX3CL1/KITLG/GDNF/ITGAV/IL1B/PF4/RET/BAK1/BAG3/MCL1/DAPK3/LCN2/GATA1/EYA4/IL7/PYCARD/BOK
GO_XENOBIOTIC_CATABOLIC_PROCESS	GO_XENOBIOTIC_CATABOLIC_PROCESS	11	-0.819987	-1.86862	0.000815999	0.00639485	0.00473722	802	tags=64%, list=4%, signal=61%	ACAA1/GSTM4/GSTM3/GSTM2/GSTM1/UGT1A1/CYP1A1
GO_AMINOGLYCAN_BIOSYNTHETIC_PROCESS	GO_AMINOGLYCAN_BIOSYNTHETIC_PROCESS	113	0.462715	1.61226	0.000818579	0.00640759	0.00474666	3281	tags=43%, list=17%, signal=36%	HS3ST3A1/HAS1/OMD/GPC6/CHST11/CHST15/OGN/VCAN/HS3ST3B1/FMOD/DCN/DSE/BGN/LUM/CHSY3/PDGFRB/ST3GAL6/HAS2/GALNT5/CHST3/CHST13/CSPG4/PRELP/TGFB1/CHST7/KERA/CHST6/CHST1/EGF/GCNT2/PDGFB/SDC2/B3GNT7/EXT1/GPC4/SDC3/XYLT1/ANGPT1/CEMIP/ACAN/IL1B/HSPG2/CSGALNACT2/HS3ST2/CHPF/EXT2/B3GNT9/DSEL/ST3GAL2
GO_REGULATION_OF_STRIATED_MUSCLE_CELL_DIFFERENTIATION	GO_REGULATION_OF_STRIATED_MUSCLE_CELL_DIFFERENTIATION	95	0.485467	1.64681	0.000822217	0.00642551	0.00475993	2922	tags=34%, list=15%, signal=29%	GREM1/CXCL9/CXCL10/CCL8/RGS4/CD53/SHOX2/EHD2/CYP26B1/IGF1/NRG1/RGS2/PI16/RBM24/HDAC9/TNFSF14/CAPN2/MMP14/EDN1/TGFB1/TMEM119/DKK1/AKAP6/NKX2-5/EHD1/IL4R/ARRB2/MEF2C/NFATC2/HAMP/BHLHA15/EFNB2
GO_REGULATION_OF_DEFENSE_RESPONSE_TO_VIRUS_BY_HOST	GO_REGULATION_OF_DEFENSE_RESPONSE_TO_VIRUS_BY_HOST	34	0.626279	1.77445	0.000822779	0.00642551	0.00475993	2846	tags=38%, list=14%, signal=33%	AIM2/IL12RB1/MMP12/LILRB1/IL27/IL15/TNFAIP3/STAT1/DDX58/MICB/IL12B/PARP9/IL1B
GO_CHONDROITIN_SULFATE_BIOSYNTHETIC_PROCESS	GO_CHONDROITIN_SULFATE_BIOSYNTHETIC_PROCESS	26	0.662581	1.7508	0.000828247	0.00645528	0.00478199	3895	tags=65%, list=20%, signal=53%	CHST11/CHST15/VCAN/DCN/DSE/BGN/CHSY3/CHST3/CHST13/CSPG4/CHST7/XYLT1/CSGALNACT2/CHPF/CHSY1/CHPF2/CSGALNACT1
GO_REGULATION_OF_ION_TRANSMEMBRANE_TRANSPORT	GO_REGULATION_OF_ION_TRANSMEMBRANE_TRANSPORT	462	0.352339	1.41004	0.000828511	0.00645528	0.00478199	3297	tags=30%, list=17%, signal=25%	CXCL11/CXCL9/CXCL10/RRAD/MMP9/PLN/PCSK9/CYBB/CAV1/IFNG/RGS4/FLNA/KCNJ12/BIN1/JPH2/TWIST1/P2RY6/SCN2B/CASQ2/STAC/CCR2/KCNMB1/TREM2/THBS1/KCNQ5/FHL1/PDE4B/CCL2/RASGRF1/KCNIP1/FXYD6/CACNG8/CLIC4/SCN1B/P2RX7/GEM/KCNE4/THY1/RGS2/CORO1A/KCNJ5/ANK2/GAL/EPHB2/RGS9/FXYD2/KCNA3/PTAFR/KCNMA1/ACTN2/KCNK13/HTR3A/PRNP/KCNA1/FXYD5/KCNE1/LRRC38/LYN/KCNIP3/CACNA2D1/KCNJ8/CD19/CACNG6/STAC2/GJA5/F2R/BDKRB1/FXYD7/SC…
GO_DENDRITIC_CELL_APOPTOTIC_PROCESS	GO_DENDRITIC_CELL_APOPTOTIC_PROCESS	10	0.832035	1.77217	0.000830486	0.00646318	0.00478784	1358	tags=70%, list=7%, signal=65%	CCL21/AXL/CXCL12/CCL19/LILRB1/GAS6/LYN
GO_ANAPHASE_PROMOTING_COMPLEX_DEPENDENT_CATABOLIC_PROCESS	GO_ANAPHASE_PROMOTING_COMPLEX_DEPENDENT_CATABOLIC_PROCESS	80	0.503028	1.66026	0.000845231	0.00656437	0.0048628	6487	tags=55%, list=33%, signal=37%	PSMB9/PSMB8/CDC20/PSMA8/PLK1/PTTG1/PSMC3/PSMD2/PSME2/PSMD1/AURKA/PSMB10/AURKB/CCNB1/FBXO5/PSMB7/PSMC1/PSMB2/PSMA6/FBXO31/PSMD13/PSMD9/PSMA7/UBE2C/PSME1/PSMB5/MAD2L1/PSMD14/PSMA5/PSMB6/PSMC2/PSMA1/CDK1/PSMD8/PSMB1/CDC27/UBE2S/PSMD10/PSMD7/PSMF1/PSMA4/PSMB3/PSMD11/PSMA3
GO_NEGATIVE_REGULATION_OF_NATURAL_KILLER_CELL_MEDIATED_IMMUNITY	GO_NEGATIVE_REGULATION_OF_NATURAL_KILLER_CELL_MEDIATED_IMMUNITY	15	0.766093	1.79534	0.000846417	0.00656437	0.0048628	3133	tags=73%, list=16%, signal=62%	SERPINB4/KIR2DL4/HAVCR2/LILRB1/SERPINB9/HLA-F/ARRB2/HLA-E/LGALS9/HLA-G/MICA
GO_NEGATIVE_REGULATION_OF_NEUROINFLAMMATORY_RESPONSE	GO_NEGATIVE_REGULATION_OF_NEUROINFLAMMATORY_RESPONSE	12	0.810998	1.81096	0.000846417	0.00656437	0.0048628	3093	tags=83%, list=16%, signal=70%	PTPRC/CST7/IGF1/TNFRSF1B/SYT11/CX3CL1/CD200/LDLR/NR1D1/CD200R1
GO_EXTRACELLULAR_MATRIX_ASSEMBLY	GO_EXTRACELLULAR_MATRIX_ASSEMBLY	40	0.605407	1.77334	0.000848321	0.00657156	0.00486813	3450	tags=57%, list=18%, signal=48%	HAS1/COL1A2/LOX/EMILIN1/SOX9/GAS6/PXDN/HAS2/ANTXR1/MYH11/MFAP4/THSD4/TGFB1/FBLN5/PHLDB2/LAMB3/TNXB/EFEMP2/LAMB2/PHLDB1/GPM6B/RGCC/PLOD3
GO_CELLULAR_TRANSITION_METAL_ION_HOMEOSTASIS	GO_CELLULAR_TRANSITION_METAL_ION_HOMEOSTASIS	105	0.471929	1.62788	0.000872811	0.00675349	0.0050029	3891	tags=34%, list=20%, signal=28%	MT2A/MT1M/IFNG/MT1A/MT1E/S100A8/MT1X/LTF/CYBRD1/MT1H/SLC11A1/MT1G/HEPH/PRND/PRNP/SLC30A4/SLC39A14/S100A9/SLC39A8/MYC/LCK/SLC31A2/TTC7A/MT1F/HIF1A/SLC39A12/HAMP/SLC39A13/ACO1/SCO2/HMOX1/ATP6V0D1/APP/ATOX1/FTL/LCN2
GO_CD8_POSITIVE_ALPHA_BETA_T_CELL_ACTIVATION	GO_CD8_POSITIVE_ALPHA_BETA_T_CELL_ACTIVATION	22	0.693785	1.79431	0.000877448	0.00678156	0.00502369	2893	tags=50%, list=15%, signal=43%	CD274/NCKAP1L/LILRB1/RUNX3/TNFSF8/CLEC4A/SOCS1/EOMES/IRF1/HLA-E/GPR18
GO_T_CELL_MEDIATED_CYTOTOXICITY	GO_T_CELL_MEDIATED_CYTOTOXICITY	40	0.603432	1.76756	0.000879451	0.00678924	0.00502938	3133	tags=57%, list=16%, signal=48%	IL7R/PRF1/IL12RB1/PTPRC/LILRB1/FCGR2B/P2RX7/HLA-F/GZMM/MICB/RAB27A/CD1A/CD1B/CTSC/IL12B/CD1C/CD1D/PVR/HLA-E/HLA-G/IL12A/CD1E/MICA
GO_MYOBLAST_FUSION	GO_MYOBLAST_FUSION	37	0.601625	1.72761	0.00088492	0.00682363	0.00505485	3998	tags=51%, list=20%, signal=41%	CXCL9/CXCL10/CCL8/CD53/ADAM12/EHD2/PLEKHO1/TNFSF14/CAPN2/PTGFRN/CDON/EHD1/IL4R/NFATC2/NPHS1/FLT3LG/MYH9/CACNA1H/FLOT1
GO_CELL_LEADING_EDGE	GO_CELL_LEADING_EDGE	394	0.347305	1.37682	0.000888232	0.00684132	0.00506796	3932	tags=32%, list=20%, signal=26%	ACTC1/FAP/DPP4/AIF1/PLEK/ACTG2/SAMSN1/PDPN/MEFV/S100B/UNC5A/PDLIM4/MYO1G/ITGA5/MYADM/SCIMP/LAMP5/VIM/CD44/CDH2/LCP1/MYLK/ITGB3/DPYSL3/STX2/PALLD/TNFRSF12A/WIPF1/PDLIM7/ACTN1/ACTA2/CDK6/THY1/CORO1A/FERMT2/PARVB/ADORA1/TPM1/ANTXR1/ANK1/RAC2/CD177/AMPH/PSTPIP1/PLEKHO1/SLC39A14/DDX58/CORO1C/TUBB3/ABI3/CCDC88A/ARHGEF4/CSPG4/LAYN/ANXA2/ARHGAP31/HCLS1/DYSF/FSCN1/FGD2/AMOTL1/PTPRJ/IQGAP2/MYO5A/PLXND1/APB…
GO_REGULATION_OF_CALCIUM_ION_TRANSPORT_INTO_CYTOSOL	GO_REGULATION_OF_CALCIUM_ION_TRANSPORT_INTO_CYTOSOL	96	0.471052	1.59898	0.00089926	0.00691834	0.00512501	4386	tags=50%, list=22%, signal=39%	CXCL11/CXCL9/CXCL10/PLN/CAV1/JPH2/P2RY6/CASQ2/P2RX7/THY1/CORO1A/ANK2/CD4/PRNP/LYN/ADCYAP1R1/CD19/F2R/BDKRB1/FYN/MYO5A/CX3CL1/SNCA/P2RX5/SLC8A1/NTSR1/APLNR/AKAP6/DMD/TRPC3/F2RL3/CEMIP/PML/CLIC2/RYR2/CACNA1C/RAMP3/BAK1/GPER1/CALM2/GSTO1/TRPC1/ABL1/ATP1A2/JSRP1/CALCR/DIAPH1/IL13
GO_REGULATION_OF_T_CELL_APOPTOTIC_PROCESS	GO_REGULATION_OF_T_CELL_APOPTOTIC_PROCESS	34	0.624014	1.76804	0.000901136	0.00692485	0.00512984	3035	tags=44%, list=15%, signal=37%	IDO1/IL7R/CD274/CCL5/PDCD1/PTCRA/ADA/CD27/PRKCQ/JAK3/GIMAP8/TSC22D3/HIF1A/LGALS9/ADAM8
GO_NEGATIVE_REGULATION_OF_PHOSPHORYLATION	GO_NEGATIVE_REGULATION_OF_PHOSPHORYLATION	419	0.350471	1.39379	0.000910609	0.00698965	0.00517785	4021	tags=31%, list=20%, signal=25%	SFRP2/GREM1/CD109/INHBA/CAV1/IFNG/RGS4/PMEPA1/SAMSN1/NOG/TWIST1/PTPRC/RHOH/SIRPA/EMILIN1/SERPINB3/GBP1/MYADM/UCHL1/PTPN22/CD300A/SFRP1/SLIT2/HEG1/APOE/DACT1/LAX1/P2RX7/STAP1/CDKN2A/ADIPOQ/THY1/RGS2/HGF/PRR5L/EPHB2/ENPP1/CHRNA9/SH3RF2/SOCS1/PRNP/TNFAIP3/LYN/SOCS3/LRRK2/CORO1C/TBC1D10C/TIMP3/LIF/ITPRIP/BDKRB1/SH2B3/TGFB1/MYC/C1QL4/PTPRJ/SNCA/DKK1/DUSP10/DUSP7/ADARB1/WWTR1/PER1/DUSP1/KIRREL2/LATS2/C…
GO_REGULATION_OF_EXTRINSIC_APOPTOTIC_SIGNALING_PATHWAY_VIA_DEATH_DOMAIN_RECEPTORS	GO_REGULATION_OF_EXTRINSIC_APOPTOTIC_SIGNALING_PATHWAY_VIA_DEATH_DOMAIN_RECEPTORS	56	0.561296	1.75736	0.000915269	0.00701741	0.00519841	1532	tags=25%, list=8%, signal=23%	SFRP2/ICAM1/FASLG/SERPINE1/THBS1/FAIM2/SFRP1/FAS/BMPR1B/HGF/TNFAIP3/TIMP3/TNFSF10/ITPRIP
GO_ACTIN_FILAMENT_POLYMERIZATION	GO_ACTIN_FILAMENT_POLYMERIZATION	164	0.416051	1.51848	0.00092227	0.00705989	0.00522987	4771	tags=41%, list=24%, signal=32%	CCL21/KANK4/CSF3/ICAM1/CCL24/CCL11/HCK/AIF1/NCKAP1L/CCL26/BIN1/FMN1/MYADM/SLIT2/WAS/CORO1A/LMOD1/SPTA1/CDC42EP1/HCLS1/COTL1/TMOD1/IQGAP2/TMSB4X/DIAPH3/GSN/ADD2/CDC42EP3/JAK2/TMSB10/ELN/ARPC1B/SPIRE1/DBN1/GMFG/FHOD3/MAGEL2/PAK3/RDX/PLEKHG2/CATIP/CDC42EP2/ARHGAP18/PREX1/CAPG/NPHS1/LMOD3/BAIAP2/ARPC5L/ACTR3/PFN1/EVL/TMOD2/SPTAN1/CAPZA2/NCK1/FER/DIAPH1/PYCARD/CAPZA3/RHOA/FCHSD2/DBNL/MSRB2/SNX9/PTK2B/…
GO_ACTIN_FILAMENT_BUNDLE	GO_ACTIN_FILAMENT_BUNDLE	67	0.520096	1.67071	0.000922909	0.00705989	0.00522987	4806	tags=60%, list=24%, signal=45%	XIRP1/PDLIM3/PDLIM4/LCP1/MYLK/MYL9/ROR1/PDLIM7/ACTN1/CRYAB/FERMT2/TPM1/NOX4/FSCN1/FHL3/SYNPO2/SYNPO/PDLIM2/ZYX/SORBS1/PLS3/ILK/TPM4/CNN2/LIMA1/FHOD1/PGM5/PDLIM5/MYH10/BAG3/MYH9/TEK/ACTA1/TPM3/ABLIM3/MST1R/FAM107A/CYBA/FBLIM1/ACTN4
GO_PROGRAMMED_NECROTIC_CELL_DEATH	GO_PROGRAMMED_NECROTIC_CELL_DEATH	40	0.60259	1.76509	0.000926147	0.0070766	0.00524226	4464	tags=48%, list=23%, signal=37%	CD14/CAV1/FASLG/LY96/FAS/BIRC3/TNF/TICAM2/CYLD/PYGL/TLR3/MLKL/YBX3/TLR4/TRAF2/ITPK1/BIRC2/CFLAR/BOK
GO_REGULATION_OF_OSTEOBLAST_DIFFERENTIATION	GO_REGULATION_OF_OSTEOBLAST_DIFFERENTIATION	107	0.468866	1.61983	0.000932465	0.0071168	0.00527203	2781	tags=36%, list=14%, signal=31%	SFRP2/GREM1/IL6/CTHRC1/TWIST2/FAM20C/NOG/TWIST1/IFITM1/AREG/LTF/SFRP1/HAND2/DDR2/IGF1/PDLIM7/IGFBP5/CDK6/BMPR1B/GDF10/SNAI2/HGF/TNN/TNF/SMOC1/RUNX2/FBN2/CEBPB/TMEM119/SOX11/CHRD/GLI3/ILK/IL6ST/WNT10B/OSTN/MEF2C/RORB
GO_ASTROCYTE_ACTIVATION	GO_ASTROCYTE_ACTIVATION	23	0.683819	1.79049	0.000937644	0.00714821	0.0052953	3934	tags=65%, list=20%, signal=52%	IL6/FPR2/C1QA/IFNG/C5AR1/TREM2/TNF/EGFR/LDLR/LRP1/NR1D1/IL1B/APP/ADORA2A/IFNGR1
GO_SUPEROXIDE_METABOLIC_PROCESS	GO_SUPEROXIDE_METABOLIC_PROCESS	67	0.519217	1.66788	0.000953418	0.00726023	0.00537828	2242	tags=31%, list=11%, signal=28%	FPR2/CYBB/ITGB2/NCF2/TYROBP/ITGAM/NCF1/CLEC7A/SOD3/TNF/MPO/CD177/NOX4/SOD2/EDN1/TGFB1/FBLN5/ACP5/NCF4/EGFR/NRROS
GO_RENAL_FILTRATION	GO_RENAL_FILTRATION	19	0.71837	1.80118	0.000972629	0.00739814	0.00548045	2984	tags=63%, list=15%, signal=54%	SULF2/SULF1/GAS6/ADORA1/GJA5/F2R/PDGFB/ITGA3/CORO2B/MCAM/PTPRO/MYO1E
GO_REGULATION_OF_SUPEROXIDE_ANION_GENERATION	GO_REGULATION_OF_SUPEROXIDE_ANION_GENERATION	22	0.691352	1.78802	0.000975851	0.00740589	0.00548619	1964	tags=41%, list=10%, signal=37%	FPR2/ITGB2/TYROBP/ITGAM/CLEC7A/CD177/TGFB1/ACP5/EGFR
GO_RESPONSE_TO_PROTOZOAN	GO_RESPONSE_TO_PROTOZOAN	26	0.653442	1.72665	0.000975851	0.00740589	0.00548619	3021	tags=54%, list=15%, signal=46%	IL10/BATF2/IRF8/CLEC7A/SLC11A1/IRF4/GBP6/GBP4/IL12B/TSPAN32/IL4R/PF4/IL12A/CD40
GO_GLYCOSIDE_METABOLIC_PROCESS	GO_GLYCOSIDE_METABOLIC_PROCESS	19	-0.706199	-1.85087	0.000986667	0.00747954	0.00554075	2997	tags=42%, list=15%, signal=36%	AKR1B10/FUCA1/CBR4/AKR1C4/AKR1C1/AKR1C3/TH/AKR1C2
GO_RESPONSE_TO_OXYGEN_LEVELS	GO_RESPONSE_TO_OXYGEN_LEVELS	373	0.35419	1.39802	0.000992676	0.00751662	0.00556821	4461	tags=32%, list=23%, signal=26%	POSTN/DPP4/CYBB/CAV1/ICAM1/COL1A1/ANKRD1/PSMB9/CD38/TWIST1/CXCL12/S100B/PTGIS/PLAU/KCNMB1/TGFB3/THBS1/SFRP1/FAS/MMP2/VCAM1/CPEB1/PDGFRB/GATA6/SOD3/VEGFC/LTA/TGFB2/ADIPOQ/AK4/CRYAB/EDNRA/LOXL2/ADORA1/KCNMA1/VASN/TLR2/ADA/PENK/NOX4/CAPN2/MMP14/ITGA2/CARD16/EDN1/MYC/KCNK3/PLOD2/EGR1/SCN2A/SLC8A1/CXCR4/PSMB8/LDHA/KCNK2/PAM/RYR1/ITPR2/PTGS2/MGARP/AGTRAP/PPARGC1A/PLK3/DRD2/HIF1A/STC1/DDIT4/PLOD1/ACVRL1…
GO_POSITIVE_REGULATION_OF_INTERLEUKIN_6_BIOSYNTHETIC_PROCESS	GO_POSITIVE_REGULATION_OF_INTERLEUKIN_6_BIOSYNTHETIC_PROCESS	15	0.761401	1.78435	0.000997259	0.00754282	0.00558762	1195	tags=53%, list=6%, signal=50%	EREG/TYROBP/TLR6/TLR1/CLEC7A/CD74/TNF/PTAFR
GO_REGULATION_OF_PHOSPHOLIPASE_C_ACTIVITY	GO_REGULATION_OF_PHOSPHOLIPASE_C_ACTIVITY	45	0.582913	1.74609	0.00102466	0.00773563	0.00573046	3669	tags=53%, list=19%, signal=44%	C5AR1/P2RY6/HTR2A/ITK/P2RY12/RASGRP4/PDGFRB/EDNRA/PTAFR/FGFR1/ADCYAP1R1/PDGFRA/GPR55/FGF2/S1PR4/EGFR/NTRK2/PLCB2/NMUR1/LPAR1/BICD1/ABL2/ESR1/BDNF
GO_G_PROTEIN_COUPLED_CHEMOATTRACTANT_RECEPTOR_ACTIVITY	GO_G_PROTEIN_COUPLED_CHEMOATTRACTANT_RECEPTOR_ACTIVITY	26	0.651026	1.72027	0.00102505	0.00773563	0.00573046	2241	tags=46%, list=11%, signal=41%	CMKLR1/CCR5/CCR1/CCR2/CXCR3/CXCR6/CCR8/CCR4/CXCR1/CXCR5/CXCR4/CCR6
GO_NEGATIVE_REGULATION_OF_T_CELL_PROLIFERATION	GO_NEGATIVE_REGULATION_OF_T_CELL_PROLIFERATION	58	0.551925	1.74047	0.00103659	0.00781083	0.00578616	1768	tags=40%, list=9%, signal=36%	PDCD1LG2/VSIG4/CLEC4G/IDO1/LILRB2/IL2RA/CD80/CD274/HAVCR2/IL10/PLA2G2D/LILRB1/CD86/CTLA4/LGALS9B/SPN/IL20RB/PRNP/LGALS9C/LRRC32/CEBPB/GPNMB/FOXP3
GO_GABA_RECEPTOR_COMPLEX	GO_GABA_RECEPTOR_COMPLEX	14	-0.76573	-1.8566	0.00103734	0.00781083	0.00578616	2569	tags=43%, list=13%, signal=37%	GABRE/GABRB3/GABRG2/GABRA3/GABRG3/GABBR2
GO_RESPONSE_TO_FIBROBLAST_GROWTH_FACTOR	GO_RESPONSE_TO_FIBROBLAST_GROWTH_FACTOR	140	0.440697	1.56892	0.00104635	0.00786988	0.0058299	1845	tags=20%, list=9%, signal=18%	TNC/POSTN/FGF5/CXCL13/SULF2/FGF7/SULF1/COL1A1/CCL5/FAM20C/FGFBP1/LHX1/NOG/FLRT2/THBS1/SFRP1/CD44/CCL2/CREB3L1/FGF1/EGR3/FGF16/FGFR1/FGF10/RUNX2/CXCL8/SNCA/FGF2
GO_NEGATIVE_REGULATION_OF_EPITHELIAL_CELL_PROLIFERATION	GO_NEGATIVE_REGULATION_OF_EPITHELIAL_CELL_PROLIFERATION	120	0.458054	1.60904	0.00104758	0.00787027	0.00583019	2721	tags=32%, list=14%, signal=27%	SFRP2/CD109/EREG/SULF1/CAV1/GDF5/SOX9/NGFR/THBS1/SFRP1/CCL2/RUNX3/CAV2/APOE/SERPINF1/TGFB2/CDK6/SPARC/SNAI2/TNF/SCG2/STAT1/KLF9/B2M/TGFB1/LIMS2/DUSP10/CDKN2B/NUPR1/PAX6/VDR/TGFBR1/NLRC3/XDH/WNT10B/ACVRL1/SFN/MEF2C
GO_CELLULAR_RESPONSE_TO_DSRNA	GO_CELLULAR_RESPONSE_TO_DSRNA	20	0.703379	1.78778	0.00107811	0.008082	0.00598704	3080	tags=45%, list=16%, signal=38%	COLEC12/CAV1/IFIT1/P2RX7/IFIH1/DDX58/IFNB1/RALB/TLR3
GO_POSITIVE_REGULATION_OF_ENDOTHELIAL_CELL_MIGRATION	GO_POSITIVE_REGULATION_OF_ENDOTHELIAL_CELL_MIGRATION	92	0.481861	1.62797	0.00107816	0.008082	0.00598704	3320	tags=38%, list=17%, signal=32%	ANXA3/FGFBP1/NRP2/CCBE1/THBS1/WNT7A/ANXA1/ITGB3/FGF1/VEGFC/SPARC/PLK2/FOXC2/FGF16/FGFR1/HDAC9/NRP1/EDN1/TGFB1/AKT3/AMOTL1/TMSB4X/FGF2/PDGFB/SMOC2/PTGS2/ANGPT1/MET/HIF1A/MAP3K3/ETS1/RHOJ/CD40/BCAR1/HMOX1
GO_NEGATIVE_REGULATION_OF_TRANSMEMBRANE_TRANSPORT	GO_NEGATIVE_REGULATION_OF_TRANSMEMBRANE_TRANSPORT	114	0.455764	1.59338	0.00108234	0.00810427	0.00600354	2921	tags=27%, list=15%, signal=23%	RRAD/MMP9/PLN/PCSK9/CAV1/RGS4/BIN1/TWIST1/CASQ2/THBS1/GEM/KCNE4/RGS2/EPHB2/TNF/ENPP1/ACTN2/KCNE1/DYSF/REM1/PRKCB/NTSR1/SLN/KCNE5/PID1/DRD2/HECW1/OSTN/HAMP/IL1B/CLIC2
GO_NEGATIVE_REGULATION_BY_HOST_OF_VIRAL_PROCESS	GO_NEGATIVE_REGULATION_BY_HOST_OF_VIRAL_PROCESS	10	0.823078	1.75309	0.00108788	0.00813668	0.00602755	519	tags=30%, list=3%, signal=29%	CCL8/PTX3/LTF
GO_NEGATIVE_REGULATION_OF_PRODUCTION_OF_MOLECULAR_MEDIATOR_OF_IMMUNE_RESPONSE	GO_NEGATIVE_REGULATION_OF_PRODUCTION_OF_MOLECULAR_MEDIATOR_OF_IMMUNE_RESPONSE	36	0.624265	1.79209	0.00109736	0.00818943	0.00606662	2449	tags=53%, list=12%, signal=46%	IL10/LILRB1/TGFB3/FCRL3/FCGR2B/TBX21/TGFB2/HLA-F/TNF/CD22/BST2/IL13RA2/IL33/TGFB1/FOXP3/JAK3/IRAK3/IFNB1/ANGPT1
GO_POSITIVE_REGULATION_OF_INTERLEUKIN_12_PRODUCTION	GO_POSITIVE_REGULATION_OF_INTERLEUKIN_12_PRODUCTION	36	0.624052	1.79148	0.00109736	0.00818943	0.00606662	3391	tags=50%, list=17%, signal=41%	IDO1/IFNG/CCL19/IRF8/TNFSF4/CLEC7A/SCIMP/TLR2/LTB/IRF1/IL12B/CD40LG/MAPK11/LGALS9/HLA-G/CD40/TLR3/TLR4
GO_INVADOPODIUM	GO_INVADOPODIUM	15	0.758914	1.77852	0.00111458	0.00830869	0.00615497	3030	tags=67%, list=15%, signal=56%	FAP/DPP4/PDPN/PLAUR/MSN/FSCN1/ITGA3/ITGB1/AFAP1L1/SVIL
GO_MITOCHONDRIAL_MATRIX	GO_MITOCHONDRIAL_MATRIX	444	-0.309965	-1.3412	0.00112153	0.00835123	0.00618648	7029	tags=41%, list=36%, signal=27%	HSPA9/MRPS28/ALAS2/LACTB2/EXD2/NDUFB8/THEM4/ATXN3/TP53/FLAD1/MTG2/TRMT10C/ACO2/DNAJA3/DDX28/ACSM2A/BCKDHA/MRPL48/MRPL46/GLUD1/GCDH/ETFA/TUFM/FASTKD5/TIMM44/MCAT/PDSS1/PCCB/NDUFAF7/CCAR2/AGXT2/FAHD1/DHX30/PMPCB/NDUFA10/NFS1/GUF1/TFB2M/MRPS36/MRPL21/ACADM/PDSS2/FASTK/TFB1M/HAGH/HARS2/DNA2/MMAB/NAT8L/MMAA/MRPL57/MRPL27/VDAC1/TRNT1/TARS2/UQCRC2/GRSF1/MRPL34/BLOC1S1/ABHD10/MRPL24/SOD1/NSUN4/WARS2/PARS…
GO_POSITIVE_REGULATION_OF_GTPASE_ACTIVITY	GO_POSITIVE_REGULATION_OF_GTPASE_ACTIVITY	386	0.35206	1.39589	0.00112752	0.00838654	0.00621264	3663	tags=27%, list=19%, signal=22%	CCL21/CCL18/CCL7/CXCL13/CCL13/RGS20/CCL8/ICAM1/CCL24/CCL4/CCL5/CCL11/RGS4/CCL23/CCL3/NCKAP1L/CCL26/DOCK2/CCL19/RGS1/S100A10/ARHGAP9/SFRP1/RGS18/CCL2/RASGRF1/GPR65/CAV2/NTRK1/ARHGAP22/DOCK10/RASA3/THY1/RGS2/TAGAP/WNT11/GNAO1/RGS9/VAV1/CCL3L3/DOCK11/RASAL3/LRRK2/ARHGAP20/CORO1C/NRP1/TBC1D10C/SYDE1/CCL20/F2R/ADCYAP1/ARHGAP31/RGS10/ARHGAP24/CX3CL1/ELMOD1/CHN1/ADAP2/STARD13/ARHGAP29/ARHGAP15/ADPRH/ARH…
GO_FIBROBLAST_PROLIFERATION	GO_FIBROBLAST_PROLIFERATION	81	0.492615	1.63142	0.00113083	0.00840185	0.00622398	2517	tags=30%, list=13%, signal=26%	FN1/SPHK1/EREG/CD300A/CD74/SFRP1/GAS6/WNT2/PDGFRB/DDR2/IGF1/PDGFC/LTA/CDK6/FGF10/PDGFRA/ANXA2/MYC/C1QL4/EGFR/NUPR1/PDGFB/PDGFA/NLRC3
GO_RESPONSE_TO_PEPTIDOGLYCAN	GO_RESPONSE_TO_PEPTIDOGLYCAN	10	0.821163	1.74901	0.00115431	0.00856687	0.00634622	824	tags=50%, list=4%, signal=48%	IL6/NLRP3/C5AR1/TREM2/NOD2
GO_LEUKOCYTE_MIGRATION_INVOLVED_IN_INFLAMMATORY_RESPONSE	GO_LEUKOCYTE_MIGRATION_INVOLVED_IN_INFLAMMATORY_RESPONSE	14	0.775057	1.78735	0.00116731	0.00864943	0.00640738	3309	tags=79%, list=17%, signal=65%	ITGB2/SLAMF8/S100A8/S100A9/CX3CL1/CCR6/LBP/JAM3/ELANE/ADAM8/FFAR2
GO_RIBOSOMAL_SUBUNIT	GO_RIBOSOMAL_SUBUNIT	181	-0.385758	-1.52812	0.00116906	0.00864943	0.00640738	7798	tags=57%, list=40%, signal=35%	RPS16/RPS26/RPL7A/RPLP2/MRPL32/RPL27/MRPL16/RSL24D1/RPS4Y2/RPL17/MRPL43/RPL12/MRPL35/UBA52/RPL26/C12orf65/RPS3A/RPS9/MRPS28/RPL5/EIF2D/RPS5/RPL39/RPS15A/RPL37/RPS27/RPL3L/RPL10L/MRPL48/MRPL46/EIF2A/HBA1/RPS17/RPL18A/RPL8/HBA2/RPLP1/RPS20/RPL11/MRPS36/MRPL21/RPL10A/RPL27A/RPS19/RPL37A/RPL41/RPL35A/RPS23/RPL7/RPS21/MRPL57/MRPL27/MRPL34/MRPL24/RPS4X/NSUN4/RPS25/RPL36/RPL38/RPL24/RPS7/RPL31/RPS8/RPL1…
GO_FATTY_ACID_LIGASE_ACTIVITY	GO_FATTY_ACID_LIGASE_ACTIVITY	22	-0.678346	-1.83692	0.00116929	0.00864943	0.00640738	1885	tags=41%, list=10%, signal=37%	ACSF2/SLC27A5/ACSM1/ACSBG2/ACSL5/ACSM3/SLC27A2/ACSBG1/ACSM6
GO_RESPONSE_TO_CAMP	GO_RESPONSE_TO_CAMP	96	0.468157	1.58916	0.0011917	0.00880546	0.00652297	4127	tags=44%, list=21%, signal=35%	WT1/COL1A1/AQP9/PTPRN/AREG/PLA2G5/ADIPOQ/IGFBP5/SPARC/PTAFR/STAT1/KCNE1/PENK/FOSL1/NOX4/CDO1/PIK3CG/SLC8A1/PER1/DUSP1/MMP19/LDHA/AKAP6/ITPR2/CRHBP/SRD5A1/WNT10B/STC1/CPS1/AANAT/JUN/RAPGEF1/SLC8A3/PDE2A/OXT/APP/THBD/TEK/HSPA5/RAPGEF3/RAP1A/BIRC2
GO_POSITIVE_REGULATION_OF_EPITHELIAL_CELL_APOPTOTIC_PROCESS	GO_POSITIVE_REGULATION_OF_EPITHELIAL_CELL_APOPTOTIC_PROCESS	32	0.630412	1.75618	0.0012038	0.00888515	0.006582	3616	tags=53%, list=18%, signal=43%	SFRP4/IL6/FASLG/THBS1/CCL2/CD248/ITGA4/COL18A1/GSN/JAK2/CD40LG/PPARGC1A/ARRB2/HLA-G/CD40/RGCC/GPER1
GO_POSITIVE_REGULATION_OF_ACUTE_INFLAMMATORY_RESPONSE	GO_POSITIVE_REGULATION_OF_ACUTE_INFLAMMATORY_RESPONSE	29	0.646887	1.76937	0.00121864	0.00898479	0.00665581	3309	tags=59%, list=17%, signal=49%	IL6/FCER1G/OSMR/PTGER3/BTK/C3/OSM/TNF/PIK3CG/FFAR3/PTGS2/IL6ST/TNFSF11/HLA-E/IL1B/ADAM8/FFAR2
GO_COLLAGEN_BIOSYNTHETIC_PROCESS	GO_COLLAGEN_BIOSYNTHETIC_PROCESS	43	0.581542	1.73077	0.00123535	0.00909804	0.00673971	3451	tags=58%, list=18%, signal=48%	SERPINB7/IL6/COL1A1/COL5A1/EMILIN1/TGFB3/VIM/CREB3L1/RCN3/PDGFRB/CIITA/ITGA2/F2R/ADAMTS3/TGFB1/P3H3/TRAM2/P3H4/ARRB2/SERPINH1/ENG/SERPINF2/LARP6/RGCC/ERRFI1
GO_CHEMOATTRACTANT_ACTIVITY	GO_CHEMOATTRACTANT_ACTIVITY	36	0.621081	1.78295	0.00125301	0.00920882	0.00682178	2275	tags=44%, list=12%, signal=39%	CXCL10/SAA1/FGF7/SAA2/CCL5/CCL3/VEGFC/HGF/SCG2/FGF10/SAA4/GPNMB/CX3CL1/FGF2/PDGFB/GDNF
GO_REGULATION_OF_BLOOD_CIRCULATION	GO_REGULATION_OF_BLOOD_CIRCULATION	280	0.377991	1.45034	0.00125313	0.00920882	0.00682178	3937	tags=39%, list=20%, signal=31%	DES/PLN/CAV1/ICAM1/RGS4/FLNA/KCNJ12/HSPB7/BIN1/CD38/P2RX1/HRH2/SCN2B/CASQ2/HTR2A/PDE4B/KCNIP1/FXYD6/CACNG8/SCN1B/KCNE4/TGFB2/ADORA3/BVES/RGS2/KCNJ5/CELF2/ANK2/ADORA1/TPM1/SEMA3A/GNAO1/FXYD2/PTAFR/ADA/DSC2/ADRA1D/KCNE1/AGTR1/KCNIP3/CACNA2D1/CACNG6/GJA5/F2R/ADRA1B/FXYD7/EDN1/SCN3B/KCNK3/PIK3CG/PTGER2/HRH1/MYL3/SPX/ABCC9/SLC8A1/EGFR/KCNG2/APELA/TBXA2R/CACNA2D4/GJC1/NPR1/JAK2/RYR1/APLN/BDKRB2/DMD/ITP…
GO_REGULATION_OF_SYNCYTIUM_FORMATION_BY_PLASMA_MEMBRANE_FUSION	GO_REGULATION_OF_SYNCYTIUM_FORMATION_BY_PLASMA_MEMBRANE_FUSION	28	0.665258	1.80072	0.00126203	0.00926407	0.0068627	2977	tags=54%, list=15%, signal=46%	CXCL9/CXCL10/CCL8/TYROBP/CD53/DCSTAMP/TREM2/EHD2/TNFSF14/CAPN2/EHD1/IL4R/NFATC2/ADAM9/CAMK1
GO_POSITIVE_REGULATION_OF_NEUTROPHIL_MIGRATION	GO_POSITIVE_REGULATION_OF_NEUTROPHIL_MIGRATION	28	0.664817	1.79953	0.00127831	0.00937337	0.00694367	2563	tags=50%, list=13%, signal=44%	CCL21/C3AR1/NCKAP1L/C5AR1/CCL19/CD74/XG/RAC2/CXCL8/EDN1/DYSF/CD99/CD99L2/LBP
GO_NEGATIVE_REGULATION_OF_SMOOTH_MUSCLE_CELL_PROLIFERATION	GO_NEGATIVE_REGULATION_OF_SMOOTH_MUSCLE_CELL_PROLIFERATION	46	0.580344	1.74311	0.00128633	0.00942187	0.0069796	3679	tags=52%, list=19%, signal=43%	IFNG/CNN1/AIF1/IL10/OGN/TGFB3/ADIPOQ/IGFBP5/TPM1/IL15/TNFAIP3/PTGIR/PRKG1/SOD2/IL12B/NPR1/APLN/ILK/PPARGC1A/MEF2C/IL12A/HMOX1/GPER1/NPR3
GO_STRUCTURAL_CONSTITUENT_OF_CYTOSKELETON	GO_STRUCTURAL_CONSTITUENT_OF_CYTOSKELETON	100	0.462714	1.58466	0.00129015	0.0094396	0.00699273	3244	tags=38%, list=16%, signal=32%	KRT6B/KRT6A/KRT14/DES/ACTBL2/KRT5/TUBB6/MSN/VIM/SYNM/TUBB2A/ANK2/TUBA1A/TPM1/KRT16/BFSP2/ANK1/SPTA1/ACTB/TUBB3/TUBA4A/KRT9/TUBB2B/SORBS3/ADD2/DMD/TUBAL3/ARPC1B/EPB41L3/KRT17/NEFH/TLN1/DSP/TUBA1B/BICD1/NEFL/GFAP/KRT2
GO_INTERFERON_GAMMA_BIOSYNTHETIC_PROCESS	GO_INTERFERON_GAMMA_BIOSYNTHETIC_PROCESS	17	0.739663	1.79078	0.00129401	0.00945754	0.00700602	3250	tags=76%, list=16%, signal=64%	TLR8/INHBA/LILRB1/CLEC7A/IL27/EBI3/FOXP3/TLR7/IL12B/IL18/IL21/TLR3/CD276
GO_PURINERGIC_NUCLEOTIDE_RECEPTOR_SIGNALING_PATHWAY	GO_PURINERGIC_NUCLEOTIDE_RECEPTOR_SIGNALING_PATHWAY	21	0.690427	1.7793	0.0012969	0.00946836	0.00701404	1860	tags=52%, list=9%, signal=47%	P2RX1/P2RY6/GPR34/P2RY13/P2RY12/GPR171/P2RY10/P2RX7/PTAFR/P2RY14/P2RX5
GO_REGULATION_OF_OXIDOREDUCTASE_ACTIVITY	GO_REGULATION_OF_OXIDOREDUCTASE_ACTIVITY	96	0.466019	1.5819	0.00130867	0.00954394	0.00707003	4890	tags=47%, list=25%, signal=35%	GZMA/CAV1/SLAMF8/IFNG/GZMK/NOD2/APOE/FCER2/CDH3/TNF/GFI1/AGTR1/LRRK2/EDN1/PPM1J/CNR2/SNCA/EGFR/HP/GDNF/VDR/HIF1A/AOC3/IL1B/ATP2B4/ABL2/RFK/DDAH2/NPR3/GNAI2/ABL1/NOS3/PDP1/CYGB/NFKB1/PPM1M/IL13/NOD1/LEP/PTK2B/GNAI3/CYBA/SCARB1/MT3/CYP27B1
GO_CD4_POSITIVE_ALPHA_BETA_T_CELL_LINEAGE_COMMITMENT	GO_CD4_POSITIVE_ALPHA_BETA_T_CELL_LINEAGE_COMMITMENT	17	0.739016	1.78921	0.00131093	0.00955002	0.00707453	2396	tags=59%, list=12%, signal=52%	IL6/IL12RB1/SLAMF6/TBX21/IRF4/SPN/LY9/FOXP3/IL12B/LOXL3
GO_REGENERATION	GO_REGENERATION	183	0.413437	1.52578	0.0013126	0.00955186	0.0070759	4754	tags=45%, list=24%, signal=34%	KLK6/TNC/POSTN/NNMT/PRRX1/KLK8/SULF2/AXL/ANXA3/IL10/C5AR1/CXCL12/GAS6/WNT7A/LCP1/ANXA1/IGF1/SGCA/SPP1/THY1/HGF/GAP43/RGMA/FGF10/NINJ2/MAP1B/CEBPB/DYSF/NR4A3/FLT3/DUSP10/EGFR/GSN/JAK2/NREP/RTN4RL1/PTGFRN/GLI3/LRP1/WNT10B/TYMS/LAMB2/NINJ1/IGFBP1/HAMP/TGFBR2/JAM3/JUN/NEFL/HMOX1/CCNA2/PTPN12/BAK1/PKM/CPQ/GLI1/ADM/YAP1/PCNA/F7/FOLR1/MAG/AURKA/CCNB1/PGF/KLF4/RAP1A/CDK4/PPP3CA/RTN4RL2/FZD7/CFLAR/TNR/IGF…
GO_POSITIVE_REGULATION_OF_CELL_MORPHOGENESIS_INVOLVED_IN_DIFFERENTIATION	GO_POSITIVE_REGULATION_OF_CELL_MORPHOGENESIS_INVOLVED_IN_DIFFERENTIATION	154	0.432926	1.56631	0.00131661	0.00957068	0.00708984	3966	tags=31%, list=20%, signal=25%	L1CAM/FN1/FLNA/PLXNA4/NTN1/CXCL12/S100A10/NGFR/MYADM/SHOX2/SLIT2/PTPRD/TRPV2/TNFRSF12A/HAS2/ZEB2/PLXNC1/NGF/MAP1B/NRP1/DSCAM/ISLR2/OLFM4/HCLS1/LIMS2/CASS4/PLXND1/TUBB2B/NTRK2/ILK/LRP1/ITPKA/DBN1/PAK3/LIMK1/MACF1/NEFL/RELN/PREX1/ROBO1/UNC13D/BAIAP2/BDNF/LIMS1/NIN/SRF/ABL1
GO_LIGAND_GATED_ANION_CHANNEL_ACTIVITY	GO_LIGAND_GATED_ANION_CHANNEL_ACTIVITY	19	-0.695597	-1.82308	0.00134531	0.00976877	0.00723658	3002	tags=42%, list=15%, signal=36%	GLRA2/GABRE/CFTR/GABRB3/GABRG2/GABRA3/GABRG3/GLRA3
GO_ACID_THIOL_LIGASE_ACTIVITY	GO_ACID_THIOL_LIGASE_ACTIVITY	30	-0.638381	-1.85859	0.00135143	0.00980257	0.00726161	2080	tags=33%, list=11%, signal=30%	ACSS1/ACSF2/SLC27A5/ACSM1/ACSBG2/ACSL5/ACSM3/SLC27A2/ACSBG1/ACSM6
GO_PRIMARY_ALCOHOL_CATABOLIC_PROCESS	GO_PRIMARY_ALCOHOL_CATABOLIC_PROCESS	16	-0.748863	-1.88191	0.00138217	0.0100148	0.0074188	547	tags=50%, list=3%, signal=49%	SULT1A3/ALDH3B2/SULT1A1/SULT1E1/SULT1A2/AKR1C3/ADH7/SULT2A1
GO_CELL_RECOGNITION	GO_CELL_RECOGNITION	145	0.427545	1.52919	0.00139145	0.0100711	0.00746057	2521	tags=27%, list=13%, signal=24%	CCL21/PAEP/CD209/IGLL5/COLEC12/PRF1/HAVCR2/DOCK2/CRTAM/CCL19/VCAN/NCAM2/CLEC7A/VSTM2L/NEXN/CNTNAP3/MSN/PALLD/MFGE8/NTM/NCR3/GAP43/EPHB2/TNN/SEMA3A/CD6/FCN1/CD226/NRP1/DSCAM/CD5/CXCR4/HVCN1/CNTNAP2/MYPN/OPCML/CATSPER1/PECAM1/ATP8B3
GO_NUCLEOTIDE_RECEPTOR_ACTIVITY	GO_NUCLEOTIDE_RECEPTOR_ACTIVITY	20	0.695412	1.76753	0.0014073	0.0101749	0.00753745	1860	tags=55%, list=9%, signal=50%	P2RX1/P2RY6/GPR34/P2RY13/P2RY12/GPR171/P2RY10/P2RX7/PTAFR/P2RY14/P2RX5
GO_TERTIARY_GRANULE_LUMEN	GO_TERTIARY_GRANULE_LUMEN	55	0.554778	1.72635	0.00141106	0.0101912	0.0075495	2780	tags=40%, list=14%, signal=34%	TNFAIP6/MMP9/PTX3/CDA/TIMP2/OSCAR/CXCL1/LYZ/LTF/FOLR3/MMP8/PRSS3/PGM1/B2M/PPBP/OLFM4/CAMP/HP/CFP/CHIT1/CNN2/CTSS
GO_REGULATION_OF_CELLULAR_RESPONSE_TO_DRUG	GO_REGULATION_OF_CELLULAR_RESPONSE_TO_DRUG	34	0.614539	1.74119	0.0014183	0.0102301	0.00757831	2578	tags=29%, list=13%, signal=26%	HMGA2/RGS4/IL10/GPR37/CAV2/HGF/LRRK2/NR4A3/MET/DRD2
GO_TIGHT_JUNCTION	GO_TIGHT_JUNCTION	124	-0.41497	-1.56033	0.00141949	0.0102301	0.00757831	2490	tags=31%, list=13%, signal=28%	CLDN11/PARD6A/ANK3/CLDN15/SH3BP1/LIN7B/CLDN7/PRKCZ/USP53/FZD5/WNK3/TRAF4/SHROOM2/MARVELD3/MARVELD2/PARD6B/AOC1/PARD6G/AMOT/EPPK1/CLDN20/MPP7/EPCAM/CLDN23/EPB41L4B/MAGI1/FRMPD2/OCLN/CLDN4/CLDN3/MAPK15/ILDR1/CRB3/CLDN8/CXADR/IGSF5/CGN/TJP3/POF1B
GO_MOLECULAR_ADAPTOR_ACTIVITY	GO_MOLECULAR_ADAPTOR_ACTIVITY	274	0.377722	1.45142	0.00142634	0.0102684	0.0076067	4448	tags=32%, list=23%, signal=25%	COL11A1/CAV1/COL1A2/DOK2/SLA/COL8A2/FLRT2/SCIMP/GAS6/CD3E/SH2D1A/FCRL2/SLA2/TRAT1/STX1B/STX2/CAV2/SPSB4/STAP1/TRIM22/ANK2/CD3G/CD28/GRAP2/ANK1/STX11/MAP1A/LRRK2/OPTN/SH2B3/STX19/SNAP25/FSCN1/SH2D1B/SYNPO2/CARD10/SHANK1/CHN1/ADAP2/AFAP1L2/CNTLN/CLNK/AKAP6/SORBS1/WWC3/GRIP2/COL14A1/SUN3/SHB/ARRB2/GRAP/NEFH/INSC/WWC2/ARHGAP4/BICD1/SLC9A3R2/SPSB1/NEFL/IPPK/ARHGAP1/YKT6/CNTNAP1/SH2D3C/BCL3/BAIAP2/SAV1…
GO_ACTIN_FILAMENT_BINDING	GO_ACTIN_FILAMENT_BINDING	184	0.405075	1.49676	0.00144338	0.01038	0.00768938	3469	tags=38%, list=18%, signal=32%	XIRP1/AIF1/FLNA/BIN1/ANXA6/TAGLN/NEXN/MYH13/LCP1/TPM2/WAS/WIPF1/ACTN1/CORO1A/FERMT2/MYH1/RCSD1/TPM1/MYH8/ANTXR1/SPTA1/ACTN2/FMNL1/ERMN/CFL2/MYH11/CORO6/MYO1B/MYH4/CORO1C/MYH2/MYOM3/HCLS1/FSCN1/COTL1/TMOD1/ABLIM2/MYO16/IQGAP2/MYO5A/ESPNL/WIPF3/EGFR/GSN/MYH15/ADD2/SYNE3/SHROOM3/PLS3/MYO7B/MYO10/ARPC1B/CORO2B/PANX1/MYO7A/TPM4/DBN1/CTNNAL1/ANXA8/LIMA1/TLN1/MYO1E/SAMD14/SVIL/MACF1/MYH3/SYNE1/ABL2/CAPG…
GO_INTERFERON_ALPHA_PRODUCTION	GO_INTERFERON_ALPHA_PRODUCTION	30	0.637385	1.76171	0.00145134	0.0104261	0.00772349	3391	tags=47%, list=17%, signal=39%	TLR8/HAVCR2/IL10/MMP12/IFIH1/STAT1/DDX58/LILRA4/TLR7/IRF7/NMI/NLRC3/TLR3/TLR4
GO_ACTIVE_TRANSMEMBRANE_TRANSPORTER_ACTIVITY	GO_ACTIVE_TRANSMEMBRANE_TRANSPORTER_ACTIVITY	342	-0.320413	-1.36838	0.00145737	0.0104453	0.00773776	2593	tags=21%, list=13%, signal=19%	SLC46A2/ATP7A/SLC10A2/ABCC4/SLC23A1/SLC22A9/ATP6V0E2/SLC38A1/SLC5A9/ATP7B/SLC9C1/RALBP1/SLC2A10/ABCA9/CFTR/ATP6V1E2/SLC29A4/SLC16A14/SLC4A11/ABCC11/ATP2A1/SLC13A2/SLC5A4/SLCO6A1/SLC37A1/CLCN3/SLC45A3/ABCD3/SLC23A2/SLC28A2/SLC35E2B/SLC17A4/SLC13A3/SLC10A5/ABCA5/SLC6A8/SLC26A1/SLC16A5/ABCG5/SLC22A5/SLC34A3/SLC26A8/ABCC3/SLCO1A2/SLCO4C1/SLC13A4/ABCC5/SLC38A4/ABCG8/SLC26A7/SLC36A2/SLC45A2/SLC8A2/SLC6…
GO_RESPONSE_TO_OXIDATIVE_STRESS	GO_RESPONSE_TO_OXIDATIVE_STRESS	425	0.345266	1.37227	0.00145868	0.0104453	0.00773776	4454	tags=31%, list=23%, signal=24%	IL6/MMP3/MMP9/PTGS1/CYBB/COL1A1/AXL/NCF2/AIF1/IL10/CD38/NCF1/PTPRN/GPR37/AREG/SIRPA/CCL19/TLR6/GPX8/BTK/MSRB3/VNN1/ANXA1/MMP2/STX2/PXDN/PDGFRB/IL18RAP/APOE/SOD3/ADIPOQ/S100A7/CRYAB/HGF/PRR5L/TPM1/TNF/GNAO1/MPO/PRNP/ADA/TNFAIP3/STAT1/SCARA3/PENK/TPO/LRRK2/FOSL1/NOX4/SOD2/CAPN2/MMP14/PDGFRA/ACOX2/EDN1/GJB2/FBLN5/MICB/NR4A3/CYP1B1/FYN/SNCA/NME8/NCF4/SLC8A1/EGFR/DUSP1/KRT1/ANGPTL7/JAK2/LDHA/HP/DPEP1/…
GO_RESPONSE_TO_AXON_INJURY	GO_RESPONSE_TO_AXON_INJURY	73	0.499524	1.62714	0.00145924	0.0104453	0.00773776	3128	tags=33%, list=16%, signal=28%	TNC/KLK8/AIF1/TYROBP/LGALS1/P2RY12/DPYSL3/NTRK1/SPP1/GAP43/RGMA/LYN/MAP1B/GIP/JAK2/KCNK2/NREP/RTN4RL1/LRP1/DRD2/LAMB2/JAM3/JUN/NEFL
GO_REGULATION_OF_VASCULAR_SMOOTH_MUSCLE_CELL_PROLIFERATION	GO_REGULATION_OF_VASCULAR_SMOOTH_MUSCLE_CELL_PROLIFERATION	50	0.538171	1.63877	0.00146101	0.0104453	0.00773776	3770	tags=52%, list=19%, signal=42%	MMP9/CNN1/IL10/P2RY6/TGFB3/MMP2/IGF1/ADIPOQ/IGFBP5/TPM1/TNF/PRKG1/SOD2/EDN1/NR4A3/FGF2/JAK2/PDGFB/APLN/HTR1B/MEF2C/JUN/HMOX1/GPER1/GNAI2/DNMT1
GO_MEMBRANE_PROTEIN_ECTODOMAIN_PROTEOLYSIS	GO_MEMBRANE_PROTEIN_ECTODOMAIN_PROTEOLYSIS	41	0.580177	1.70989	0.00146347	0.0104453	0.00773776	4686	tags=54%, list=24%, signal=41%	ADAM19/IFNG/TIMP2/IL10/APOE/P2RX7/TIMP1/TNF/TNFRSF1B/PRKCQ/TIMP3/BACE1/IL1B/ADAM9/ADAM8/MYH9/TIMP4/BACE2/ADRA2A/ERAP1/FURIN/SNX9
GO_POSITIVE_REGULATION_OF_PROTEIN_TYROSINE_KINASE_ACTIVITY	GO_POSITIVE_REGULATION_OF_PROTEIN_TYROSINE_KINASE_ACTIVITY	54	0.546227	1.69052	0.00146466	0.0104453	0.00773776	2134	tags=37%, list=11%, signal=33%	GREM1/EREG/LILRA5/FCGR1A/CSF1R/CCL5/NCF1/GAS6/EPGN/STAP1/NRG1/ADORA1/PRNP/NOX4/FYN/CASS4/EGF/AFAP1L2/NTRK2/PDGFB
GO_CALCIUM_DEPENDENT_CYSTEINE_TYPE_ENDOPEPTIDASE_ACTIVITY	GO_CALCIUM_DEPENDENT_CYSTEINE_TYPE_ENDOPEPTIDASE_ACTIVITY	17	-0.728632	-1.85334	0.00146489	0.0104453	0.00773776	344	tags=35%, list=2%, signal=35%	CAPN8/CAPNS2/CAPN14/CAPN5/CAPN9/CAPN13
GO_POSITIVE_REGULATION_OF_SIGNALING_RECEPTOR_ACTIVITY	GO_POSITIVE_REGULATION_OF_SIGNALING_RECEPTOR_ACTIVITY	33	0.63258	1.78178	0.00148607	0.0105851	0.00784129	3664	tags=55%, list=19%, signal=44%	GREM1/EREG/IFNG/NCF1/CCR2/EPGN/CCL2/EPHB2/ADORA1/RGS9/NRP1/EGF/ITGB1/ADRB2/TGFA/RELN/NEURL1/NCAPG2
GO_REGULATION_OF_CELL_MIGRATION_INVOLVED_IN_SPROUTING_ANGIOGENESIS	GO_REGULATION_OF_CELL_MIGRATION_INVOLVED_IN_SPROUTING_ANGIOGENESIS	37	0.587295	1.68646	0.0014908	0.0106068	0.0078574	4118	tags=57%, list=21%, signal=45%	FGFBP1/MEOX2/THBS1/ANXA1/PLK2/FOXC2/HDAC9/NRP1/AKT3/CARD10/FGF2/STARD13/TBXA2R/PTGS2/SPRED1/MAP3K3/RHOJ/HMOX1/ABL1/KLF4/ITGB1BP1
GO_PURINERGIC_RECEPTOR_ACTIVITY	GO_PURINERGIC_RECEPTOR_ACTIVITY	25	0.66833	1.75287	0.00149228	0.0106068	0.0078574	1860	tags=52%, list=9%, signal=47%	P2RX1/P2RY6/GPR34/P2RY13/P2RY12/GPR171/P2RY10/P2RX7/ADORA3/ADORA1/PTAFR/P2RY14/P2RX5
GO_CARBOHYDRATE_DERIVATIVE_CATABOLIC_PROCESS	GO_CARBOHYDRATE_DERIVATIVE_CATABOLIC_PROCESS	181	0.41024	1.51388	0.00149515	0.010616	0.00786423	3473	tags=31%, list=18%, signal=26%	OMD/NT5E/GPC6/ADAMTS12/CDA/TYMP/AOAH/MMP12/DPYD/OGN/VCAN/HPSE2/FMOD/DCN/HPSE/CD44/PDE4B/BGN/LUM/SAMHD1/LYVE1/ADA/CSPG4/AICDA/PRELP/TGFB1/NT5M/NUDT10/KERA/RENBP/FGF2/NUDT11/SDC2/GPC4/SDC3/APOBEC3A/DPYS/CELA1/PDE1A/FBXO17/CEMIP/ACOT7/STAB2/CHIT1/ACAT1/ACAN/NEU4/HSPG2/ARSB/DERA/HEXB/PNP/PDE4A/PSAP/PDE2A/FBXO2/AMPD3
GO_CELLULAR_RESPONSE_TO_CADMIUM_ION	GO_CELLULAR_RESPONSE_TO_CADMIUM_ION	36	0.616077	1.76858	0.00150206	0.0106348	0.00787812	2296	tags=36%, list=12%, signal=32%	MT2A/MMP9/MT1M/CYBB/MT1A/MT1E/NCF1/MT1X/MT1H/MT1G/EGFR/GSN/MT1F
GO_G_PROTEIN_COUPLED_NUCLEOTIDE_RECEPTOR_ACTIVITY	GO_G_PROTEIN_COUPLED_NUCLEOTIDE_RECEPTOR_ACTIVITY	13	0.772857	1.75114	0.00150254	0.0106348	0.00787812	3325	tags=77%, list=17%, signal=64%	P2RY6/GPR34/P2RY13/P2RY12/GPR171/P2RY10/PTAFR/P2RY14/P2RY8/GPR87
GO_G_PROTEIN_COUPLED_PURINERGIC_NUCLEOTIDE_RECEPTOR_SIGNALING_PATHWAY	GO_G_PROTEIN_COUPLED_PURINERGIC_NUCLEOTIDE_RECEPTOR_SIGNALING_PATHWAY	13	0.772857	1.75114	0.00150254	0.0106348	0.00787812	3325	tags=77%, list=17%, signal=64%	P2RY6/GPR34/P2RY13/P2RY12/GPR171/P2RY10/PTAFR/P2RY14/P2RY8/GPR87
GO_REGULATION_OF_INTERLEUKIN_4_PRODUCTION	GO_REGULATION_OF_INTERLEUKIN_4_PRODUCTION	28	0.659146	1.78418	0.00150629	0.0106501	0.00788949	2919	tags=61%, list=15%, signal=52%	FCER1G/HAVCR2/NLRP3/SASH3/CD86/TNFSF4/CD3E/IRF4/CD28/IL20RB/PRKCQ/IL33/CEBPB/FOXP3/CD40LG/HLA-E/LGALS9
GO_POSITIVE_REGULATION_OF_LYMPHOCYTE_APOPTOTIC_PROCESS	GO_POSITIVE_REGULATION_OF_LYMPHOCYTE_APOPTOTIC_PROCESS	18	0.714058	1.76886	0.0015197	0.0107337	0.00795136	893	tags=33%, list=5%, signal=32%	IDO1/CD274/CCL5/PDCD1/IL10/P2RX7
GO_REGULATION_OF_ESTABLISHMENT_OF_PLANAR_POLARITY	GO_REGULATION_OF_ESTABLISHMENT_OF_PLANAR_POLARITY	110	0.454611	1.58002	0.00152605	0.0107672	0.00797624	5422	tags=48%, list=28%, signal=35%	SFRP2/RSPO3/CTHRC1/ROR2/GPC6/PSMB9/SFRP1/WNT7A/ROR1/DACT1/WNT11/PLEKHA4/PRICKLE1/DAB2/DKK1/PRICKLE2/PSMB8/GPC4/ARRB2/FZD2/PTK7/WNT9B/PSMA8/CELSR1/AP2S1/FZD1/PSMC3/PSMD2/PSME2/PSMD1/PFN1/ABL1/PSMB10/PSMB7/FZD7/PSMC1/PSMB2/RHOA/PSMA6/PSMD13/VANGL1/PSMD9/PSMA7/PSME1/PSMB5/PSMD14/AP2A2/PSMA5/PSMB6/PSMC2/PSMA1/PSMD8/AP2B1
GO_DIGESTION	GO_DIGESTION	134	-0.398578	-1.52712	0.00153223	0.0107942	0.0079962	3013	tags=29%, list=15%, signal=25%	FABP1/NPC1L1/TJP2/PBLD/ASAH2/FABP2/TLR9/VIL1/HIP1R/WNK3/TRPV1/MUC6/KCNQ1/GUCA2B/EPB41/OPRK1/TFF3/PIR/ABCG5/SLC22A5/CEL/ABCG8/AKR1C1/SLC26A7/PRSS1/CHIA/PLS1/APOA2/GKN1/TAC1/CAPN8/TFF2/MOGAT2/TFF1/GUCA2A/AKR1C2/SLC9A4/CAPN9/CRH
GO_BONE_REMODELING	GO_BONE_REMODELING	91	0.467257	1.57202	0.00153308	0.0107942	0.0079962	3539	tags=38%, list=18%, signal=32%	GREM1/IL6/CTHRC1/CSF1R/CD38/DCSTAMP/GDF5/CTSK/TGFB3/SFRP1/ITGB3/P2RX7/SPP1/RAC2/TNFAIP3/NOX4/GPR55/MITF/TGFB1/TMEM119/TNFRSF11B/ACP5/EGFR/SNX10/P3H4/HTR1B/ADRB2/TNFSF11/NOTCH2/TPP1/ADAM8/S1PR1/PTH1R/CALCA/INPP5D
GO_CANONICAL_WNT_SIGNALING_PATHWAY	GO_CANONICAL_WNT_SIGNALING_PATHWAY	322	0.367488	1.43457	0.00154193	0.0108451	0.00803392	3874	tags=28%, list=20%, signal=23%	SFRP2/GREM1/SFRP4/ZBED2/RSPO3/CTHRC1/ROR2/SULF2/CAV1/COL1A1/PSMB9/RSPO2/NOG/WNT5B/TBX18/BICC1/SOX9/IGFBP6/SFRP1/SCEL/WNT7A/CDH2/WNT2/CDK14/APOE/DACT1/TCF7L1/SOST/SNAI2/WNT11/PLEKHA4/CDH3/TNN/PRICKLE1/FGF10/DACT3/DKK3/LRRK2/NID1/RECK/MITF/DIXDC1/KREMEN2/DKK2/RBMS3/DAB2/EGR1/DKK1/EGF/EGFR/WWTR1/LATS2/PSMB8/SOX7/RSPO1/NKX2-5/GLI3/ILK/WNT10B/HECW1/PYGO1/GPRC5B/DRAXIN/FZD2/IGFBP1/PTK7/PTPRO/WNT9B/PSMA…
GO_REGULATION_OF_BONE_DEVELOPMENT	GO_REGULATION_OF_BONE_DEVELOPMENT	22	0.681539	1.76264	0.00154987	0.0108896	0.00806685	2773	tags=55%, list=14%, signal=47%	GREM1/TYROBP/FBN1/LOX/GPR68/LILRB1/LTF/TMEM119/GLI3/SLC9B2/TNFSF11/NOTCH2
GO_NEGATIVE_REGULATION_OF_INTERLEUKIN_1_BETA_SECRETION	GO_NEGATIVE_REGULATION_OF_INTERLEUKIN_1_BETA_SECRETION	13	0.771653	1.74842	0.00155347	0.0109035	0.00807715	3082	tags=62%, list=16%, signal=52%	NLRP3/CARD17/TNFAIP3/SERPINB1/NLRP7/CARD16/PML/CARD18
GO_MYELOID_LEUKOCYTE_CYTOKINE_PRODUCTION	GO_MYELOID_LEUKOCYTE_CYTOKINE_PRODUCTION	30	0.635474	1.75643	0.00156237	0.0109456	0.00810837	3391	tags=50%, list=17%, signal=41%	FCER1G/SPON2/LILRB1/TGFB3/CD74/GAS6/TGFB2/DDX58/TGFB1/NR4A3/IRAK3/GPRC5B/HLA-G/HMOX1/TLR4
GO_CHONDROCYTE_DEVELOPMENT_INVOLVED_IN_ENDOCHONDRAL_BONE_MORPHOGENESIS	GO_CHONDROCYTE_DEVELOPMENT_INVOLVED_IN_ENDOCHONDRAL_BONE_MORPHOGENESIS	23	0.672036	1.75963	0.00156273	0.0109456	0.00810837	2851	tags=48%, list=14%, signal=41%	COL6A2/COL6A1/COL6A3/VIT/COL12A1/SCARA3/COL7A1/COL14A1/MATN3/SERPINH1/TGFBR2
GO_BASEMENT_MEMBRANE_ORGANIZATION	GO_BASEMENT_MEMBRANE_ORGANIZATION	29	0.640229	1.75116	0.00157373	0.0110112	0.00815697	2887	tags=52%, list=15%, signal=44%	MMP11/CAV1/FLRT2/CAV2/PXDN/NID2/CMA1/NID1/PHLDB2/LAMB3/ITGB1/LAMB2/PHLDB1/CTSS/COL4A1
GO_CYTOSOLIC_LARGE_RIBOSOMAL_SUBUNIT	GO_CYTOSOLIC_LARGE_RIBOSOMAL_SUBUNIT	55	-0.526727	-1.73442	0.00158337	0.0110556	0.00818987	7751	tags=85%, list=39%, signal=52%	RPL7A/RPLP2/RPL27/RSL24D1/RPL17/RPL12/UBA52/RPL26/RPL5/RPL39/RPL37/RPL3L/RPL10L/RPL18A/RPL8/RPLP1/RPL11/RPL10A/RPL27A/RPL37A/RPL41/RPL35A/RPL7/RPL36/RPL38/RPL24/RPL31/RPL13/RPL36A/RPL9/RPL22/RPLP0/RPL13A/RPL28/RPL32/RPL34/RPL23/RPL23A/RPL30/RPL18/RPL19/RPL6/RPL29/RPL4/RPL15/RPL14/RPL3
GO_SODIUM_ION_HOMEOSTASIS	GO_SODIUM_ION_HOMEOSTASIS	52	-0.532975	-1.73849	0.00158337	0.0110556	0.00818987	1414	tags=23%, list=7%, signal=21%	AVP/NEDD4L/CYP4A11/ATP4A/TAC1/TFAP2B/ATP1A4/CYP4F2/CYP4F12/SCNN1B/UPK3A/SCNN1G
GO_NEGATIVE_REGULATION_OF_EXTRACELLULAR_MATRIX_ORGANIZATION	GO_NEGATIVE_REGULATION_OF_EXTRACELLULAR_MATRIX_ORGANIZATION	11	0.799056	1.7432	0.00158613	0.0110634	0.00819565	1608	tags=64%, list=8%, signal=58%	FAP/DPP4/EMILIN1/ADTRP/ANTXR1/TNFRSF1B/TGFB1
GO_POSITIVE_REGULATION_OF_CYSTEINE_TYPE_ENDOPEPTIDASE_ACTIVITY	GO_POSITIVE_REGULATION_OF_CYSTEINE_TYPE_ENDOPEPTIDASE_ACTIVITY	142	0.432936	1.54497	0.00161663	0.0112581	0.00833986	4717	tags=42%, list=24%, signal=32%	F3/AIM2/CASP14/CASP5/NLRP3/P2RX1/S100A8/MEFV/FASLG/CLEC7A/NGFR/FAS/KHDC1L/CASP1/TNF/IFI16/NGF/KHDC1/S100A9/TNFSF10/F2R/MYC/LCK/FYN/SNCA/GRIN2A/GSN/JAK2/SOX7/XDH/CASP4/NLRC4/PMAIP1/NLRP12/PML/LGALS9/FOXL2/NKX3-1/BAK1/ROBO1/GPER1/TRAF2/CIDEB/CASP10/ANP32B/NLRP2/BLID/NLRP1/PYCARD/RHOA/CFLAR/BOK/NOD1/IFT57/TNFRSF10A/CTSD/ARL6IP5/DLC1/LGMN
GO_REGULATION_OF_GLIAL_CELL_MIGRATION	GO_REGULATION_OF_GLIAL_CELL_MIGRATION	15	0.750164	1.75801	0.00161739	0.0112581	0.00833986	2439	tags=60%, list=12%, signal=53%	CCL3/CCR2/TREM2/GPR183/CSF1/P2RY12/STAP1/CX3CL1/LRP1
GO_NEGATIVE_REGULATION_OF_INTERLEUKIN_8_PRODUCTION	GO_NEGATIVE_REGULATION_OF_INTERLEUKIN_8_PRODUCTION	18	0.712475	1.76494	0.00161935	0.0112601	0.00834133	1802	tags=44%, list=9%, signal=40%	IL10/SSC5D/TLR6/PTPN22/BPI/CD33/ANXA1/TMSB4X
GO_ENDOCHONDRAL_BONE_MORPHOGENESIS	GO_ENDOCHONDRAL_BONE_MORPHOGENESIS	72	0.504221	1.62753	0.00162775	0.0113068	0.00837594	2851	tags=36%, list=14%, signal=31%	COL6A2/COL1A1/COMP/COL6A1/COL6A3/MMP13/ANXA6/SOX9/SHOX2/VIT/COL12A1/BMPR1B/SCARA3/RUNX2/MMP14/ANXA2/COL7A1/TMEM119/COL13A1/MMP16/COL14A1/MATN3/STC1/MEF2C/SERPINH1/TGFBR2
GO_REGULATION_OF_SYSTEMIC_ARTERIAL_BLOOD_PRESSURE_BY_CIRCULATORY_RENIN_ANGIOTENSIN	GO_REGULATION_OF_SYSTEMIC_ARTERIAL_BLOOD_PRESSURE_BY_CIRCULATORY_RENIN_ANGIOTENSIN	18	0.711767	1.76319	0.00163596	0.0113521	0.00840948	3456	tags=72%, list=18%, signal=60%	CTSG/CPA3/SUCNR1/CMA1/GJA5/F2R/MME/CTSZ/PCSK5/CES1/ENPEP/OR51E2/ACE2
GO_REGULATION_OF_PROTEIN_MATURATION	GO_REGULATION_OF_PROTEIN_MATURATION	65	0.527527	1.68538	0.0016458	0.0114086	0.00845133	3330	tags=38%, list=17%, signal=32%	GAS1/CST7/SERPINE2/SERPINE1/CCBE1/THBS1/BIRC3/BIRC7/IL1R2/BAG2/PRNP/LRRK2/SPON1/MMP14/NLRP7/CARD16/ANXA2/CTSZ/GSN/PLGRKT/LDLRAD3/ADAM8/CARD18/SERPINF2/ENO1
GO_REGULATION_OF_B_CELL_DIFFERENTIATION	GO_REGULATION_OF_B_CELL_DIFFERENTIATION	28	0.657294	1.77917	0.00165285	0.0114451	0.00847835	1508	tags=32%, list=8%, signal=30%	INHBA/SLAMF8/NCKAP1L/NFAM1/BTK/SFRP1/FCRL3/CD27/MMP14
GO_ACTIVATION_OF_CYSTEINE_TYPE_ENDOPEPTIDASE_ACTIVITY_INVOLVED_IN_APOPTOTIC_PROCESS	GO_ACTIVATION_OF_CYSTEINE_TYPE_ENDOPEPTIDASE_ACTIVITY_INVOLVED_IN_APOPTOTIC_PROCESS	84	0.483293	1.6081	0.00165446	0.0114451	0.00847835	4551	tags=46%, list=23%, signal=36%	F3/CASP14/CASP5/NLRP3/P2RX1/S100A8/FASLG/NGFR/FAS/KHDC1L/CASP1/TNF/NGF/KHDC1/S100A9/TNFSF10/F2R/LCK/SNCA/JAK2/XDH/CASP4/NLRC4/PMAIP1/NLRP12/PML/NKX3-1/BAK1/ROBO1/TRAF2/CASP10/ANP32B/NLRP1/PYCARD/CFLAR/BOK/NOD1/IFT57/TNFRSF10A
GO_REGULATION_OF_MONOCYTE_DIFFERENTIATION	GO_REGULATION_OF_MONOCYTE_DIFFERENTIATION	19	0.704114	1.76543	0.00166614	0.011514	0.00852943	3539	tags=58%, list=18%, signal=48%	GPR68/DCSTAMP/CD74/CSF1/CDK6/CD4/MYC/IRF7/IL34/JUN/INPP5D
GO_REGULATION_OF_CARDIOCYTE_DIFFERENTIATION	GO_REGULATION_OF_CARDIOCYTE_DIFFERENTIATION	49	0.559108	1.69808	0.0016709	0.011535	0.00854501	2922	tags=39%, list=15%, signal=33%	GREM1/RGS4/GATA6/IGF1/TGFB2/NRG1/RGS2/PI16/PRICKLE1/EDN1/TGFB1/DKK1/EGFR/AKAP6/NKX2-5/ARRB2/MEF2C/HAMP/EFNB2
GO_NEGATIVE_REGULATION_OF_CELL_CYCLE_G2_M_PHASE_TRANSITION	GO_NEGATIVE_REGULATION_OF_CELL_CYCLE_G2_M_PHASE_TRANSITION	95	0.471028	1.59783	0.0016818	0.0115984	0.00859195	5651	tags=43%, list=29%, signal=31%	HMGA2/PSMB9/FHL1/GPR132/FBXL7/PSMB8/CLSPN/PSMA8/PLK1/ORC1/PSMC3/PSMD2/PSME2/PSMD1/DTL/AURKA/PSMB10/AURKB/PSMB7/PSMC1/CHEK1/PSMB2/PSMA6/PSMD13/PSMD9/PSMA7/PSME1/PSMB5/PSMD14/PSMA5/PSMB6/PSMC2/PSMA1/BRSK1/CDK1/PSMD8/PINX1/DONSON/TAOK3/PSMB1/CDC6
GO_MHC_CLASS_I_PROTEIN_BINDING	GO_MHC_CLASS_I_PROTEIN_BINDING	17	0.732709	1.77394	0.00169997	0.0116997	0.00866699	3001	tags=59%, list=15%, signal=50%	LILRB2/LILRB1/PILRA/CD8A/TAP1/CD8B/CD244/KLRC4-KLRK1/HLA-E/TAPBP
GO_REGULATION_OF_T_CELL_CHEMOTAXIS	GO_REGULATION_OF_T_CELL_CHEMOTAXIS	17	0.733079	1.77484	0.00169997	0.0116997	0.00866699	1479	tags=41%, list=8%, signal=38%	CCL21/CXCL10/CXCL13/CCL5/CCR2/S100A7/TNFSF14
GO_REGULATION_OF_MACROPHAGE_CHEMOTAXIS	GO_REGULATION_OF_MACROPHAGE_CHEMOTAXIS	24	0.669714	1.74408	0.00170987	0.0117558	0.00870855	921	tags=38%, list=5%, signal=36%	C3AR1/SLAMF8/CCL5/CMKLR1/C5AR1/THBS1/CSF1/RARRES2/STAP1
[truncated: 436 more rows]

## Sheet: KEGG 
Enrichment of KEGG pathways in TCGA-BLCA between cuproptosis cluster1 and cluster2
ID	Description	setSize	enrichmentScore	NES	pvalue	p.adjust	qvalues	rank	leading_edge	core_enrichment
[truncated: 65 more rows]

## Sheet: Hallmark
Enrichment of hallmark pathways in TCGA-BLCA between platelet cluster1 and cluster2
[truncated: 1,415 more rows]
