# Supplementary material for: A novel platelet risk score for stratifing the tumor immunophenotypes, treatment responses and prognosis in bladder carcinoma: results from real-world cohorts
Source: Front Pharmacol. 2023 May 4;14:1187700. doi: 10.3389/fphar.2023.1187700 (PMC10192868; doi:10.3389/fphar.2023.1187700)
Supplement: Supplementary file 6 [file Table6.XLSX]

## Sheet: ICI
Correlation between risk score and ICI genes in TCGA-BLCA
risk.score	ICI genes	correlation	p.value
risk.score	ADORA2A	0.116719	0.0190852
risk.score	BTLA	0.149979	0.00253991
risk.score	C10orf54	0.13827	0.00542774
risk.score	CD200	0.281772	8.61282e-09
risk.score	CD200R1	0.220527	7.87992e-06
risk.score	CD274	0.33592	4.36406e-12
risk.score	CD276	0.453392	0
risk.score	CD80	0.331338	8.81517e-12
risk.score	CD86	0.339789	2.38898e-12
risk.score	CEACAM1	-0.184132	0.00020178
risk.score	CTLA4	0.216466	1.16454e-05
risk.score	HAVCR2	0.356468	1.61204e-13
risk.score	IDO1	0.228649	3.52807e-06
risk.score	KIR3DL1	0.0741779	0.137138
risk.score	LAG3	0.271035	3.24085e-08
risk.score	LAIR1	0.323332	2.9281e-11
risk.score	LGALS3	0.115498	0.0203853
risk.score	PDCD1	0.186402	0.000167613
risk.score	PVR	0.537595	0
risk.score	PVRL2	0.14551	0.00341563
risk.score	TIGIT	0.174034	0.00044867
risk.score	VTCN1	0.0156815	0.753638

## Sheet: TIS
Correlation between risk score and TIS genes in TCGA-BLCA
risk.score	TIS genes	correlation	p.value
risk.score	CCL5	0.210375	2.06379e-05
risk.score	CD27	0.100176	0.0444499
risk.score	CD274	0.33592	4.36406e-12
risk.score	CD276	0.453392	0
risk.score	CD8A	0.192595	9.99167e-05
risk.score	CMKLR1	0.352619	3.04645e-13
risk.score	CXCL9	0.24331	7.66388e-07
risk.score	CXCR6	0.170257	0.00059835
risk.score	HLA-DQA1	0.206571	2.92593e-05
risk.score	HLA-DRB1	0.176584	0.000368166
risk.score	HLA-E	0.100542	0.0436725
risk.score	IDO1	0.228649	3.52807e-06
risk.score	LAG3	0.271035	3.24085e-08
risk.score	NKG7	0.188847	0.000136923
risk.score	PDCD1LG2	0.450141	0
risk.score	PSMB10	-0.151069	0.00235998
risk.score	STAT1	0.289746	3.10142e-09
risk.score	TIGIT	0.174034	0.00044867
