# Supplementary material for: A novel platelet risk score for stratifing the tumor immunophenotypes, treatment responses and prognosis in bladder carcinoma: results from real-world cohorts
Source: Front Pharmacol. 2023 May 4;14:1187700. doi: 10.3389/fphar.2023.1187700 (PMC10192868; doi:10.3389/fphar.2023.1187700)
Supplement: Supplementary file 7 [file Table4.XLSX]

## Sheet: Sheet1
Results of univariate cox regression analysis and LASSO based on 244 platelet related genes
HIST1H3F
KIF26A
P2RY1
PRDX6
PTPN6
SPARC
GNA12
KIF25
VWF
MAFG
RAD51C
MFAP3L
TBXA2R
TUBAL3
