# Supplementary material for: A novel platelet risk score for stratifing the tumor immunophenotypes, treatment responses and prognosis in bladder carcinoma: results from real-world cohorts
Source: Front Pharmacol. 2023 May 4;14:1187700. doi: 10.3389/fphar.2023.1187700 (PMC10192868; doi:10.3389/fphar.2023.1187700)
Supplement: Supplementary file 9 [file Table5.XLSX]

## Sheet: TCGA.TIP
Correlation between risk score and cancer immune cycles in TCGA-BLCA
risk.score	cancer immune cycles	correlation	p.value
risk.score	Step1.Release of cancer cell antigens	0.409039	0
risk.score	Step2.Cancer antigen presentation	-0.0378317	0.448823
risk.score	Step3.Priming and activation	-0.0883867	0.0763433
risk.score	Step4.T cell.recruiting	0.093935	0.0595593
risk.score	Step4.CD4 T cell.recruiting	0.0641157	0.198989
risk.score	Step4.CD8 T cell.recruiting	0.145063	0.00351684
risk.score	Step4.Th1 cell.recruiting	0.167244	0.000749669
risk.score	Step4.Dendritic cell.recruiting	0.0266851	0.593252
risk.score	Step4.Th22 cell.recruiting	0.0591785	0.23588
risk.score	Step4.Macrophage.recruiting	0.170947	0.00056794
risk.score	Step4.Monocyte.recruiting	0.0250425	0.616201
risk.score	Step4.Neutrophil.recruiting	0.302161	5.92795e-10
risk.score	Step4.NK cell.recruiting	0.15647	0.00162833
risk.score	Step4.Eosinophil.recruiting	0.175405	0.000403545
risk.score	Step4.Basophil.recruiting	0.293098	1.99936e-09
risk.score	Step4.Th17 cell.recruiting	0.00636474	0.898643
risk.score	Step4.B cell.recruiting	0.138097	0.00548647
risk.score	Step4.Th2 cell.recruiting	-0.170641	0.000581258
risk.score	Step4.Treg cell.recruiting	-0.193296	9.41348e-05
risk.score	Step4.MDSC.recruiting	0.0346803	0.487527
risk.score	Step5.Infiltration of immune cells into tumors	-0.14519	0.00348779
risk.score	Step6.Recognition of cancer cells by T cells	-0.0919518	0.0651693
risk.score	Step7.Killing of cancer cells	0.0975197	0.0504324

## Sheet: xiangya.TIP
Correlation between risk score and cancer immune cycles in Xiangya cohort
risk score	cancer immune cycles	correlation	pvalue
risk score	Step1.Release of cancer cell antigens	0.732822	1.356e-10
risk score	Step2.Cancer antigen presentation	-0.430014	0.000940696
risk score	Step3.Priming and activation	0.0676692	0.620221
risk score	Step4.T cell.recruiting	0.318426	0.0167677
risk score	Step4.CD4 T cell.recruiting	0.502264	8.00414e-05
risk score	Step4.CD8 T cell.recruiting	0.343541	0.00953479
risk score	Step4.Th1 cell.recruiting	0.187081	0.167391
risk score	Step4.Dendritic cell.recruiting	0.256605	0.0562563
risk score	Step4.Th22 cell.recruiting	-0.477733	0.000196578
risk score	Step4.Macrophage.recruiting	0.492071	0.000117235
risk score	Step4.Monocyte.recruiting	0.528366	2.84506e-05
risk score	Step4.Neutrophil.recruiting	0.28756	0.0316358
risk score	Step4.NK cell.recruiting	0.169583	0.211484
risk score	Step4.Eosinophil.recruiting	0.571575	4.203e-06
risk score	Step4.Basophil.recruiting	0.62529	2.57741e-07
risk score	Step4.Th17 cell.recruiting	0.0217362	0.873662
risk score	Step4.B cell.recruiting	-0.187355	0.16676
risk score	Step4.Th2 cell.recruiting	-0.184074	0.174448
risk score	Step4.Treg cell.recruiting	-0.232331	0.0848784
risk score	Step4.MDSC.recruiting	-0.314833	0.0181132
risk score	Step5.Infiltration of immune cells into tumors	-0.0626463	0.646464
risk score	Step6.Recognition of cancer cells by T cells	0.0557075	0.683427
risk score	Step7.Killing of cancer cells	0.166302	0.220585

## Sheet: TCGA.ssGSEA
Correlation between risk score and immune cell infiltration in TCGA-BLCA
risk.score	Cell	correlation	p.value
risk.score	Activated B cell	0.170846	0.000572305
risk.score	Activated CD4 T cell	0.279033	1.21433e-08
risk.score	Activated CD8 T cell	0.029526	0.554508
risk.score	Activated dendritic cell	0.237113	1.4791e-06
risk.score	CD56bright natural killer cell	-0.345508	9.65006e-13
risk.score	CD56dim natural killer cell	-0.197658	6.46656e-05
risk.score	Central memory CD4 T cell	0.153347	0.00202089
risk.score	Central memory CD8 T cell	0.272072	2.85866e-08
risk.score	Effector memeory CD4 T cell	0.337481	3.42615e-12
risk.score	Effector memeory CD8 T cell	0.171783	0.000533022
risk.score	Eosinophil	-0.10677	0.0321238
risk.score	Gamma delta T cell	0.24539	6.12237e-07
risk.score	Immature B cell	0.169431	0.000636725
risk.score	Immature dendritic cell	0.205479	3.23044e-05
risk.score	Macrophage	0.216854	1.12223e-05
risk.score	Mast cell	0.288252	3.76476e-09
risk.score	MDSC	0.249587	3.86655e-07
risk.score	Memory B cell	0.319365	5.23963e-11
risk.score	Monocyte	-0.38738	6.66134e-16
risk.score	Natural killer cell	0.367948	2.30926e-14
risk.score	Natural killer T cell	0.461908	0
risk.score	Neutrophil	0.375181	6.43929e-15
risk.score	Plasmacytoid dendritic cell	0.369645	1.70974e-14
risk.score	Regulatory T cell	0.409448	0
risk.score	T follicular helper cell	0.270575	3.4259e-08
risk.score	Type 1 T helper cell	0.264997	6.66072e-08
risk.score	Type 17 T helper cell	-0.099403	0.0461254
risk.score	Type 2 T helper cell	0.387448	6.66134e-16

## Sheet: XY.ssGSEA
Correlation between risk score and immune cell infiltration in Xiangya cohort
risk.score	Cell	correlation	pvalue
risk.score	Activated B cell	0.468626	0.000269816
risk.score	Activated CD4 T cell	0.138278	0.309473
risk.score	Activated CD8 T cell	0.0838004	0.539187
risk.score	Activated dendritic cell	0.319754	0.0162928
risk.score	CD56bright natural killer cell	-0.580998	2.6695e-06
risk.score	CD56dim natural killer cell	-0.118797	0.383187
risk.score	Central memory CD4 T cell	0.411141	0.00164519
risk.score	Central memory CD8 T cell	0.395284	0.0025685
risk.score	Effector memeory CD4 T cell	0.568011	4.97213e-06
risk.score	Effector memeory CD8 T cell	0.35434	0.0073759
risk.score	Eosinophil	0.154819	0.254573
risk.score	Gamma delta T cell	0.289747	0.0303063
risk.score	Immature B cell	0.419207	0.00130068
risk.score	Immature dendritic cell	0.304785	0.0223717
risk.score	Macrophage	0.510868	5.74478e-05
risk.score	Mast cell	0.601094	9.6552e-07
risk.score	MDSC	0.421326	0.00122164
risk.score	Memory B cell	0.42488	0.00109869
risk.score	Monocyte	-0.115038	0.398527
risk.score	Natural killer cell	0.653794	4.67182e-08
risk.score	Natural killer T cell	0.761996	9.04166e-12
risk.score	Neutrophil	0.336295	0.0112729
risk.score	Plasmacytoid dendritic cell	0.786876	6.49703e-13
risk.score	Regulatory T cell	0.684074	6.17686e-09
risk.score	T follicular helper cell	0.696172	2.56889e-09
risk.score	Type 1 T helper cell	0.534176	2.2335e-05
risk.score	Type 17 T helper cell	-0.120301	0.377151
risk.score	Type 2 T helper cell	0.545591	1.37009e-05
